# Supplementary material for: Proteomics of the corpus callosum to identify novel factors involved in hypomyelinated Niemann-Pick Type C disease mice
Source: Mol Brain. 2019 Mar 11;12:17. doi: 10.1186/s13041-019-0440-9 (PMC6417209; doi:10.1186/s13041-019-0440-9)
Supplement: Supplementary file 1 — The validated proteins/protein groups that identified in all samples and their UniProt accessions, protein and gene names, Log2 LFQ intensities and the number of peptides from each sample. (XLSX 539 kb) [file 13041_2019_440_MOESM1_ESM.xlsx]

## Sheet: valid in all
LFQ intensity W12_1	LFQ intensity W12_2	LFQ intensity W12_3	LFQ intensity K12_1	LFQ intensity K12_2	LFQ intensity K12_3	C: Only identified by site	C: Reverse	C: Potential contaminant	N: Mol. weight [kDa]	N: Q-value	N: Score	N: Intensity	N: Peptides W12_1	N: Peptides W12_2	N: Peptides W12_3	N: Peptides K12_1	N: Peptides K12_2	N: Peptides K12_3	T: Protein IDs	T: Majority protein IDs	T: Protein names	T: Gene names	T: id
25.7184	25.667	25.2771	25.6192	25.226	25.0891				10.707	0.0033701	2.6769	233540000	1	1	1	1	1	1	A0A0K1W397;Q3V2T7;Q5VI45;Q9TET3;C4PAV8;B0LAD5;E3VQ38;G9B4I2;G9B4I1;G9B4H2;G9B4G5;G9B4G3;A0A023UL25;H8Y1I5;A0A023NE65;A0A023NCS0;A0A023NE78;A0A023NDP5;A0A023ND59;A0A023NDQ1;A0A023NCR8;A0A023NDP0;B3Y998;A0A1S6PXN4;A0A1S6PXL7;A0A286KA21;A0A0U3AJS9;A0A0U2REU1;A0A0U2QFD1;A8DUU6;A0A0U2UZH0;A0A0U2M1A2;A0A0U2M169;A0A0U2L632;A0A0U2K7A0;Q36290;L0L4R1;L0L4K0;L0L1W8;V9TRK2;V9TQ89;V9TP30;V9TP20;V9TN76;A8DUS7;…	A0A0K1W397;Q3V2T7;Q5VI45;Q9TET3;C4PAV8;B0LAD5;E3VQ38;G9B4I2;G9B4I1;G9B4H2;G9B4G5;G9B4G3;A0A023UL25;H8Y1I5;A0A023NE65;A0A023NCS0;A0A023NE78;A0A023NDP5;A0A023ND59;A0A023NDQ1;A0A023NCR8;A0A023NDP0;B3Y998;A0A1S6PXN4;A0A1S6PXL7;A0A286KA21;A0A0U3AJS9;A0A0U2REU1;A0A0U2QFD1;A8DUU6;A0A0U2UZH0;A0A0U2M1A2;A0A0U2M169;A0A0U2L632;A0A0U2K7A0;Q36290;L0L4R1;L0L4K0;L0L1W8;V9TRK2;V9TQ89;V9TP30;V9TP20;V9TN76;A8DUS7;…	Cytochrome b	mt-Cytb;cytb;Cytb;cytB;CYTB;Mt-Cyb	0
27.1281	26.7162	26.8872	26.964	26.8496	27.1027				17.31	0	22.116	650840000	3	3	3	3	3	3	A0A023T778;Q9CQL1;P61327;G3UZW7	A0A023T778;Q9CQL1;P61327;G3UZW7	Protein mago nashi homolog 2;Protein mago nashi homolog	Magohb;Magoh	1
25.5894	24.9784	24.7476	24.6867	24.7864	24.5263				63.19	0.00034953	4.1805	164230000	2	3	3	3	3	3	Q3TWL4;A2A9Z1;A2A9Z2;A0A023ZTV5;A0A023ZT56;P11531;Q8BHM1;A0A1Q1PRS6;A0A1Q1PRS4;A0A1Q1NN66;A0A1Q1PRS2;A0A1Q1PRT9;A0A1Q1PRS9;Q5U476;C5I8Q2	Q3TWL4;A2A9Z1;A2A9Z2;A0A023ZTV5;A0A023ZT56;P11531;Q8BHM1;A0A1Q1PRS6;A0A1Q1PRS4;A0A1Q1NN66;A0A1Q1PRS2;A0A1Q1PRT9;A0A1Q1PRS9;Q5U476	Dystrophin	Dmd	2
25.5635	25.2307	25.993	25.4834	25.6882	25.6461				62.459	0.0012953	3.3296	263850000	2	2	2	2	2	2	A0A1V0DNR6;A0A024QYR9;O08586;Q3UUT8;Q8BSR7;Q3UUN5	A0A1V0DNR6;A0A024QYR9;O08586;Q3UUT8;Q8BSR7;Q3UUN5	Phosphatidylinositol 3,4,5-trisphosphate 3-phosphatase and dual-specificity protein phosphatase PTEN	Pten	3
29.4198	29.6189	29.7353	29.6083	29.6235	29.568				99.226	0	47.387	4095900000	17	19	17	18	17	19	A0A067XG53;B9EJ23;B7ZP42;O70589;Q91VJ0;F6Y9I5;F6ZQR2;Q3TNZ0;B1AUH6;F7CD87;B1AUH5	A0A067XG53;B9EJ23;B7ZP42;O70589	Peripheral plasma membrane protein CASK	Cask	4
25.1163	25.233	25.2455	25.0978	24.6986	24.7677				26.587	0	11.916	176980000	3	3	4	4	2	3	A0A068BEQ2;P50171;G3UX44	A0A068BEQ2;P50171;G3UX44	Estradiol 17-beta-dehydrogenase 8	H2-Ke6;Hsd17b8	5
30.477	30.6045	30.6383	30.5291	30.5372	30.5677				24.489	0	77.401	8001800000	11	12	12	12	12	12	Q78ZJ8;A0A068BFR3;P46638;G3UY29;E9Q3P9;F8WGS1;G3UZD3;Q0PD45;P62492;Q3UZ37;G3UZL4;Q9QWU0;E9Q6B3;D3YYB3;Q0PD30;Q9WTL2	Q78ZJ8;A0A068BFR3;P46638;G3UY29;E9Q3P9;F8WGS1;G3UZD3;Q0PD45;P62492;Q3UZ37;G3UZL4	Ras-related protein Rab-11B;Ras-related protein Rab-11A	Rab11b;Rab11a	6
27.2623	27.3253	27.1199	27.2418	27.1501	26.9497				12.605	0	9.0128	776050000	4	4	3	4	4	4	A0A068BGR9;Q9Z1P6	A0A068BGR9;Q9Z1P6	NADH dehydrogenase [ubiquinone] 1 alpha subcomplex subunit 7	Ndufa7	7
26.092	26.2822	25.9792	26.4171	26.1317	26.5204				82.099	0	11.48	398580000	4	5	5	5	5	5	Q3V3A4;A0A068BGT0;Q8C754;G3UY33	Q3V3A4;A0A068BGT0;Q8C754;G3UY33	Vacuolar protein sorting-associated protein 52 homolog	Vps52	8
25.0738	25.2813	25.3879	25.2551	25.176	25.6592				98.241	0.0021992	2.9352	212600000	2	2	1	2	2	2	A0A068EW80;Q60953;D6RII9;D3Z2V0;Q8BSJ6;D3Z3A6;D3YXR5	A0A068EW80;Q60953;D6RII9;D3Z2V0;Q8BSJ6;D3Z3A6;D3YXR5	Protein PML	Pml	9
30.8609	31.1402	30.7972	31.1685	30.6522	30.6333				25.976	0	101.43	10204000000	4	4	4	4	4	4	Q7JCZ1;A0A075DC90;P00405	Q7JCZ1;A0A075DC90;P00405	Cytochrome c oxidase subunit 2	mt-Co2;COX2;Mtco2	10
25.5669	25.7156	25.7538	25.5285	25.3763	25.2333				35.928	0.0083549	2.1337	245540000	1	1	1	1	1	1	Q3TNL9;Q4JFN6;G3EB90;A0A141CM41;A0A141CM15;A0A075DCA9;P03888	Q3TNL9;Q4JFN6;G3EB90;A0A141CM41;A0A141CM15;A0A075DCA9;P03888	NADH-ubiquinone oxidoreductase chain 1	mt-Nd1;ND1;Mtnd1	11
25.5404	26.0449	25.8032	25.9824	25.3727	25.6111				13.219	0	5.3095	286270000	1	1	1	1	1	1	Q7GIP5;A0A141CM22;A0A075DCW1;P03899	Q7GIP5;A0A141CM22;A0A075DCW1;P03899	NADH-ubiquinone oxidoreductase chain 3	mt-Nd3;ND3;Mtnd3	13
29.6585	29.8564	28.6457	30.0493	29.0586	29.1803				123.59	0	95.206	3902800000	14	14	9	13	12	15	A0A076FSX1;A0A076FRG6;Q91V14;A0A076FR46;Q6PFC8;Q6P6P5;Q3V0N8;Q924N4;A0A0J9YU26;A0A0J9YV84;Q3TMR9;Q3UVD1;A2AGJ9;Q3TPD4;Q6NXV2;Q3U9N0;Q3U689;Q3TWZ6;Q3TWV2;Q3TLV0;Q3UDQ8;F8WIJ0;Q9JIS8	A0A076FSX1;A0A076FRG6;Q91V14;A0A076FR46	Solute carrier family 12 member 5	Slc12a5	14
24.8981	24.9817	24.9557	25.1328	24.906	24.8011				55.269	0.0099545	2.0498	176880000	1	1	1	1	1	1	A0A077K846;Q3TZM9	A0A077K846;Q3TZM9	GDP-Man:Man(3)GlcNAc(2)-PP-Dol alpha-1,2-mannosyltransferase	Alg11	15
28.6671	28.5561	28.7117	28.1719	28.5497	28.5594				24.196	0	49.988	1944000000	6	6	7	6	6	6	A0A087WNP6;Q4VAA2;A0A087WRM0;F8WGL9;A0A087WS49	A0A087WNP6;Q4VAA2;A0A087WRM0	Protein CDV3	Cdv3	16
28.7984	28.9163	28.8092	28.8471	28.826	28.9722				10.657	0	90.81	2440800000	3	3	3	3	3	3	A0A087WQE6;A0A087WNT1;P83940;A0A087WPE4	A0A087WQE6;A0A087WNT1;P83940;A0A087WPE4	Transcription elongation factor B polypeptide 1	Tceb1	17
27.5667	27.1502	27.2639	27.3994	27.0617	27.2206				53.974	0	23.032	831070000	2	2	2	3	3	3	A0A087WNV1;A0A087WSR7;A0A087WR52;Q8K2K6;A0A087WRL1	A0A087WNV1;A0A087WSR7;A0A087WR52;Q8K2K6;A0A087WRL1	Arf-GAP domain and FG repeat-containing protein 1	Agfg1	19
28.8322	28.7844	28.8691	28.5716	28.2017	28.3748				137.63	0	62.755	2084800000	9	10	9	8	6	9	A0A087WQF8;A0A087WP48;A0A087WS04;A0A087WS29;A0A087WQG4;A0A087WQD0;A0A087WNW3;A0A087WQI3;A0A087WPW5;A0A087WS23;A0A087WQ25;A0A087WRS1;A0A087WQQ5;A0A087WP85;A0A087WP14;A0A087WPX0;F8VQC7;Q61595;Q6A0E9;A0A087WR91;A0A087WPY8	A0A087WQF8;A0A087WP48;A0A087WS04;A0A087WS29;A0A087WQG4;A0A087WQD0;A0A087WNW3;A0A087WQI3;A0A087WPW5;A0A087WS23;A0A087WQ25;A0A087WRS1;A0A087WQQ5;A0A087WP85;A0A087WP14;A0A087WPX0;F8VQC7;Q61595	Kinectin	Ktn1	21
28.277	28.095	28.6058	28.3084	28.3693	28.4352				160.92	0	63.217	1730800000	18	16	13	19	15	17	J3QP81;A5D6Q8;A0A087WS18;A0A087WQ95;A0A087WNW8;A0A087WRK0;A0A087WP42;A0A087WRE8;A0A087WQ31;E9Q6L0;B2RY22;A0A087WQF1;E9QNY9;E9QKH0;Q80TV8;A0A0A6YXZ1;A0A0N4SVH2;A0A0N4SUT7;A0A0A6YWK1;A0A087WRU7	J3QP81;A5D6Q8;A0A087WS18;A0A087WQ95;A0A087WNW8;A0A087WRK0;A0A087WP42;A0A087WRE8;A0A087WQ31;E9Q6L0;B2RY22;A0A087WQF1;E9QNY9;E9QKH0;Q80TV8;A0A0A6YXZ1	CLIP-associating protein 1	Clasp1	22
25.4026	25.3395	25.3871	24.6865	25.0796	24.9464				220.66	0	8.5137	187150000	3	3	3	2	3	3	A0A087WNZ7;G5E870;A0A087WRV6	A0A087WNZ7;G5E870;A0A087WRV6	E3 ubiquitin-protein ligase TRIP12	Trip12	23
26.9226	26.861	27.1836	27.2385	26.7479	27.0951				50.185	0	35.284	687570000	6	5	6	6	6	6	A0A087WSJ9;A0A087WPW1;F6WDS8;A0A087WQG6;A0A087WNZ9;A0A087WRP8;A0A087WPC4;A0A087WPD1;Q9Z2H2;A0A087WSH2;Q3UTM5;A0A0J9YUE4;A0A0J9YTS6;Q8BRK0;Q45FE3;A0A0A6YVV6;A0A0J9YU74;A0A0J9YUY2;A0A0J9YUD1	A0A087WSJ9;A0A087WPW1;F6WDS8;A0A087WQG6;A0A087WNZ9;A0A087WRP8;A0A087WPC4;A0A087WPD1;Q9Z2H2;A0A087WSH2;Q3UTM5	Regulator of G-protein signaling 6	Rgs6	24
26.0461	26.129	26.1439	26.0784	26.3292	26.2516				53.738	0	12.352	371410000	3	4	3	2	4	4	A1A4C2;Q3ZAQ4;A0A087WP33;A0A087WPL8	A1A4C2;Q3ZAQ4;A0A087WP33;A0A087WPL8		Atg9a	25
29.6601	29.8527	29.7864	29.6274	29.6133	29.5952				37.31	0	108.51	4432500000	6	6	5	5	6	6	Q3TYE5;A0A087WP80;Q8BLK3;A0A087WP70;F6SB80	Q3TYE5;A0A087WP80;Q8BLK3	Limbic system-associated membrane protein	Lsamp	26
30.5713	30.4766	30.5119	30.6304	30.4648	30.4548				149.62	0	158.82	7789200000	21	18	19	23	18	20	A0A087WPL5;E9QNN1;O70133;Q3UR42;A0A0R4J2C3;Q3TF92;Q05BR6;Q3TEB2	A0A087WPL5;E9QNN1;O70133;Q3UR42	ATP-dependent RNA helicase A	Dhx9	29
28.5775	28.6876	28.7233	28.6822	28.6855	28.7495				49.358	0	98.297	2160900000	11	11	10	11	11	11	A0A087WRS3;A0A087WPP8;Q6AXH6;Q6AXD2;P62484;A0A087WR90;A0A087WNT3;A0A087WP64;A0A087WPE6;A0A087WNU9;Q3UVN6	A0A087WRS3;A0A087WPP8;Q6AXH6;Q6AXD2;P62484;A0A087WR90;A0A087WNT3	Abl interactor 2	Abi2	31
30.8029	30.6003	30.2589	28.6151	28.0166	27.1327				69.387	0	95.446	4737600000	9	9	9	8	8	5	A0A087WPR1;P20917;Q3ZB60;Q3ZB61;Q3ZB62;Q3T1F6;A0A087WRD6	A0A087WPR1;P20917;Q3ZB60;Q3ZB61;Q3ZB62;Q3T1F6	Myelin-associated glycoprotein	Mag	32
29.3623	29.1058	29.2489	29.2488	29.3463	29.2808				190.99	0	115.57	3278200000	23	20	18	24	22	21	Q6P5H4;E9QAN4;G3UW47;Q6TA13;Q3UH16;E9Q9G6;A0A087WQE8;P33173;Q5DTN3;Q3UUN4;Q05BI6;Q05BP4;F6XNB6;A0A087WSU7	Q6P5H4;E9QAN4;G3UW47;Q6TA13;Q3UH16;E9Q9G6;A0A087WQE8;P33173;Q5DTN3	Kinesin-like protein;Kinesin-like protein KIF1A	Kif1a	33
26.1994	25.9009	25.9569	25.8397	26.0501	26.1695				51.209	0	5.3998	336390000	3	3	2	3	3	3	A0A087WQS2;Q9CQC6;A0A087WPF9	A0A087WQS2;Q9CQC6;A0A087WPF9	Basic leucine zipper and W2 domain-containing protein 1	Bzw1	34
24.216	24.2469	24.4782	23.8454	23.9201	24.2282				7.0642	0.0042334	2.5412	94164000	2	2	2	2	2	2	A0A087WSB5;A0A087WRE5;Q6P3D0;E9Q9G1;C9W8M5	A0A087WSB5;A0A087WRE5;Q6P3D0;E9Q9G1;C9W8M5	U8 snoRNA-decapping enzyme	Nudt16;1700080E11Rik	36
25.0634	24.8751	25.1387	24.8676	25.2936	25.0167				89.02	0.0039502	2.5804	171560000	2	2	2	2	2	3	A0A087WRF2;Q8BXK8;E9Q3K3;Q3UH88	A0A087WRF2;Q8BXK8;E9Q3K3;Q3UH88	Arf-GAP with GTPase, ANK repeat and PH domain-containing protein 1	Agap1	37
27.2426	27.2746	27.2225	27.7956	27.5281	27.5277				26.179	0	11.639	931020000	3	3	4	3	3	4	A0A087WRM2;Q3U0F3;Q91VK4	A0A087WRM2;Q3U0F3;Q91VK4	Integral membrane protein 2C;CT-BRI3	Itm2c	39
25.1162	25.7266	25.4433	25.1839	25.2604	25.1945				257.24	0	7.2273	212190000	2	3	2	2	3	3	B2RWX7;A0A087WS83;Q61290;E9QK20;A0A1D5RLU3	B2RWX7;A0A087WS83;Q61290	Voltage-dependent R-type calcium channel subunit alpha-1E	Cacna1e	42
24.537	24.4764	24.3742	24.7019	24.7165	24.7784				12.798	0.0013042	3.4019	128190000	2	2	2	2	2	2	A0A087WSF0;Q6NZM9	A0A087WSF0;Q6NZM9	Histone deacetylase 4	Hdac4	43
28.5853	28.4197	28.2898	28.3627	28.321	28.4289				131.87	0	34.252	1787100000	11	11	12	12	12	12	A0A087WSS1;E9QM90;Q148V7;G3X9J4;A0A087WRM8;Q8CAN3;Q9D743	A0A087WSS1;E9QM90;Q148V7;G3X9J4	LisH domain and HEAT repeat-containing protein KIAA1468	2310035C23Rik;Kiaa1468	44
25.939	25.9025	26.1535	26.0135	25.1911	25.2476				41.687	0	6.2921	296280000	2	3	1	3	3	3	Q8BVD4;A0A1S6GWJ2;A0A0A0MQ68;Q60759;Q8BV83	Q8BVD4;A0A1S6GWJ2;A0A0A0MQ68;Q60759;Q8BV83	Glutaryl-CoA dehydrogenase, mitochondrial	Gcdh	46
25.6533	25.5203	25.5621	25.8005	25.3173	25.688				298.11	0	12.543	254120000	2	4	3	2	3	3	S4R294;S4R2J9;A0A0A0MQ79;Q3TLH4;S4R2L9;S4R209;S4R2E2	S4R294;S4R2J9;A0A0A0MQ79;Q3TLH4;S4R2L9;S4R209	Protein PRRC2C	Prrc2c	47
28.5566	28.5178	28.537	28.3692	28.7761	28.4699				31.2	0.0003367	3.7039	1949400000	1	1	1	1	1	1	D3Z0U5;D6RGM7;A0A0E4D027;A0A0E4HJ81;D3Z4J2;A0A0E3WJP9;A0A0E4D014;A0A0E4HEY7;A0A0G2JFY0;A0A0A0MQ80;B7ZNK9;Q9D3R6;Q3UMC0	D3Z0U5;D6RGM7;A0A0E4D027;A0A0E4HJ81;D3Z4J2;A0A0E3WJP9;A0A0E4D014;A0A0E4HEY7;A0A0G2JFY0;A0A0A0MQ80;B7ZNK9;Q9D3R6;Q3UMC0	Katanin p60 ATPase-containing subunit A-like 2;Spermatogenesis-associated protein 5	Katnal2;Spata5	48
26.186	25.8883	25.9761	25.2791	25.8497	25.6288				11.158	0.00034662	4.0859	306260000	1	1	2	2	1	1	Q545H7;A0A0A0MQ90;P97352	Q545H7;A0A0A0MQ90;P97352	Protein S100-A13	S100a13	49
32.2583	32.1662	31.9053	31.9276	32.0619	31.8875				52.793	0	56.319	22278000000	24	25	26	25	26	25	A0A0A0MQA5;P68368;A0A087WQS4;A0A087WRB4;A0A087WSB0;A0A087WSL5;A0A087WS35	A0A0A0MQA5;P68368	Tubulin alpha-4A chain	Tuba4a	51
30.4831	30.4486	30.713	30.5201	30.5606	30.5804				607.89	0	323.31	7896200000	58	63	55	63	62	60	A0A0A0MQA6;B1ARU4;E9PVY8;F7ACR9;E9QNP1;E9QA63;Q9QXZ0;F6Q750;B1ARU1;F6XCT0;F6SHS0;Q80TZ5;Q3UPG9;Q8C8N4;Q3TRV6;A0A0A0MQH5;F6RCJ3;Q4QQN2;Q80ZZ3;F6YKN8;A0A286YD76;F6RL59;Q9CYG3	A0A0A0MQA6;B1ARU4;E9PVY8;F7ACR9;E9QNP1;E9QA63;Q9QXZ0;F6Q750;B1ARU1	Microtubule-actin cross-linking factor 1	Macf1	52
26.0512	25.9876	24.9583	25.9695	26.1657	25.0342				192.22	0	10.149	300560000	4	5	2	4	3	4	A0A0A0MQD5;Q4ACU6;A0A088DEG3;A0A088DEG5	A0A0A0MQD5;Q4ACU6	SH3 and multiple ankyrin repeat domains protein 3	Shank3	53
26.9873	27.0073	27.4934	27.0678	27.2382	27.2129				176.01	0	23.391	755700000	7	7	7	7	7	6	A0A0A0MQE5;A2AHC3;A2AHC4;V9GXT0	A0A0A0MQE5;A2AHC3;A2AHC4	Calmodulin-regulated spectrin-associated protein 1	Camsap1	54
25.1471	25.1221	25.7562	25.1974	25.5965	25.5145				141.29	0	11.363	220230000	3	3	3	3	3	3	G3UWM5;B7ZCJ0;A0A0A0MQE8;B2RWX1;B7ZCJ1;Q6DFV3;G3UX38	G3UWM5;B7ZCJ0;A0A0A0MQE8;B2RWX1;B7ZCJ1;Q6DFV3	Rho GTPase-activating protein 21	Arhgap21	55
26.084	25.9231	26.1981	25.7283	26.0157	26.2351				37.187	0	14.928	363900000	4	4	4	4	2	3	A0A0A0MQF5;Q8K2H2;F6VDQ9	A0A0A0MQF5;Q8K2H2	OTU domain-containing protein 6B	Otud6b	56
34.2738	34.4187	34.2049	34.2898	34.2935	34.3481				35.81	0	323.31	111000000000	18	20	18	21	21	20	D2KHZ9;A0A0A0MQF6;P16858;S4R1W1;S4R257;Q3TUZ9;Q4VBD1;Q6IWE3;S4R1W8;W8QM43;V9GX06;S4R1N5;Q8CEV2;Q3V2I5;A0A0R4J0X7;S4R2G5;Q64467;Q2VWQ4;V9GXA7;V9GXK0;Q8BJ40	D2KHZ9;A0A0A0MQF6;P16858;S4R1W1;S4R257	Glyceraldehyde-3-phosphate dehydrogenase	GAPDH;Gapdh;Gm3839	57
26.6528	26.8599	27.1563	26.8744	27.8218	28.0231				37.433	0	14.288	839710000	3	3	2	3	3	2	A0A0A0MQL0;Q6PFE7;A2AML9	A0A0A0MQL0;Q6PFE7;A2AML9	Tomoregulin-1	Tmeff1	58
27.3617	26.6527	26.3809	26.1578	27.444	26.5024				110.65	0	5.5004	612470000	3	2	2	2	2	3	H3BKE1;A0A0A0MQM2;I1E4X4;H3BKK4;I1E4X6;Q4KWH5;E0CY47	H3BKE1;A0A0A0MQM2;I1E4X4;H3BKK4;I1E4X6;Q4KWH5	Phosphoinositide phospholipase C;1-phosphatidylinositol 4,5-bisphosphate phosphodiesterase eta-1	Plch1	59
29.261	29.598	28.6846	29.2526	28.976	28.9885				141.78	0	101	3089900000	16	20	15	22	16	18	A0A0A6YVS6;A0A0J9YVH8;J3QQ18;F6SEU4;A0A140T8K9;A0A0J9YUM2;A0A0J9YUZ2;A0A0J9YUY7;A0A0J9YV63	A0A0A6YVS6;A0A0J9YVH8;J3QQ18;F6SEU4;A0A140T8K9;A0A0J9YUM2	Ras/Rap GTPase-activating protein SynGAP	Syngap1	62
26.1218	26.029	26.2032	26.1157	25.8855	26.2567				42.147	0	24.89	355280000	2	3	3	2	3	2	A0A0A6YVU8;Q9JKV1;Q8VCI8;D3YUD8;A0A1S6GWG3	A0A0A6YVU8;Q9JKV1;Q8VCI8;D3YUD8;A0A1S6GWG3	Proteasomal ubiquitin receptor ADRM1	Gm9774;Adrm1	64
26.8199	26.8976	27.0995	26.8434	27.0885	26.9836				62.24	0	19.618	647380000	4	4	4	3	4	4	E9QKR1;A0A0A6YW06;J3QNM3;E9QKQ9;E9QLZ9;Q03173;A0A0A6YXC8;A0A0A6YVZ6	E9QKR1;A0A0A6YW06;J3QNM3;E9QKQ9;E9QLZ9;Q03173;A0A0A6YXC8	Protein enabled homolog	Enah	66
28.328	28.334	28.5352	28.243	28.3292	28.3075				55.676	0	20.723	1714900000	7	6	6	6	7	7	A0A0A6YW36;Q80XD3;O54829;Q45FE5;Q45FE1;Q45FE4;Q45FE2	A0A0A6YW36;Q80XD3;O54829;Q45FE5;Q45FE1;Q45FE4;Q45FE2	Regulator of G-protein signaling 7	Rgs7	68
27.0025	26.7469	26.7093	26.7878	26.729	26.747				95.295	0	14.708	577930000	5	6	5	4	6	3	A0A0A6YW80;G3X8Y3;Q80UM3;A0A0A6YX86;A0A0A6YXF4;Q8K2S4;E9PZ53;Q9DBB4	A0A0A6YW80;G3X8Y3;Q80UM3;A0A0A6YX86	N-alpha-acetyltransferase 15, NatA auxiliary subunit	Naa15	69
25.8146	26.4915	26.276	26.187	26.0849	26.1647				166.43	0	16.879	380650000	4	5	5	4	3	4	E9QNQ4;A0A0A6YWG7;Q8CHG7;Q6NXI4;Q562E3;Q8R3E5;Q5DTR1;Q5NCJ4;Q5NCJ5;Q3UPQ2;Q5NCJ0;B2RUJ6;Q5NCJ1	E9QNQ4;A0A0A6YWG7;Q8CHG7;Q6NXI4	Rap guanine nucleotide exchange factor 2	Rapgef2	70
25.0788	24.9047	26.1909	25.1187	25.9828	25.2549				27.198	0.000344	3.9852	233160000	2	2	2	1	2	1	A0A0A6YWG8;Q505L1;Q3TF62;Q9Z2N8;A0A0A6YWR1;D3YVN1	A0A0A6YWG8;Q505L1;Q3TF62;Q9Z2N8;A0A0A6YWR1;D3YVN1	Actin-like protein 6A	Actl6a	71
23.2339	23.5554	23.9193	23.202	23.9261	23.7501				11.561	0	5.0617	63865000	1	1	1	1	1	1	A0A0A6YX70;A0A0A6YWH7;Q543J5;P32261	A0A0A6YX70;A0A0A6YWH7;Q543J5;P32261	Antithrombin-III	Serpinc1	72
27.5866	27.6869	27.6703	27.6707	27.5339	27.6295				64.926	0	27.022	1038300000	5	5	5	5	5	4	A0A0A6YX33;A0A0A6YWI6;A0A0A6YX71;Q6PGN3	A0A0A6YX33;A0A0A6YWI6;A0A0A6YX71;Q6PGN3	Serine/threonine-protein kinase DCLK2	Dclk2	73
27.4257	27.5524	27.6415	27.4901	27.2248	27.2606				152.54	0	21.976	914120000	10	9	9	7	8	9	A0A0A6YWM5;E9QKE4;Q8BMG7;Q3UEY3;Q8BYZ6;Q3TZV1	A0A0A6YWM5;E9QKE4;Q8BMG7	Rab3 GTPase-activating protein non-catalytic subunit	Rab3gap2	75
25.7433	26.6713	26.6729	25.622	26.4838	26.1828				25.07	0	13.099	406140000	2	3	2	2	2	3	A0A0A6YY33;A0A0A6YWR6;H7BX69;Q9WUK6;A0A0A6YXT0;A0A0A6YXP2;A0A0A6YW03;A0A0A6YWT8	A0A0A6YY33;A0A0A6YWR6;H7BX69;Q9WUK6	Zinc finger and BTB domain-containing protein 18	Zbtb18	76
22.4504	22.6321	22.669	22.5662	22.3608	22.1555				143.45	0.00035236	4.3268	29547000	1	1	1	1	1	1	E9Q9M5;A0A0A6YWX1;J3KMM1;Q3UJD6	E9Q9M5;A0A0A6YWX1;J3KMM1;Q3UJD6	Ubiquitin carboxyl-terminal hydrolase;Ubiquitin carboxyl-terminal hydrolase 19	Usp19	77
26.2357	26.3247	26.4132	26.3049	26.2292	26.5734				127.88	0	21.446	436170000	4	5	3	5	4	4	B2RXR7;A0A0A6YY09;B2RY66;A0A0A6YWY8;F8VPK8;B2RY69;A0A0A6YY37;A0A0A6YWM0;Q2TJI3;Q2TJI1;Q2TJI2;Q8BY10;Q8C421;Q2TJI0	B2RXR7;A0A0A6YY09;B2RY66;A0A0A6YWY8;F8VPK8;B2RY69;A0A0A6YY37;A0A0A6YWM0		Pcdh9	78
26.3954	26.6249	26.497	26.3243	26.7274	26.7371				15.738	0	12.72	491920000	2	2	2	2	2	2	A0A0A6YX02;Q9CQ22	A0A0A6YX02;Q9CQ22	Ragulator complex protein LAMTOR1	Lamtor1	79
30.5516	30.6136	30.4788	30.8108	30.5335	30.637				54.108	0	275.88	8286100000	13	14	12	14	13	14	A0A0A6YX18;Q8BVE3;A0A0A6YWP6;Q3U9S9;A0A0A6YVU0;A0A0A6YW86	A0A0A6YX18;Q8BVE3;A0A0A6YWP6	V-type proton ATPase subunit H	Atp6v1h	80
27.6057	27.5322	27.7988	27.8197	27.5365	27.7793				43.165	0	48.632	1086200000	7	7	7	6	7	8	A0A0A6YX73;Q8K1M3;P12367;A0A0A6YY28	A0A0A6YX73;Q8K1M3;P12367;A0A0A6YY28	cAMP-dependent protein kinase type II-alpha regulatory subunit	Prkar2a	82
23.0707	22.0444	22.8008	23.4531	22.3572	22.2605				73.903	0.00036298	4.7909	36956000	1	2	1	2	1	2	E9Q6C1;F6UHR6;E9PXZ2;A0A0A6YXH3;A0A1S6GWJ0;A2A8Z1;Q99LZ2;Q8R0G3;Q5FWX7	E9Q6C1;F6UHR6;E9PXZ2;A0A0A6YXH3;A0A1S6GWJ0;A2A8Z1;Q99LZ2;Q8R0G3;Q5FWX7	Oxysterol-binding protein;Oxysterol-binding protein-related protein 9	Osbpl9	83
23.2782	23.049	23.184	23.545	23.4461	23.0939				14.784	0.00035575	4.4744	50681000	1	2	2	2	2	2	A0A0A6YY55;B5AK97;Q3UQY8;O88193;B9EKB6;O88191;Q641K6;B9EJ92;B9EJ65;A0A0A6YY44;Q3UTG9;O88190;O88194;O88192;Q8BRR0;Q91Y15;Q91Y13;Q91Y14;Q766H1;Q66JL9;O88690;Q91Y21;Q91Y17;Q91Y19;Q91Y18;Q91Y20;O88689;Q05C01;Q91Y16;Q91Y12;Q6ZQD4	A0A0A6YY55;B5AK97;Q3UQY8;O88193;B9EKB6;O88191;Q641K6;B9EJ92;B9EJ65;A0A0A6YY44;Q3UTG9;O88190;O88194;O88192;Q8BRR0;Q91Y15;Q91Y13;Q91Y14;Q766H1;Q66JL9;O88690;Q91Y21;Q91Y17;Q91Y19;Q91Y18;Q91Y20;O88689;Q05C01;Q91Y16;Q91Y12;Q6ZQD4	Protocadherin alpha-10;Protocadherin alpha-4	Pcdha6;Pcdha7;Pcdha5;Pcdha1;Pcdha2;Pcdha11;CNR3;CNR7;Pcdha12;CNR;Pcdha10;Pcdha4;Pcdha3;Pcdha8	84
28.84	29.0702	29.744	29.482	29.0756	29.2631				93.491	0	114.19	3221000000	31	31	32	31	33	32	A0A0A6YY47;E9Q589;A0A0A6YWU2;Q6LBT4;Q61945;O08909	A0A0A6YY47;E9Q589;A0A0A6YWU2		Ncam1	85
26.5763	26.2806	27.0313	26.541	26.8473	27.0877				165.66	0	23.418	559800000	6	3	6	5	5	6	B2RRE3;A0A0A6YY67;H7BX08;Q8C1B1;A0A0A6YXV8	B2RRE3;A0A0A6YY67;H7BX08;Q8C1B1;A0A0A6YXV8	Calmodulin-regulated spectrin-associated protein 2	Camsap2	86
26.5183	26.3613	26.951	26.7032	26.7681	26.671				135.87	0	25.287	536670000	6	5	5	6	6	7	E9Q2S0;A0A0A6YY83;Q3USI1;Q3TVS7;O88185;A2RS43;A0A0A6YY48;O88274;Q2TJI5;Q2TJI6;A0A0A6YW34;Q8CA35	E9Q2S0;A0A0A6YY83;Q3USI1;Q3TVS7;O88185;A2RS43		Pcdh7	87
34.0451	34.1037	34.5187	34.1768	34.3892	34.4428				116.26	0	323.31	107000000000	36	36	36	36	38	37	A0A0A6YY91	A0A0A6YY91		Ncam1	88
26.4343	26.1635	26.5215	26.1352	26.5839	26.8368				57.922	0	10.162	460420000	2	2	2	4	3	4	Q4FJX1;Q3UGH8;A0A0B4J1E7;O35343;D3YTN1	Q4FJX1;Q3UGH8;A0A0B4J1E7;O35343;D3YTN1	Importin subunit alpha;Importin subunit alpha-3	Kpna4	89
24.5341	24.5062	24.3818	24.1069	23.4487	23.6477				13.139	0.00035778	4.6	95174000	1	1	1	1	1	1	A0A1W2P6L7;A0A1W2P7T7;A0A0F6AIX6;A0A1W2P7C8;A0A0F6AIX5;Q8BVA5	A0A1W2P6L7;A0A1W2P7T7;A0A0F6AIX6;A0A1W2P7C8;A0A0F6AIX5;Q8BVA5	UPF0554 protein C2orf43 homolog		90
23.9249	23.7619	23.981	24.0261	24.3129	23.5153				46.03	0	10.911	80488000	1	1	1	1	1	1	A0A0G2JDF7;Q3UN04	A0A0G2JDF7;Q3UN04	Ubiquitin carboxyl-terminal hydrolase 30	Usp30	91
24.694	24.6684	24.9168	23.8289	24.2214	24.4019				92.714	0.00033557	3.667	126290000	2	2	2	2	1	1	Q8CDK8;A0A0G2JDH9;Q8R056;G3X9J8;G5E8G5;O54990;A0A0G2JE90;A0A0G2JE50;A0A0R4J0B0	Q8CDK8;A0A0G2JDH9;Q8R056;G3X9J8;G5E8G5;O54990;A0A0G2JE90;A0A0G2JE50;A0A0R4J0B0	Prominin-1	Prom1	92
21.5902	19.3909	19.1551	21.7615	19.4962	20.7559				11.785	0.0027976	2.8051	10789000	1	1	1	1	1	1	S4R2H4;A0A0G2JFS4;A0A0G2JFL7;A0A0G2JDK0;A0A0G2JET3;A0A0G2JGK3;A0A0G2JFX2;Q8C895;A0A0G2JGL3;A0A0G2JFX1;A0A0G2JES4;D3Z6M5;A0A0G2JFI7;A0A0G2JE18;A0A0G2JDQ1;A0A0G2JDT0;A0A0G2JEC2;A0A0H2UKB6;Q3V1B5;A0A0H2UH28;Q3URR2;E9QKT0;E9Q5E0;Q921S6;Q8CFN5;Q60929;Q63943	S4R2H4;A0A0G2JFS4;A0A0G2JFL7;A0A0G2JDK0;A0A0G2JET3;A0A0G2JGK3;A0A0G2JFX2;Q8C895;A0A0G2JGL3;A0A0G2JFX1;A0A0G2JES4;D3Z6M5;A0A0G2JFI7;A0A0G2JE18;A0A0G2JDQ1;A0A0G2JDT0;A0A0G2JEC2;A0A0H2UKB6;Q3V1B5;A0A0H2UH28;Q3URR2;E9QKT0;E9Q5E0;Q921S6;Q8CFN5;Q60929;Q63943	Myocyte-specific enhancer factor 2C;Myocyte-specific enhancer factor 2A;Myocyte-specific enhancer factor 2D	Mef2a;Mef2c;Mef2d	93
25.4826	25.1965	24.8627	24.4012	24.1186	24.0844				13.426	0.00066313	3.5235	145910000	6	6	6	6	6	6	A0A0G2JDL9;A0A0G2JED9	A0A0G2JDL9;A0A0G2JED9			95
28.4934	29.3029	28.6554	28.6743	28.4521	28.4975				94.517	0	114.3	2279500000	17	17	16	17	17	17	A0A0G2JDN7;E9PZ43	A0A0G2JDN7;E9PZ43	Microtubule-associated protein	Map4	96
25.6635	25.9546	24.6284	26.0714	24.6983	25.049				156.67	0	10.14	242690000	4	4	2	4	2	4	B9EHV0;A0A0G2JDT9;A0A0G2JFZ5;E9Q6L9;Q80TE7;Q3URB9	B9EHV0;A0A0G2JDT9;A0A0G2JFZ5;E9Q6L9;Q80TE7	Leucine-rich repeat-containing protein 7	Lrrc7	97
27.3777	27.3053	27.0554	27.4589	27.1133	27.3611				103.87	0	30.124	835220000	7	7	6	8	3	6	Q812D4;A0A0H2UH17;Q812D5;A0A0G2JDV6;Q80X50;Q8BJ53;A0A0G2JG47;A0A0G2JE24;A0A0G2JDT1;A0A0G2JGD0;Q8BZ69;Q80U73;A0A0G2JFN7;Q3TSB0	Q812D4;A0A0H2UH17;Q812D5;A0A0G2JDV6;Q80X50;Q8BJ53	Ubiquitin-associated protein 2-like	Ubap2l;lig-2a	98
27.7814	27.6514	27.4736	27.947	27.6758	27.7455				9.2327	0	15.594	1133700000	3	3	4	4	4	3	A0A0G2JDW7;Q6ZWU9;A0A0G2JG29;Q6ZWY3;A0A0G2JEX7;D6RH49;D3YYB0	A0A0G2JDW7;Q6ZWU9;A0A0G2JG29;Q6ZWY3	40S ribosomal protein S27;40S ribosomal protein S27-like	Rps27;Rps27l	99
24.5075	24.7775	24.5211	24.344	24.4425	24.4158				91.711	0.00098135	3.4252	121840000	2	2	1	2	1	2	A0A140LHL1;Q80TU0;A0A0G2JEG6;A0A0G2JE00;Q9WVQ1	A0A140LHL1;Q80TU0;A0A0G2JEG6;A0A0G2JE00;Q9WVQ1	Membrane-associated guanylate kinase, WW and PDZ domain-containing protein 2	mKIAA0705;Magi2	101
24.3533	24.0154	23.9501	24.0398	23.7817	23.7799				32.45	0.0006605	3.5058	84641000	1	1	1	1	1	1	A0A0G2JE08;A0A0G2JFB2;Q6PGG8;Q80VL1	A0A0G2JE08;A0A0G2JFB2;Q6PGG8;Q80VL1	Tudor and KH domain-containing protein	Tdrkh	102
25.7636	25.511	26.1952	25.5473	25.4976	25.5286				14.731	0	44.976	270200000	1	1	1	1	1	1	A0A0G2JE32;Q9D1S1;Q4QQL2;Q3UT95;A0A0G2JGL0;P62838;P61079	A0A0G2JE32;Q9D1S1;Q4QQL2;Q3UT95;A0A0G2JGL0;P62838;P61079	Ubiquitin-conjugating enzyme E2 D2;Ubiquitin-conjugating enzyme E2 D3	Ube2d3;Ube2d2a;Ube2d2	103
24.0384	23.8799	23.9962	23.5462	23.6398	24.0659				17.229	0.0003391	3.7944	76743000	1	1	1	1	1	1	A0A0G2JE80;A0A0G2JF36;B2RRB9;Q4QQM5	A0A0G2JE80;A0A0G2JF36;B2RRB9;Q4QQM5	Protein FAM73A	Fam73a	104
25.989	25.8124	25.7225	26.3012	25.831	26.081				14.502	0	11.514	330750000	3	3	3	3	3	3	A0A0G2JEA9;A0A0G2JFX7;Q9CWZ3;A0A0N4SUH6	A0A0G2JEA9;A0A0G2JFX7;Q9CWZ3;A0A0N4SUH6	RNA-binding protein 8A	Rbm8a	105
27.6444	27.4473	27.7607	27.1491	27.411	27.2666				44.303	0	35.909	924900000	8	8	8	6	8	7	A0A0G2JEC4;Q9JK48;A0A0G2JF57;A0A0G2JE45	A0A0G2JEC4;Q9JK48	Endophilin-B1	Sh3glb1	106
31.5994	31.5112	31.6498	31.6783	31.7075	31.6157				75.339	0	323.31	16672000000	16	16	16	15	16	16	A0A0G2JEG8;Q7TQF7;C6EQG9;Q8BXH2;Q80YA2	A0A0G2JEG8;Q7TQF7;C6EQG9;Q8BXH2	Amphiphysin	Amph	109
26.6565	26.4631	26.2999	26.579	26.226	26.44				51.014	0	9.4042	462630000	6	5	6	6	6	6	A0A0H2UH27;A0A0G2JEP0;Q61584;Q8C7U4	A0A0H2UH27;A0A0G2JEP0;Q61584	Fragile X mental retardation syndrome-related protein 1	Fxr1	110
25.6908	24.452	24.082	25.4256	24.4169	24.9152				26.998	0	9.3059	170450000	2	2	1	2	1	2	A0A0G2JER9;Q9DAN5;G3X8S5;O54946;A0A0G2JEI3;Q3MI10;Q3MI09;Q9QYI8	A0A0G2JER9;Q9DAN5;G3X8S5;O54946;A0A0G2JEI3;Q3MI10;Q3MI09;Q9QYI8	DnaJ homolog subfamily B member 6;DnaJ homolog subfamily B member 7	Dnajb6;Dnajb7	111
25.439	25.3115	25.6028	25.3626	25.0565	25.3298				22.81	0	6.8944	222430000	2	2	1	2	2	1	A0A0G2JF64;Q3TVD9;Q99MR8	A0A0G2JF64;Q3TVD9;Q99MR8	Methylcrotonoyl-CoA carboxylase subunit alpha, mitochondrial	Mccc1	113
23.689	23.6899	22.9847	23.448	23.6517	23.9357				118.21	0.0042232	2.5188	63656000	1	1	1	1	1	1	A0A0G2JFB0;D3YXR8;Q80U40	A0A0G2JFB0;D3YXR8;Q80U40	RIMS-binding protein 2	Rimbp2	114
28.7574	28.6828	28.5124	28.8229	28.5712	28.8373				67.195	0	42.159	2204500000	10	9	9	10	10	11	Q0P6B2;Q3TUE1;A0A0G2JGW9;Q3TIS5;A0A0G2JFY5;Q3UUU2;Q91WJ8;A0A0G2JG00;A0A0G2JFK2;A0A0G2JE55;A0A0G2JGT1;A0A0G2JGV9;A0A0G2JG96	Q0P6B2;Q3TUE1;A0A0G2JGW9;Q3TIS5;A0A0G2JFY5;Q3UUU2;Q91WJ8;A0A0G2JG00;A0A0G2JFK2	Far upstream element-binding protein 1	Fubp1	115
28.5684	28.5076	28.7068	28.3468	28.4042	28.4567				58.127	0	26.75	1897000000	7	6	6	6	6	6	A0A0G2JGE8;A0A0G2JGB7;Q9JIA1;A0A0G2JFT0	A0A0G2JGE8;A0A0G2JGB7;Q9JIA1	Leucine-rich glioma-inactivated protein 1	Lgi1	118
23.2436	24.3939	23.5963	23.115	23.3193	23.4401				9.0621	0.00033841	3.7807	62862000	1	1	1	1	1	1	A0A0G2JGD2;Q545V2;P07091	A0A0G2JGD2;Q545V2;P07091	Protein S100;Protein S100-A4	S100a4	119
32.5031	32.6188	32.7842	32.7467	32.8094	32.9049				82.104	0	323.31	36652000000	27	26	26	27	26	27	A0A0G2JGQ6;A3KN70;Q8CHG1;Q9JLM7;Q8VDT3;Q80VB6;Q3UGP0;Q8BRN4;A0A0G2JE54;Q9JLM6;A0A0G2JGH1;H7BX36;A0A0G2JEN4;Q1EDH1;Q8BQN2;A0A0G2JGR9;A8IP62	A0A0G2JGQ6;A3KN70;Q8CHG1;Q9JLM7;Q8VDT3;Q80VB6;Q3UGP0;Q8BRN4		Dclk1	120
26.5902	26.4703	26.7256	26.2122	26.5626	26.6026				24.94	0	16.431	486670000	4	4	4	3	4	4	A0A140T8R8;A0A0G2JGV7;Q3UT23;Q3TMV8;A0A1Y7VP24;Q9QZ73;A0A0G2JEA2;A0A0G2JDN9;A0A1B0GXL7;A0A0G2JDM0	A0A140T8R8;A0A0G2JGV7;Q3UT23;Q3TMV8;A0A1Y7VP24;Q9QZ73;A0A0G2JEA2;A0A0G2JDN9;A0A1B0GXL7;A0A0G2JDM0	DCN1-like protein;DCN1-like protein 1	Dcun1d1	121
25.4633	25.4377	23.3131	26.0852	24.9441	24.8701				107.57	0	16.646	207620000	4	4	1	4	2	3	A0A0G2JGW6;A0A0G2JFE2;A0A0G2JF79;Q3UTQ8	A0A0G2JGW6;A0A0G2JFE2;A0A0G2JF79;Q3UTQ8	Cyclin-dependent kinase-like 5	Cdkl5	122
34.9557	35.0933	34.7316	35.1602	34.8175	34.8187				112.99	0	323.31	171000000000	40	39	39	40	42	41	A0A0G2JGX4;Q8VCE0;Q6PIC6;Q8R0E8;Q8R0B0;Q9WV27;Q8CGD9;Q9Z1W8	A0A0G2JGX4;Q8VCE0;Q6PIC6;Q8R0E8	Sodium/potassium-transporting ATPase subunit alpha-3	Atp1a3	123
27.9863	28.5224	27.7985	28.5918	28.1186	28.1085				76.746	0	35.715	1621300000	8	9	7	11	10	8	A0A0G2JGY9;Q7TME0	A0A0G2JGY9;Q7TME0	Lipid phosphate phosphatase-related protein type 4	Lppr4	124
27.6162	27.3286	27.3495	27.4411	27.3219	27.3487				21.009	0	26.448	922610000	4	4	4	4	4	4	A0A0G2JH04;Q3TK95;P63073;A0A0G2JFB4;A0A0G2JGT5;Q8C470;A0A0G2JG98	A0A0G2JH04;Q3TK95;P63073;A0A0G2JFB4;A0A0G2JGT5;Q8C470	Eukaryotic translation initiation factor 4E	Eif4e	125
24.3228	24.2807	23.6861	24.4317	23.5858	23.9368				31.208	0.00033546	3.6625	90742000	1	1	1	1	1	1	D3YUJ4;F6T0J8;D3Z1R6;D3Z5R9;A0A0R4J102;A0A0H2UH22;E9Q5X2;E9Q969;Q812E0;Q7TN99	D3YUJ4;F6T0J8;D3Z1R6;D3Z5R9;A0A0R4J102;A0A0H2UH22;E9Q5X2;E9Q969;Q812E0;Q7TN99	Cytoplasmic polyadenylation element-binding protein 2;Cytoplasmic polyadenylation element-binding protein 3	Cpeb2;Cpeb3	126
30.6217	29.4966	30.5222	30.157	29.8391	30.1001				35.108	0	18.419	7709000000	1	1	1	1	1	1	A0A0J9YKD4;Q9D6U7;A2RTA0;P07310	A0A0J9YKD4;Q9D6U7;A2RTA0;P07310	Creatine kinase M-type	Ckm	127
31.3206	31.1655	31.2532	31.3215	31.2994	31.3293				48.978	0	268.6	13110000000	17	17	16	17	17	17	A0A0J9YTY0;A0A0J9YUL3;Q8C1B7;A0A0J9YUV6;A0A0J9YVA6	A0A0J9YTY0;A0A0J9YUL3;Q8C1B7	Septin-11	2011-09-01	128
28.1182	28.1177	28.0638	27.9783	27.9518	27.8826				46.527	0	46.325	1377500000	6	6	5	6	6	6	A0A0J9YU62;O88712;A0A0J9YUM4;A0A0J9YTW3;A0A0J9YU66;A0A0J9YVI3;A0A0J9YUR5;A0A0J9YVC3;E9Q0T4;E9PWQ9;Q91YZ2;Q3UIX8;Q3UGL5;P56546	A0A0J9YU62;O88712;A0A0J9YUM4;A0A0J9YTW3	C-terminal-binding protein 1	Ctbp1	129
24.6388	25.2052	23.8117	24.8468	23.6067	23.7667				9.8752	0.002235	3.1429	117990000	1	1	1	1	1	1	A0A0J9YU93;Q9D8W7	A0A0J9YU93;Q9D8W7	OCIA domain-containing protein 2	Ociad2	130
26.7336	26.6406	26.5499	26.6531	26.4887	26.8333				68.138	0	17.704	519970000	5	5	5	3	6	6	A0A0J9YUA3;Q8VD75	A0A0J9YUA3;Q8VD75	Huntingtin-interacting protein 1	Hip1	131
28.5078	28.5152	28.612	28.5076	28.5806	28.5659				15.81	0	22.025	1964200000	5	6	6	6	6	6	A0A0J9YUI1;Q6ZWQ6;P61087;D3Z4U3;Q3TL77;A0A0J9YU07;F8WIC2;Q3V3R8;A0A0J9YUR9	A0A0J9YUI1;Q6ZWQ6;P61087;D3Z4U3;Q3TL77;A0A0J9YU07	Ubiquitin-conjugating enzyme E2 K	Ube2k	133
25.4469	25.5995	25.5071	25.4532	25.7521	25.7521				16.195	0.00033956	3.8143	250750000	3	2	3	3	3	3	A0A0J9YUK4;Q8BQ28;O55033;A0A0A0MQF0;A0A087WQD1;A0A087WSB1;Q99M51	A0A0J9YUK4;Q8BQ28;O55033;A0A0A0MQF0	Cytoplasmic protein NCK2	Nck2	134
32.6774	32.8155	32.5009	32.6942	32.6046	32.4642				97.294	0	323.31	34254000000	41	44	42	43	40	42	A0A0J9YUN4;A0A0J9YUE9;F6W8Z8;D6RH60;F6TH70;F6RRH9;G3UY64	A0A0J9YUN4;A0A0J9YUE9			135
25.9078	25.319	24.9295	25.348	25.2265	24.8494				79.486	0	10.896	215950000	4	3	3	4	3	3	A0A0J9YV86;A0A0J9YUR2;A0A0J9YUF8;A0A0J9YTU3;Q5SXY1;Q3UPB2	A0A0J9YV86;A0A0J9YUR2;A0A0J9YUF8;A0A0J9YTU3;Q5SXY1;Q3UPB2	Cytospin-B	Specc1	137
26.6234	26.5663	27.2623	26.101	26.7945	26.1265				220.67	0.0033753	2.6978	517360000	4	4	3	3	3	4	A0A0R5RP22;A0A0J9YUW5;F7D6K4;F6U329;F7D6J5;Q9WTU3;A0A0J9YTW4;A0A0J9YUK3;Q4KL32;A0A0J9YTW2	A0A0R5RP22;A0A0J9YUW5;F7D6K4;F6U329;F7D6J5;Q9WTU3;A0A0J9YTW4	Sodium channel protein;Sodium channel protein type 8 subunit alpha	Scn8a	138
30.6742	30.6532	30.882	30.801	30.6775	30.8046				20.303	0	67.741	9094300000	8	8	8	8	8	8	Q8C7C4;Q8BNM0;A0A0J9YUZ4;Q8BQ02;Q6P202;Q58EV5;Q497Z6;Q3UBK2;P63158;A0A0J9YUD8;Q3UJK0;D3YVC6;D3YZ18;Q8CH24	Q8C7C4;Q8BNM0;A0A0J9YUZ4;Q8BQ02;Q6P202;Q58EV5;Q497Z6;Q3UBK2;P63158;A0A0J9YUD8;Q3UJK0	High mobility group protein B1	Hmgb1	139
25.3408	25.0899	25.3888	25.5096	25.2783	25.1598				145.88	0	5.7364	210650000	6	7	7	8	6	8	S4R1C6;E9Q5C0;A0A0M3HEP6;E9Q835;A4PI81;Q8BYR5;A4PI83;A4PI82;A4PI84;F6SH36	S4R1C6;E9Q5C0;A0A0M3HEP6;E9Q835;A4PI81;Q8BYR5;A4PI83;A4PI82;A4PI84;F6SH36	Calcium-dependent secretion activator 2	Cadps2	140
26.1313	25.9416	25.8499	26.2599	25.8378	25.9093				50.487	0	7.2456	341670000	1	2	1	2	1	1	D3Z0K8;J3QMN4;A0A0U1RPV8;A0A0U1RQA4;J3QMQ8;A0A0M3HEQ0;Q9JLT4;A0A0U1RPC6;A0A0M3HEP9	D3Z0K8;J3QMN4;A0A0U1RPV8;A0A0U1RQA4;J3QMQ8;A0A0M3HEQ0;Q9JLT4;A0A0U1RPC6;A0A0M3HEP9	Thioredoxin reductase 2, mitochondrial	Txnrd2	141
23.3395	23.2023	22.8595	23.1747	23.0037	23.2624				75.356	0.0030779	2.7245	47550000	1	2	1	1	1	1	A0A0N4SUY3;A0A0N4SWF5;Q8CIA7;A0A0N4SUU0;A0A0N4SWD7;Q6ZPK1;E9Q6H8;A0A0N4SVR9;A0A0N4SUV0;A0A0N4SW19;A0A1L1SQF5;Q8VDM7;A0A0N4SV65;Q91YS3	A0A0N4SUY3;A0A0N4SWF5;Q8CIA7;A0A0N4SUU0;A0A0N4SWD7;Q6ZPK1;E9Q6H8;A0A0N4SVR9;A0A0N4SUV0;A0A0N4SW19;A0A1L1SQF5;Q8VDM7;A0A0N4SV65;Q91YS3		Plekha5	142
24.6089	24.4316	24.8231	24.3867	24.4009	24.7792				58.02	0	5.0653	126110000	1	1	1	2	2	1	Q8BN64;A0A0N4SUV6;Q499X6;Q3UGH6;Q3TAF0;Q9JHW4;A0A0N4SWB3;A0A0N4SUU3	Q8BN64;A0A0N4SUV6;Q499X6;Q3UGH6;Q3TAF0;Q9JHW4;A0A0N4SWB3;A0A0N4SUU3	Selenocysteine-specific elongation factor	Eefsec	144
25.0493	25.3671	25.7963	25.639	25.7719	25.483				11.039	0.00036337	4.8267	243460000	1	1	1	1	1	1	A0A0N4SUZ3;Q6ZWM4	A0A0N4SUZ3;Q6ZWM4	U6 snRNA-associated Sm-like protein LSm8	Lsm8	145
25.576	25.2753	24.8952	25.5927	25.1339	25.0045				24.67	0	8.7616	207510000	2	2	2	2	1	2	Q3TAP5;A0A0N4SVC2;E9QP00;Q6PFR5	Q3TAP5;A0A0N4SVC2;E9QP00;Q6PFR5	Transformer-2 protein homolog alpha	Tra2a	147
26.7813	26.3226	27.2503	26.7405	26.5422	26.4619				173.55	0	28.578	567170000	8	7	4	7	8	6	Z4YKC4;A0A0R4J112;A2AMI2;A0A0N4SVL0;Q80XI3;Q6DI78;A2AMI7;Q3V075	Z4YKC4;A0A0R4J112;A2AMI2;A0A0N4SVL0;Q80XI3;Q6DI78;A2AMI7;Q3V075	Eukaryotic translation initiation factor 4 gamma 3	Eif4g3	149
27.2076	27.0729	27.3454	27.066	27.3106	27.2845				32.547	0	13.585	781630000	4	5	5	5	5	4	A0A0N4SVL9;Q9CQR6;A0A0N4SVE2	A0A0N4SVL9;Q9CQR6	Serine/threonine-protein phosphatase 6 catalytic subunit;Serine/threonine-protein phosphatase 6 catalytic subunit, N-terminally processed	Ppp6c	150
30.6227	30.7314	30.5877	30.5575	30.169	30.3085				5.8765	0	39.697	7725000000	3	3	3	3	3	3	A0A0N4SVQ1;Q62425	A0A0N4SVQ1;Q62425	Cytochrome c oxidase subunit NDUFA4	Ndufa4	151
28.1502	28.2558	27.4916	27.8425	27.4297	27.618				7.1971	0	25.519	1218800000	2	2	2	2	2	2	A0A0N4SVT3;A0A0N4SW28;Q9DAS9	A0A0N4SVT3;A0A0N4SW28;Q9DAS9	Guanine nucleotide-binding protein G(I)/G(S)/G(O) subunit gamma-12	Gng12	152
29.3262	29.7086	29.2029	29.6645	29.3083	29.3783				42.121	0	55.202	3710000000	8	9	8	8	9	8	A0A0R3P9C8;Q9DC69	A0A0R3P9C8;Q9DC69	NADH dehydrogenase [ubiquinone] 1 alpha subcomplex subunit 9, mitochondrial	Ndufa9	156
28.0441	28.2456	28.686	28.2933	28.728	28.7373				76.724	0	80.216	1850800000	6	7	8	8	8	10	A0A0R3P9D0;Q7TPB0;Q5DTP6;E9QAX3;E9Q4F1;E9PVZ4;E9PZA9;E9Q8U7	A0A0R3P9D0;Q7TPB0;Q5DTP6	Lipid phosphate phosphatase-related protein type 3	Lppr3	157
26.3572	26.1489	26.2561	26.0429	26.2507	26.2542				22.924	0.00036245	4.7728	388460000	2	2	2	2	2	2	A0A0R4J1C2;A0A0R4IZW8;O88456	A0A0R4J1C2;A0A0R4IZW8;O88456	Calpain small subunit 1	Capns1	158
24.9164	24.95	24.727	24.6033	24.3321	24.2507				24.874	0.00035753	4.593	134610000	1	1	1	1	1	1	A0A0R4J006;Q6NS54;A0A0R4IZX2;Q9JHL1	A0A0R4J006;Q6NS54;A0A0R4IZX2;Q9JHL1	Na(+)/H(+) exchange regulatory cofactor NHE-RF;Na(+)/H(+) exchange regulatory cofactor NHE-RF2	Slc9a3r2	159
30.693	30.8057	30.4872	30.5082	30.5478	30.7722				137.17	0	121.05	8458500000	17	18	16	18	18	17	A0A0R4IZX5;P55066	A0A0R4IZX5;P55066	Neurocan core protein	Ncan	160
29.9951	29.9109	29.7676	29.8336	29.9606	29.9121				78.026	0	65.081	5032700000	15	17	13	16	16	14	A0A0R4IZY0;Q8C1A5;Q99LK5	A0A0R4IZY0;Q8C1A5	Thimet oligopeptidase	Thop1	161
28.1842	28.0073	28.1947	28.1504	28.5089	28.6019				56.683	0	17.884	1631000000	4	5	5	5	5	5	Q3TCA7;Q3U311;A0A0R4IZZ1;Q03157;Q3TUB1	Q3TCA7;Q3U311;A0A0R4IZZ1;Q03157;Q3TUB1	Amyloid-like protein 1;C30	Aplp1	162
26.465	26.4915	26.6014	26.7392	26.3648	26.7069				34.69	0	5.7138	525060000	3	3	2	3	3	2	Q8BQ10;A0A0R4J008;P70288;Q58E49;D3YYI8;O09106;Q3UXH8	Q8BQ10;A0A0R4J008;P70288;Q58E49;D3YYI8;O09106	Histone deacetylase 2;Histone deacetylase;Histone deacetylase 1	Hdac2;Hdac1;Gm10093	163
30.7087	30.7541	30.9473	30.663	30.9227	30.8965				63.32	0.0078102	2.1758	12500000000	1	1	1	1	1	1	A0A0R4J1D3;A0A0R4J020;Q3U1U7	A0A0R4J1D3;A0A0R4J020;Q3U1U7	Aryl hydrocarbon receptor repressor	Ahrr	165
24.903	25.2069	24.5069	25.5142	24.3158	24.5089				33.338	0	7.1567	160220000	2	2	2	3	3	3	A0A0R4J023;Q9JLZ3;F6RT60;A0A0R4J1L8;F6R307	A0A0R4J023;Q9JLZ3;F6RT60	Methylglutaconyl-CoA hydratase, mitochondrial	Auh	166
34.3554	34.0567	34.362	33.9972	34.1983	34.2				95.94	0	323.31	98742000000	31	31	30	30	33	30	A0A0R4J036;P08553;D3YZ35	A0A0R4J036;P08553;D3YZ35	Neurofilament medium polypeptide	Nefm	168
28.2527	28.3012	28.4951	28.0842	28.4136	28.2889				72.737	0	20.905	1653200000	7	6	8	7	7	6	A0A0R4J049;Q8CIG8;F6QQQ6	A0A0R4J049;Q8CIG8	Protein arginine N-methyltransferase 5	Prmt5	169
23.8771	24.4066	23.734	24.7669	23.1116	23.5206				35.54	0.002225	3.0909	87711000	1	1	1	1	1	1	A0A0R4J058;A0A0R4J242;Q922Q9	A0A0R4J058;A0A0R4J242;Q922Q9	Chitinase domain-containing protein 1	Chid1	170
27.4839	27.5269	27.5524	27.526	27.3979	27.4072				81.479	0.0028046	2.8342	942950000	2	2	2	1	1	1	E9Q577;A0A0R4J073;Q5U5Q9;E9PWM5;A0A0R4J183	E9Q577;A0A0R4J073;Q5U5Q9;E9PWM5;A0A0R4J183	BRCA1-A complex subunit RAP80	Uimc1	171
25.0693	24.8756	24.6792	24.8795	24.8176	24.6272				60.209	0	20.442	152910000	3	2	2	3	3	3	Q6P9T6;A0A0R4J079;Q8BMP6;Q3TJW1	Q6P9T6;A0A0R4J079;Q8BMP6	Golgi resident protein GCP60	Acbd3	172
28.8457	28.7627	28.9796	28.8169	28.6814	28.7962				47.896	0	37.369	2367600000	8	8	7	8	8	8	A0A0R4J083;P51174	A0A0R4J083;P51174	Long-chain specific acyl-CoA dehydrogenase, mitochondrial	Acadl	173
27.8431	27.2812	28.0509	27.2523	27.7631	27.6335				80.756	0	22.568	1056100000	4	5	4	6	6	5	A0A0R4J087;Q8BJI1;Q05BS7;A0A0R4J252;E9Q4S9	A0A0R4J087;Q8BJI1;Q05BS7;A0A0R4J252	Sodium-dependent neutral amino acid transporter SLC6A17;Transporter	Slc6a17	174
30.0334	29.9607	30.0089	29.9523	30.1661	30.1758				25.714	0	85.035	5599300000	7	6	6	6	7	7	A0A0R4J093;Q9DBP5	A0A0R4J093;Q9DBP5	UMP-CMP kinase	Cmpk1	175
26.8326	26.6873	26.6978	26.8053	26.5718	26.3399				34.676	0	17.604	540290000	5	4	5	5	4	3	A0A0R4J094;Q3TC72	A0A0R4J094;Q3TC72	Fumarylacetoacetate hydrolase domain-containing protein 2A	Fahd2	176
25.8816	25.2942	25.3828	25.4658	25.5505	25.438				65.166	0	5.8451	243720000	3	2	2	2	1	3	A0A0R4J098;O88291;D3YXQ7;D6RG92	A0A0R4J098;O88291;D3YXQ7	DBIRD complex subunit ZNF326	Znf326;Zfp326	177
24.9862	25.2193	25.4461	25.0628	25.2663	25.135				64.312	0.0099658	2.0523	191470000	2	2	2	2	2	2	A0A0R4J0A0;F6W2Q5;Q80ZL3;H3BK65;P42567;Q5JC28	A0A0R4J0A0;F6W2Q5;Q80ZL3;H3BK65;P42567;Q5JC28	Epidermal growth factor receptor substrate 15	Eps15	179
26.4973	25.8456	25.7344	26.4874	26.0968	25.7146				64.559	0.00098232	3.4348	366950000	4	4	4	4	4	4	A0A0R4J0A6;Q8BLE7;A0A140LHC9;Q3UE85;Q921B2;D3YTT3;Q91WV5;Q61983;Q5SZA1;Q8BFU8	A0A0R4J0A6;Q8BLE7	Vesicular glutamate transporter 2	Slc17a6	180
29.4991	29.3052	29.1091	29.4563	29.2486	29.393				79.091	0	41.598	3652000000	10	10	11	11	8	10	E9Q9N6;E9PYX3;A0A0R4J227;A0A0R4J0B1;E9QMP6;Q571J8;Q05512;Q3T9A3;F6ZS70;Q3U3A1;E9Q2J6;A0A0A6YY78;F7A3Q3;E9Q2G8;E9Q8H5;F6UY70;F6ZEX4;F7CVZ7;E9PZ55;F7CRG8	E9Q9N6;E9PYX3;A0A0R4J227;A0A0R4J0B1;E9QMP6;Q571J8;Q05512;Q3T9A3;F6ZS70;Q3U3A1	Serine/threonine-protein kinase MARK2	Mark2	181
27.0729	27.2589	26.6151	27.5036	26.9375	27.2799				48.029	0	16.458	766830000	5	6	5	7	3	5	A0A0R4J0B4;Q99KK2;A0A0N4SW65;A0A0N4SWC3	A0A0R4J0B4;Q99KK2	N-acylneuraminate cytidylyltransferase	Cmas	182
27.0696	27.1448	26.9882	27.0855	26.8303	26.9349				93.314	0	19.982	681970000	4	6	7	6	5	6	A0A0R4J0D3;Q3TDQ1	A0A0R4J0D3;Q3TDQ1	Dolichyl-diphosphooligosaccharide--protein glycosyltransferase subunit STT3B	Stt3b	184
25.6661	25.7482	25.4794	25.599	25.5437	25.3752				143.64	0	8.0431	254350000	5	4	4	6	4	5	Q3UIZ0;A0A0R4J0F6;Q99KY4;Q3UDE5;F6SLK1	Q3UIZ0;A0A0R4J0F6;Q99KY4;Q3UDE5;F6SLK1	Cyclin-G-associated kinase	Gak	185
24.689	24.94	25.396	24.6274	24.823	24.7661				58.782	0.0019237	3.1946	156160000	2	2	2	2	2	2	Q8R3X7;Q3TDE6;A0A0R4J0G0;Q8BH04;Q3UQD8;Q3UGF0	Q8R3X7;Q3TDE6;A0A0R4J0G0;Q8BH04;Q3UQD8;Q3UGF0	Phosphoenolpyruvate carboxykinase [GTP], mitochondrial	Pck2	186
27.2918	27.2569	27.6832	27.1264	27.7338	27.6075				97.507	0	19.632	927180000	6	5	6	7	5	7	A0A0R4J0H0;A0A0R4J1G7;A7ISP9;F8WJ93;Q3UMY5;Q3TGL8	A0A0R4J0H0;A0A0R4J1G7;A7ISP9;F8WJ93;Q3UMY5	Echinoderm microtubule-associated protein-like 4	Eml4	187
30.1939	30.1483	29.8532	30.3102	30.0124	30.1823				504.77	0	151.55	5963100000	35	36	29	39	39	37	A0A0R4J0I9;Q91ZX7;Q3U454;Q811K6;Q3U5J2;Q8C4T5	A0A0R4J0I9;Q91ZX7	Prolow-density lipoprotein receptor-related protein 1;Low-density lipoprotein receptor-related protein 1 85 kDa subunit;Low-density lipoprotein receptor-related protein 1 515 kDa subunit;Low-density lipoprotein receptor-related protein 1 intracellular domain	Lrp1	188
29.2397	29.2087	29.4943	29.2247	29.2709	29.3819				218.71	0	63.393	3310500000	22	24	23	20	20	19	Z4YL78;A0A0R4J0K2;K3W4R5;A2AGT5;Q80U79;Q4V782;Q8K250;Q6PB55	Z4YL78;A0A0R4J0K2;K3W4R5;A2AGT5;Q80U79	Cytoskeleton-associated protein 5	Ckap5	190
25.8729	25.9419	26.0528	25.7377	26.2023	25.9652				38.094	0	14.08	317970000	3	3	4	3	3	4	A0A0R4J0M1;Q8VCN9	A0A0R4J0M1;Q8VCN9	Tubulin-specific chaperone C	Tbcc	191
25.9222	25.9309	26.199	26.1106	25.8058	26.0756				134.44	0	24.942	344740000	4	4	3	4	3	4	A0A0R4J0M9;Q80T83;Q8CDG3;Q3UMT4;Q05DM9	A0A0R4J0M9;Q80T83;Q8CDG3;Q3UMT4;Q05DM9	Deubiquitinating protein VCIP135	Vcpip1	192
24.3123	24.4866	24.4764	24.7471	24.3472	23.7063				45.075	0	5.9453	110940000	1	1	1	1	1	1	D3YTT4;A0A0R4J0P1;Q9D7B6	D3YTT4;A0A0R4J0P1;Q9D7B6	Isobutyryl-CoA dehydrogenase, mitochondrial	Acad8	193
26.3605	26.3619	26.2872	26.545	26.3092	26.1366				69.084	0	12.313	432950000	4	4	3	5	5	4	A0A0R4J0Q5;P21619;Q3V159	A0A0R4J0Q5;P21619;Q3V159	Lamin-B2	Lmnb2	194
28.2523	28.1602	28.156	27.6531	27.6722	27.8265				115.56	0	71.769	1309400000	10	11	11	5	10	7	A0A0R4J0S4;Q80Y17;Q8BNH9;Q9JJ27	A0A0R4J0S4;Q80Y17	Lethal(2) giant larvae protein homolog 1	Llgl1	195
24.5303	24.5107	24.7448	24.6305	24.4527	24.3086				70.524	0	5.6291	121570000	3	2	3	3	3	3	A0A0R4J1I8;D3Z3N9;A0A0R4J1X0;A0A0R4J0T9;Q8BM65	A0A0R4J1I8;D3Z3N9;A0A0R4J1X0;A0A0R4J0T9;Q8BM65	Neuronal tyrosine-phosphorylated phosphoinositide-3-kinase adapter 2	Nyap2	196
25.6863	25.3928	25.375	24.7971	25.2708	25.3048				110.55	0	5.6486	228170000	1	1	1	2	2	1	A0A0R4J0V4;Q9QXM1;A0A1Y7VLC3	A0A0R4J0V4;Q9QXM1;A0A1Y7VLC3	Junction-mediating and -regulatory protein	Jmy	197
25.1896	25.2019	25.2429	24.863	25.145	24.8846				43.66	0.00035273	4.3554	178340000	3	3	3	2	2	1	Q78KN5;A0A0R4J0W6;Q9CRC8	Q78KN5;A0A0R4J0W6;Q9CRC8	Leucine-rich repeat-containing protein 40	Lrrc40	198
28.7262	28.6726	28.6311	28.7981	28.6988	28.5324				72.369	0	41.295	2196800000	14	14	13	12	14	13	A0A0R4J0Z1;P08003	A0A0R4J0Z1;P08003	Protein disulfide-isomerase A4	Pdia4	199
29.6535	29.0734	29.1024	29.4164	29.0238	29.1405				34.535	0	29.583	3234000000	4	5	4	5	5	5	A0A0R4J0Z3;P55088;Q8BR89;Q50H70;Q8K4M1;Q3V388	A0A0R4J0Z3;P55088;Q8BR89;Q50H70	Aquaporin-4	Aqp4	200
27.8176	27.5422	27.7242	28.0016	27.8019	27.8268				76.884	0	20.477	1175300000	6	6	6	6	6	6	A0A0R4J124;O54781;Q8C9R8;Q8CBI1;Q3TTG2;O08551;Q684J2;Q0VAW8;Q9Z0G2;Q3UF35;A0A0G2JG74;Q6P5E1;Q3TEK9	A0A0R4J124;O54781;Q8C9R8;Q8CBI1	SRSF protein kinase 2;SRSF protein kinase 2 N-terminal;SRSF protein kinase 2 C-terminal	Srpk2	202
28.1897	27.9114	28.1616	28.1272	28.2216	28.3455				59.704	0	13.71	1549000000	4	5	4	5	5	5	A0A0R4J138;P50429;B2RWQ7	A0A0R4J138;P50429	Arylsulfatase B	Arsb	203
24.1558	24.2265	23.9799	24.2278	23.5791	23.9202				146.02	0.003367	2.6698	88118000	1	1	1	1	1	2	Z4YLI8;A0A0R4J140;Q5SW19	Z4YLI8;A0A0R4J140;Q5SW19	Clustered mitochondria protein homolog	Cluh	204
27.8748	27.9725	28.179	27.8707	27.971	27.8549				96.98	0	33.757	1310500000	10	10	10	10	10	8	A0A0R4J150;B9EJ86	A0A0R4J150;B9EJ86	Oxysterol-binding protein	Osbpl8	205
25.0807	25.1003	24.8586	24.7374	24.3874	24.341				181.85	0	8.1907	148030000	3	3	1	3	3	3	A0A0R4J170;Q3TKT4;Q8CGJ5;Q8BQ54;Q7TQL1;Q6P8K2;Q3URH5;G3UX35;H3BJK2;F2Z4A9;H3BLH0;Q6DIC0;H3BJM2;A0A140LJK1;A0A140LIV3;A0A140LHZ8;H3BJI1;H3BLI4;A0A140LHE2;A0A140LIQ9;Q9D007;A0A140LI14;H3BKJ3;A0A140LIM0;A0A140LID0;H3BK47;A0A140LHP6;A0A140LHF4;Q8R1W7;Q8R569;Q9CTU8;Q8R0K1;Q3UI73;Q7TND4;Q3UHL2;E9QAB8	A0A0R4J170;Q3TKT4;Q8CGJ5;Q8BQ54;Q7TQL1;Q6P8K2;Q3URH5;G3UX35;H3BJK2;F2Z4A9;H3BLH0;Q6DIC0	Transcription activator BRG1;Probable global transcription activator SNF2L2	Smarca4;Smarca2	206
27.2564	27.5409	27.3792	27.6709	27.4015	27.187				65.481	0	11.347	897430000	6	6	6	5	6	6	A2A543;I2FKE4;A0A0R4J194;Q6DD95;A2A542;Q3U2N3;A2A545;Q8R3Z5;A0A0A6YWX5;A0A0A7NQN9;C7IVS7;Q32MF3;Q8CC27;O88518	A2A543;I2FKE4;A0A0R4J194;Q6DD95;A2A542;Q3U2N3;A2A545;Q8R3Z5	Voltage-dependent L-type calcium channel subunit beta-1	Cacnb1	207
25.9565	25.7952	26.0994	26.0544	26.1418	25.6607				42.123	0	6.8719	329350000	4	3	4	4	3	4	A0A0R4J1B9;G3X9M0;Q9ER88;G3UWR5;G3UWJ4;G3UZC0;G3UWZ6;G3UYP3;G3UYM6;G3UWM7	A0A0R4J1B9;G3X9M0;Q9ER88;G3UWR5;G3UWJ4;G3UZC0;G3UWZ6	28S ribosomal protein S29, mitochondrial	Dap3	208
29.7851	29.7256	29.7719	29.9266	29.6276	29.5981				72.93	0	106.05	4505300000	12	12	9	12	12	12	A0A0R4J1E2;F6ZFU0;Q9CVV2;E9PUM6	A0A0R4J1E2;F6ZFU0		Eef1d	210
26.1965	26.4333	26.2126	26.5876	26.3776	26.162				173.2	0	15.06	423360000	4	4	4	5	6	5	A0A0R4J1F4;A2AGR0;E9QN47;A2AGQ4;Q80U28;A6PWP8;A2AGQ7;A2AGQ5;A2AGQ6;A2AGR1;A2AGQ3;A2AGQ2;A2AGQ8;A2AGQ9;Q99LH6	A0A0R4J1F4;A2AGR0;E9QN47;A2AGQ4;Q80U28;A6PWP8;A2AGQ7;A2AGQ5;A2AGQ6;A2AGR1;A2AGQ3;A2AGQ2;A2AGQ8;A2AGQ9	MAP kinase-activating death domain protein	Madd	211
26.5196	26.7082	26.6539	26.4104	26.5485	26.7415				27.363	0	11.115	511810000	3	3	3	3	2	2	A0A0R4J1H0;A2RTC8;Q3KNM2	A0A0R4J1H0;A2RTC8;Q3KNM2	E3 ubiquitin-protein ligase MARCH5	2005-03-01	212
31.9494	31.9985	32.2582	32.1025	32.2158	32.1845				61.927	0	253.03	24747000000	25	24	25	26	26	25	Q3TMU8;A0A0R4J1N0;O35098;D3Z360	Q3TMU8;A0A0R4J1N0;O35098	Dihydropyrimidinase-related protein 4	Dpysl4	214
24.5768	24.8839	25.1256	25.1664	24.9558	25.0458				51.615	0	11.884	165490000	2	1	2	2	2	1	Q9D6H7;A0A0R4J1P8;D3Z4T5;A0A0R4J1N6;P41242;P70223	Q9D6H7;A0A0R4J1P8;D3Z4T5;A0A0R4J1N6;P41242;P70223	Non-specific protein-tyrosine kinase;Megakaryocyte-associated tyrosine-protein kinase	Matk;HYLTK	215
24.0641	24.3456	24.4412	24.0879	24.0252	24.6879				50.284	0.0061747	2.2958	102920000	1	1	1	1	1	1	Q3TEF0;G3X8W7;A0A0R4J1W7;Q8BGZ4	Q3TEF0;G3X8W7;A0A0R4J1W7;Q8BGZ4	Cell division cycle protein 23 homolog	Cdc23	216
24.1806	24.7186	24.6106	24.456	24.5741	24.3482				153.17	0.00036284	4.7792	118150000	1	2	1	1	1	1	A0A0R4J1Y6;E9PUC4;Q6NSW3	A0A0R4J1Y6;E9PUC4;Q6NSW3	A-kinase anchor protein SPHKAP	Sphkap	217
28.3877	28.0645	28.1997	28.2187	28.2428	28.2205				36.083	0	30.555	1584600000	7	8	7	8	8	7	A0A0R4J1Y7;E9PXX7;Q3TEE8;Q91W90;Q3UBW8;Q3UWX1	A0A0R4J1Y7;E9PXX7;Q3TEE8;Q91W90;Q3UBW8;Q3UWX1	Thioredoxin domain-containing protein 5	Txndc5	218
27.4758	27.5466	27.7153	27.2773	27.2459	27.1233				27.932	0	14.528	883260000	3	3	5	3	4	3	A0A0R4J1Z3;Q9CR67;Q9CWD1;Q9CZM3;E0CXY5;A0A0J9YV78;Q9CV90	A0A0R4J1Z3;Q9CR67;Q9CWD1	Transmembrane protein 33	Tmem33	219
29.8189	29.869	29.7727	29.8677	29.7147	29.7728				62.543	0	59.501	4726500000	17	15	15	17	15	17	A0A0R4J259;Q7TMK9;G3UZI2;G3V018;G3UZ48;G3UXJ6;G3UWM1;Q3TRV3;G3XA76	A0A0R4J259;Q7TMK9;G3UZI2;G3V018;G3UZ48;G3UXJ6	Heterogeneous nuclear ribonucleoprotein Q	Syncrip	220
26.1124	26.3475	26.484	26.0709	25.9757	26.0898				31.752	0	5.3331	383840000	2	2	2	2	2	2	Q91VJ9;A0A0R4J263;O35083;G3UWV6;Q8BUB3	Q91VJ9;A0A0R4J263;O35083;G3UWV6;Q8BUB3	1-acyl-sn-glycerol-3-phosphate acyltransferase;1-acyl-sn-glycerol-3-phosphate acyltransferase alpha	Agpat1	221
27.9148	28.0696	27.6223	28.1671	27.5957	27.7802				17.374	0	15.748	1249100000	6	5	6	5	6	6	Q8BME2;A0A0R4J275;Q7TMF3;Q5M9K5	Q8BME2;A0A0R4J275;Q7TMF3;Q5M9K5	NADH dehydrogenase [ubiquinone] 1 alpha subcomplex subunit 12	Ndufa12	222
25.6484	26.0558	25.2622	25.5153	25.1756	25.2737				44.451	0	10.271	256960000	3	4	1	4	2	2	S4R2H3;A0A0R4J2A6;S4R1H2;A0A0R4J2A8;Q8BZM2;S4R1Q0;S4R2Q2;S4R2I2;S4R2H2;S4R286;Q8BIZ1;S4R2N9;S4R2H8;A0A0R4J2A2;E9QPP6;S4R235;A0A140T8U6;S4R2E3;K4DI73;S4R1K4	S4R2H3;A0A0R4J2A6;S4R1H2;A0A0R4J2A8;Q8BZM2;S4R1Q0;S4R2Q2;S4R2I2;S4R2H2;S4R286;Q8BIZ1;S4R2N9;S4R2H8;A0A0R4J2A2;E9QPP6;S4R235;A0A140T8U6;S4R2E3;K4DI73	Ankyrin repeat and sterile alpha motif domain-containing protein 1B	Anks1b	223
28.7736	28.4895	27.9873	28.8278	28.1775	28.2856				46.607	0	56.351	1895500000	5	5	4	6	6	6	A0A0R4J2B0;V9GX43;S4R2U7;S4R1S7;E9QA47;Q9Z0H4;S4R2J2;S4R2L5;A3KGT0;S4R2S7;A0A0R4J0T5;P28659	A0A0R4J2B0;V9GX43;S4R2U7;S4R1S7;E9QA47;Q9Z0H4;S4R2J2;S4R2L5;A3KGT0	CUGBP Elav-like family member 2	Celf2	224
28.4417	28.4196	28.3467	28.5152	28.3903	28.6195				35.888	0	60.226	1868100000	8	8	8	10	9	10	A0A0R4J2B2;Q6WVG3;Q69ZA6;Q8CBQ4;Q14AX3;Q8C7J6;Q5DTY9	A0A0R4J2B2;Q6WVG3;Q69ZA6	BTB/POZ domain-containing protein KCTD12	Kctd12	225
26.9132	26.5161	26.8443	26.4036	26.7192	26.3911				77.182	0	10.806	514040000	5	4	5	3	4	4	A0A0R4J2C6;A0A0R4J2C1;Q9QXJ1;A0A087WR62;A0A087WPS7;A0A087WPI2;Q8R1Y7;Q80Y77;A0A087WRP1;A0A1B0GT76;A0A087WQC5;A0A087WQH0;A0A1B0GRP5;A0A087WQ58;A0A087WPF4;A0A1B0GSI3;A0A1B0GR67;A0A087WNN4	A0A0R4J2C6;A0A0R4J2C1;Q9QXJ1;A0A087WR62;A0A087WPS7;A0A087WPI2;Q8R1Y7;Q80Y77	Amyloid beta A4 precursor protein-binding family B member 1	Apbb1	226
29.1575	29.2012	29.5801	29.281	29.2917	29.2722				227.73	0	74.543	3320800000	14	15	16	16	15	19	A0A0R5RP28;B1AWN6;A0A0J9YTW6;A0A0R5RP29;A2ASI5;A0A0R5RP41;A0A0R5RP23;Q8CAJ8;Q8CCS4;Q62242;A2APX8;F7AMU5;A0A0R5RP35;E9PW82;B2RY06;B1AYL0;A0A0R5RP26;F8VPQ7;B7ZWN0;Q62205;A2APX9;G3X8T7;Q9ER60;Q05BQ0;Q62206;A0A0J9YVF2;A0A0R5RP31;A0A0R5RP25;K3W4N7;A0A0R4J1M7;Q9JJV9;Q8C274;Q68V27;Q68V26;Q3UQV9;A0A0R5RP33;P70276;K3W4P8;A0A0R5RP34;Q6QIY3	A0A0R5RP28;B1AWN6;A0A0J9YTW6;A0A0R5RP29;A2ASI5;A0A0R5RP41;A0A0R5RP23	Sodium channel protein	Scn2a1;Scn3a	227
26.5389	26.1583	25.7117	26.6154	26.3669	26.4852				134.24	0	28.675	436700000	5	3	4	6	3	4	B7ZWM6;B9EKP8;A0A0S3CWK3;Q3UTJ2;A0A0R4J1T1;A0A0R4J1W0;B2RXQ9;D3Z080;A0A1L7NR37;Z4YJR7;A0A0R4J1X5;D3Z203;A0A1B0GRC3	B7ZWM6;B9EKP8;A0A0S3CWK3;Q3UTJ2;A0A0R4J1T1;A0A0R4J1W0;B2RXQ9;D3Z080;A0A1L7NR37;Z4YJR7;A0A0R4J1X5	Sorbin and SH3 domain-containing protein 2	Sorbs2	228
24.6262	24.8358	24.8458	24.7636	24.6219	24.655				9.9611	0.00034819	4.1365	139820000	1	1	1	1	1	1	A0A0U1RNP1;A0A0U1RNS6;A0A0U1RNF0;A0A0U1RQ53;Q9D114	A0A0U1RNP1;A0A0U1RNS6;A0A0U1RNF0;A0A0U1RQ53;Q9D114	Guanosine-3,5-bis(diphosphate) 3-pyrophosphohydrolase MESH1	Hddc3	229
27.0278	26.8465	27.2039	26.9562	27.1001	27.0532				38.192	0	10.309	684980000	3	3	3	3	3	3	A2RTH5;A0A0U1RNF2;Q6PDZ4;Q78K29;Q9D963	A2RTH5;A0A0U1RNF2		Lcmt1	230
23.619	23.378	23.6321	24.8418	24.299	22.5032				238.09	0.00035002	4.2101	74494000	2	1	1	1	1	1	A0A0U1RNK7;E9PX48;A2A9M5;A2A9M4;Q8R1A4;Q7TPP0;Q3U806;B9EJ70;Q8C147	A0A0U1RNK7;E9PX48;A2A9M5;A2A9M4;Q8R1A4;Q7TPP0;Q3U806;B9EJ70;Q8C147	Dedicator of cytokinesis protein 7;Dedicator of cytokinesis protein 8	Dock7;Dock8	231
24.683	25.0621	24.8316	25.3256	24.9605	25.1867				20.292	0.0072653	2.2204	173160000	1	1	1	1	1	1	A0A0U1RP13;Q8VDP6	A0A0U1RP13;Q8VDP6	CDP-diacylglycerol--inositol 3-phosphatidyltransferase	Cdipt	233
25.5061	25.3991	25.0831	25.7921	25.2332	25.2152				92.071	0	10.738	223550000	4	4	4	4	4	4	E9Q5Q0;Q3TYH7;Q3TGG2;A0A0U1RPL0;Q7TQH0	E9Q5Q0;Q3TYH7;Q3TGG2;A0A0U1RPL0;Q7TQH0	Ataxin-2-like protein	Atxn2l	235
27.4045	27.485	27.1659	27.4872	26.9204	27.0731				8.1143	0.00033852	3.7813	824970000	1	1	1	1	1	1	A0A0U1RPY2;P59648	A0A0U1RPY2;P59648	FXYD domain-containing ion transport regulator 7	Fxyd7	237
27.5174	27.5254	27.7139	27.6578	27.5361	27.5931				36.766	0	33.24	1019900000	7	7	6	7	7	7	A0A140LHA2;Q9WVA3;A0A140LJ21;A0A140LIM5;A0A140LI47	A0A140LHA2;Q9WVA3;A0A140LJ21	Mitotic checkpoint protein BUB3	Bub3	239
25.5225	25.6327	25.3562	26.2676	25.7037	25.6026				21.997	0	5.0262	283600000	2	1	1	2	1	2	A0A140LHR3;A0A140LJ01;A0A140LHG8;Q9CYN2;A0A140LJG6;A0A140LIK0	A0A140LHR3;A0A140LJ01;A0A140LHG8;Q9CYN2;A0A140LJG6;A0A140LIK0	Signal peptidase complex subunit 2	Spcs2	240
22.7924	22.854	23.225	22.6565	23.1394	22.2989				91.846	0	5.5771	38335000	2	2	1	1	1	1	Q3U1W3;E9Q638;Q3UG15;A0A140LHU0;Q61072	Q3U1W3;E9Q638;Q3UG15;A0A140LHU0;Q61072	Disintegrin and metalloproteinase domain-containing protein 9	Adam9	243
24.9387	24.8299	25.1065	25.1017	25.7829	25.2295				91.052	0	5.5183	186670000	1	1	2	2	3	2	A0A140LIQ6;Q3UL40;E9QL08;E9Q9Z4;E9Q8T1;Q9JJG0;A0A140LIQ1;A0A140LIJ2;A0A140LJ29;A0A140LJA0;A0A140LI86;Q5DTJ3	A0A140LIQ6;Q3UL40;E9QL08;E9Q9Z4;E9Q8T1;Q9JJG0;A0A140LIQ1;A0A140LIJ2;A0A140LJ29;A0A140LJA0;A0A140LI86	Transforming acidic coiled-coil-containing protein 2	Tacc2	244
26.4345	26.3383	26.552	26.2581	26.2032	26.1314				53.919	0	7.0389	421730000	2	2	2	2	2	2	Q4FJX5;Q3UIQ5;A0A140LIT2;O88455	Q4FJX5;Q3UIQ5;A0A140LIT2;O88455	7-dehydrocholesterol reductase	Dhcr7	245
24.4926	24.2855	24.8094	23.9895	24.2376	23.9112				25.709	0.00034698	4.1008	103990000	1	1	1	1	1	1	A0A140LIW4;G5E8A7;Q80XS6	A0A140LIW4;G5E8A7;Q80XS6	Protein Smaug homolog 2	Samd4b	246
26.56	26.5467	26.8083	26.7519	26.8598	26.6197				31.722	0.0047718	2.4454	541820000	2	1	2	2	2	1	A0A140LJ36;A0A140LJK9;A0A140LHY0;A0A140LI75;A2AEV2;A0A140LJ78;A0A140LIN0;A0A140LJJ0;A0A140LJC8;A0A140LHC1;A2AEV5;Q9JIG8;Q91VM3	A0A140LJ36;A0A140LJK9;A0A140LHY0;A0A140LI75;A2AEV2;A0A140LJ78;A0A140LIN0;A0A140LJJ0;A0A140LJC8;A0A140LHC1;A2AEV5;Q9JIG8;Q91VM3	PRA1 family protein 2;WD repeat domain phosphoinositide-interacting protein 4	Wdr45;Praf2	247
27.9351	28.0141	28.0984	27.9203	28.0803	28.0741				55.034	0	30.639	1368700000	9	8	6	9	7	8	A0A140LJB7;Q3MIA8;G3UXW9;Q99LD4;B1ATU4	A0A140LJB7;Q3MIA8;G3UXW9;Q99LD4;B1ATU4	COP9 signalosome complex subunit 1	Gps1	249
25.7569	25.6015	25.6001	26.2195	25.7983	25.7068				231.35	0	13.771	293500000	4	5	3	4	5	6	A0A140T8I9;E9Q3L2;A0A1S6GWJ7;F6XSW4;D6RJ66	A0A140T8I9;E9Q3L2;A0A1S6GWJ7		Pi4ka	250
27.8022	28.025	28.0261	27.837	28.0475	27.7257				21.053	0	23.545	1275300000	5	5	4	5	4	4	A0A140T8J4;Q9R257	A0A140T8J4;Q9R257	Heme-binding protein 1	Hebp1	251
29.7918	29.8489	29.5335	29.8493	29.2797	29.3704				16.94	0	19.113	4291500000	5	5	5	5	6	6	Q91YK6;Q4V9X9;Q5M9M5;A0A140T8M7;P62751;D3YTY6	Q91YK6;Q4V9X9;Q5M9M5;A0A140T8M7;P62751;D3YTY6	60S ribosomal protein L23a	Rpl23a;Gm6096	252
25.5508	24.6034	25.5066	25.1272	25.6897	25.627				28.845	0	8.4347	214270000	2	1	3	2	2	2	Q91ZH2;Q542J9;A0A140T8V5;P17918;Q9CZD6	Q91ZH2;Q542J9;A0A140T8V5;P17918;Q9CZD6	Proliferating cell nuclear antigen	Pcna	253
29.2925	29.514	29.3886	29.2848	29.0422	28.9881				7.7662	0	8.2635	3280200000	2	2	2	2	2	2	Q7JCZ0;A3R404;A0A141CM32;P03930;A0A075DCI0	Q7JCZ0;A3R404;A0A141CM32;P03930;A0A075DCI0	ATP synthase protein 8	mt-Atp8;ATP8;Mtatp8	254
26.7253	26.8451	27.1834	26.5413	26.9316	27.126				207.96	0	10.949	622710000	10	9	10	10	11	10	A0A158SIT4;P70208;Q571A4	A0A158SIT4;P70208;Q571A4	Plexin-A3	Plxna3	255
23.8672	23.6453	23.8213	23.7341	23.5803	24.0874				11.614	0.0064084	2.239	73151000	1	1	1	1	1	1	J3JS94;A0A158SIT5;Q9CR70	J3JS94;A0A158SIT5;Q9CR70	EKC/KEOPS complex subunit Lage3	Lage3	256
27.2264	27.0671	27.3348	27.0736	27.4778	27.4286				12.513	0	32.42	816540000	3	2	3	4	3	4	A0A1B0GS13;A0A165ELP6;A0A1B0GT81;A0A1B0GTA4;Q8K3J2;Q544Z6;Q3TXJ7;Q07813;A0A1B0GSH8	A0A1B0GS13;A0A165ELP6;A0A1B0GT81;A0A1B0GTA4;Q8K3J2;Q544Z6;Q3TXJ7;Q07813;A0A1B0GSH8	Apoptosis regulator BAX	Bax	257
27.6137	27.4126	27.4374	27.5539	27.572	27.4565				84.377	0	34.972	966150000	8	8	8	7	8	8	A0A171EBK8;Q5SVL6;Q5SUE5;A0A140LI95	A0A171EBK8;Q5SVL6	Rap1 GTPase-activating protein 2	Rap1gap2	258
24.2989	24.495	24.2505	24.2941	23.9573	23.5436				56.42	0	11.639	96724000	2	2	1	2	2	2	A0A172Q401;A0A172Q418;Q8C3Q5;F6T9T6	A0A172Q401;A0A172Q418;Q8C3Q5;F6T9T6	Protein shisa-7	Shisa7	259
30.8999	30.8119	30.9131	30.4196	30.3959	30.3241				42.151	0	49.778	9339000000	11	12	11	10	10	10	A0A1B0GR11;Q93092	A0A1B0GR11;Q93092	Transaldolase	Taldo1	261
23.8518	23.942	23.5293	23.4643	23.5763	23.861				6.7829	0.0042258	2.5227	69188000	1	1	1	1	1	1	A0A1B0GSH4;A0A1B0GT75;A0A1B0GR63;Q9DB34	A0A1B0GSH4;A0A1B0GT75;A0A1B0GR63;Q9DB34	Charged multivesicular body protein 2a	Chmp2a	262
25.5731	25.9242	25.6471	25.7156	25.5263	25.5123				62.195	0	8.2753	268500000	4	4	3	4	4	4	A0A1B0GR78;A0A1B0GRA5;P70302	A0A1B0GR78;A0A1B0GRA5;P70302	Stromal interaction molecule 1	Stim1	263
31.1079	30.9703	30.8874	30.3568	30.8541	30.901				43.215	0	4.9359	15445000000	2	2	2	2	2	2	A0A1D5RLN6;A0A1B0GR85;Q8BRV5	A0A1D5RLN6;A0A1B0GR85;Q8BRV5	Uncharacterized protein KIAA1671	Kiaa1671	264
29.524	29.4066	29.5917	29.4489	29.4366	29.3455				105.67	0	154.29	3737100000	16	15	16	16	17	16	Q3TD37;Q5PR72;Q3TXZ6;A0A1B0GRJ9;F7D3W5;Q922S4;Q3TCR8;Q3TYK5;Q3TY50;Q3TYU3	Q3TD37;Q5PR72;Q3TXZ6;A0A1B0GRJ9;F7D3W5;Q922S4;Q3TCR8;Q3TYK5	cGMP-dependent 3,5-cyclic phosphodiesterase	Pde2a	265
26.7872	27.1151	26.8525	26.7961	27.1893	26.6328				30.048	0	9.5039	618480000	3	2	4	2	3	2	Q544R1;Q3UYN1;A0A1B0GRP7;Q9Z2Y8;A0A1B0GQY5;A0A1B0GRR5;Q6P8V7;A0A1B0GSA1;A0A1B0GSP5	Q544R1;Q3UYN1;A0A1B0GRP7;Q9Z2Y8;A0A1B0GQY5;A0A1B0GRR5;Q6P8V7	Proline synthase co-transcribed bacterial homolog protein	Prosc	266
28.681	29.2154	28.4021	29.1835	28.7224	28.7092				64.318	0	30.806	2480700000	6	6	4	6	7	6	A0A1B0GRU0;Q3TXX4;Q7TQH3;Q8JZR7	A0A1B0GRU0;Q3TXX4;Q7TQH3	Vesicular glutamate transporter 1	Slc17a7	267
28.8569	28.9295	28.923	28.7891	28.8221	28.8652				27.396	0	33.456	2478600000	7	7	7	7	7	7	D3Z0E6;Q3UBN8;Q3U449;A0A1B0GRV0;Q9Z0S1	D3Z0E6;Q3UBN8;Q3U449;A0A1B0GRV0;Q9Z0S1	3(2),5-bisphosphate nucleotidase 1	Bpnt1	268
27.6152	27.142	27.2561	27.1219	27.4614	27.5144				44.655	0	17.89	874100000	2	2	2	5	3	3	A0A1B0GRX7;Q99KH2;Q5HZZ0;P63034;A0A1B0GRZ2;A0A1B0GRM7;A0A1B0GRB2;A0A1B0GRB8;A0A1B0GQW2;A0A1Y7VIW9	A0A1B0GRX7;Q99KH2;Q5HZZ0;P63034;A0A1B0GRZ2;A0A1B0GRM7;A0A1B0GRB2;A0A1B0GRB8	Cytohesin-2	Cyth2	269
26.4045	26.6398	26.5367	26.3766	26.4063	26.6185				14.775	0	13.77	476230000	1	1	1	1	1	1	A0A1B0GS08;J3QP43;Q0VBF8	A0A1B0GS08;J3QP43;Q0VBF8	Protein stum homolog	6330403A02Rik	270
32.9586	33.06	32.9952	33.1317	33.1648	33.1499				36.498	0	204.78	45478000000	15	15	15	15	15	15	Q564E2;Q3TI99;A0A1B0GSX0;P06151;Q3UDU4;Q3TCI7;Q99K20;A0A1B0GSR9;D3YZQ9;A0A1B0GT41;A0A1B0GQX5;A0A1B0GSL7;Q6NXW3;A0A1B0GRW9;Q3UIC3;A0A1B0GS79;A0A1B0GRC1;A0A1B0GRS2;D3YVR7;D3YZE4;Q64483;Q548Z6;P00342;A0A1B0GSR2;A0A1B0GRE9	Q564E2;Q3TI99;A0A1B0GSX0;P06151;Q3UDU4;Q3TCI7;Q99K20;A0A1B0GSR9;D3YZQ9;A0A1B0GT41;A0A1B0GQX5;A0A1B0GSL7	L-lactate dehydrogenase;L-lactate dehydrogenase A chain	Ldha	272
24.1394	24.4043	23.6035	24.0248	24.25	24.1784				76.475	0.00034447	3.9972	91619000	2	3	2	3	3	3	Q3LRV6;A0A1B0GT29;Q8CBL5;Q61418;Q8BQG0;Q8CI67;Q3UL16;B1ATV0;Q9WVD4	Q3LRV6;A0A1B0GT29;Q8CBL5;Q61418	Chloride channel protein;H(+)/Cl(-) exchange transporter 4	Clcn4-2;Clcn4	274
22.7544	22.5041	23.19	22.3308	22.2495	22.367				5.6064	0.0022061	2.9854	31766000	1	1	1	1	1	1	A0A1B0GTA0;D3YWS7;F6SJM7;Q8R2K1	A0A1B0GTA0;D3YWS7;F6SJM7;Q8R2K1	Fucose mutarotase	Fuom	275
26.0509	26.1071	26.2873	26.1975	26.0775	26.4626				110.18	0	14.359	388570000	2	3	3	4	3	3	A0A1B0GX25;Q3UG37;Q3U4Q5;Q8CGC3;Q9Z2V5;B1AUA8	A0A1B0GX25;Q3UG37;Q3U4Q5;Q8CGC3;Q9Z2V5;B1AUA8	Histone deacetylase 6	Hdac6	276
27.1035	27.1443	26.7236	27.0666	26.4256	26.598				70.642	0	19.145	620480000	7	7	7	6	5	7	A0A1C7CYV0;Q3UJG9;B1AX58;Q99K51;Q3UKB1;Q3V0K9;Q3V3X1	A0A1C7CYV0;Q3UJG9;B1AX58;Q99K51;Q3UKB1	Plastin-3	Pls3	277
27.3322	27.1738	26.6231	27.3407	26.7897	26.98				6.6428	0	5.1672	714110000	2	2	2	2	2	2	A0A1D5RL86;Q5M9N6;Q9CYW3;Q4VAF2;Q3U8M3;P61514;Q3TLC1	A0A1D5RL86;Q5M9N6;Q9CYW3;Q4VAF2;Q3U8M3;P61514;Q3TLC1	60S ribosomal protein L37a	Rpl37a	278
25.2677	25.3557	25.0256	25.2662	25.0944	25.0696				106.41	0	6.5075	193150000	3	3	3	3	2	3	A0A1D5RL92;G5E8I8;Q8CGZ0	A0A1D5RL92;G5E8I8;Q8CGZ0	Calcium homeostasis endoplasmic reticulum protein	Cherp	279
28.482	28.2748	28.7018	28.77	28.4273	28.4949				117.31	0	128.71	1950100000	14	11	12	12	11	13	G3X9V7;E9QLA8;A0A1D5RL96;Q80TK0;Q3TEG0;F7CG54;D3YUW2;Q8C884	G3X9V7;E9QLA8;A0A1D5RL96;Q80TK0	Uncharacterized protein KIAA1107	A830010M20Rik;Kiaa1107	280
27.5323	27.5416	28.0223	27.5293	27.8418	27.8512				31.891	0	47.979	1096100000	4	4	4	4	4	4	A0A1D5RLF1;Q8BGH4	A0A1D5RLF1;Q8BGH4	Receptor expression-enhancing protein 1	Reep1	284
25.4594	25.0334	25.4715	25.2599	25.2885	25.6097				110.14	0	11.108	215050000	4	4	3	5	4	3	Q3UYK8;A0A1D5RLG3;Q80UJ7	Q3UYK8;A0A1D5RLG3;Q80UJ7	Rab3 GTPase-activating protein catalytic subunit	Rab3gap1	285
29.0448	29.0885	28.6421	29.2106	28.9978	29.1233				111.29	0	54.577	2798200000	6	7	7	8	6	7	F6Z9E6;A0A1D5RLK2;A0A1D5RMH7;Q2PFD7;E9PUC5;Q8C0E9	F6Z9E6;A0A1D5RLK2;A0A1D5RMH7;Q2PFD7;E9PUC5;Q8C0E9	PH and SEC7 domain-containing protein 3	Psd3	286
24.9975	24.6169	25.1606	25.4725	25.3952	25.056				185.78	0	11.076	184790000	1	3	4	4	2	3	H7BX44;D3YYN8;E9PVY0;B2RXX8;A0A1D5RLQ9;Q3UU96;F6YZJ7;F6S5Z6;F6Q5A5;Q05CL1;D6RI32;Q6DI71;E9Q6J9;P54265	H7BX44;D3YYN8;E9PVY0;B2RXX8;A0A1D5RLQ9;Q3UU96	Non-specific serine/threonine protein kinase;Serine/threonine-protein kinase MRCK alpha	Cdc42bpa	288
27.8791	27.766	27.6444	27.6749	27.4639	27.5534				17.447	0	43.616	1075000000	4	4	4	4	4	4	A0A1D5RLW5;Q3THJ0;A0A1D5RM85;P62717;A0A1D5RM79;A0A1D5RME4;Q05CK2;A0A1D5RMC7	A0A1D5RLW5;Q3THJ0;A0A1D5RM85;P62717;A0A1D5RM79;A0A1D5RME4;Q05CK2	60S ribosomal protein L18a	Rpl18a	291
27.1399	27.4213	27.1759	27.397	26.99	27.4184				27.878	0	22.833	804980000	6	5	4	5	4	4	A0A1D5RM74;Q545V8;O54833;Q8CEL6;A0A1D5RM55;Q8CDH5;A0A1D5RLE4;Q8BPF9	A0A1D5RM74;Q545V8;O54833;Q8CEL6;A0A1D5RM55;Q8CDH5;A0A1D5RLE4;Q8BPF9	Casein kinase II subunit alpha	Csnk2a2	292
28.5167	28.6189	28.3452	28.6762	28.2463	28.2258				117.93	0	44.417	1878700000	10	14	7	13	12	13	A0A1D5RM83;E9PUA3;Q8R0S2;D3Z6V7;Q3UHJ6;Q3TES0	A0A1D5RM83;E9PUA3;Q8R0S2	IQ motif and SEC7 domain-containing protein 1	Iqsec1	293
29.6139	29.3712	29.7294	29.4171	29.3993	29.2097				45.24	0	77.523	3695500000	12	13	13	11	11	12	A0A1D5RMC1;Q6PDL0;A0A1D5RM94	A0A1D5RMC1;Q6PDL0;A0A1D5RM94	Cytoplasmic dynein 1 light intermediate chain 2	Dync1li2	294
26.8049	26.7494	26.5779	26.6693	26.6657	26.6854				260.95	0	23.441	551050000	7	8	4	8	8	8	B7ZWL1;B2RXR3;A0A1D5RMJ8;Q6ZQ08;A0A1D5RMD8;A0A1D5RM04;A0A1D5RMB6;Q8CGI8;A0A1D5RML9	B7ZWL1;B2RXR3;A0A1D5RMJ8;Q6ZQ08	CCR4-NOT transcription complex subunit 1	Cnot1	295
25.6957	25.541	26.3007	25.6857	26.0808	25.7968				41.607	0	6.5906	341590000	2	2	2	2	2	2	Q8BP95;Q4FCQ7;Q4FCQ6;J3QNU1;Q80YP1;A0A1L1SQ41;Q9Z2A5;A0A140LJ98	Q8BP95;Q4FCQ7;Q4FCQ6;J3QNU1;Q80YP1;A0A1L1SQ41;Q9Z2A5;A0A140LJ98	Arginyl-tRNA--protein transferase 1	Ate1	296
29.8594	29.6587	29.474	29.945	29.442	29.4706				10.309	0	13.072	4293800000	4	4	4	4	4	4	A0A1L1SQA8;Q58EA6;P62852	A0A1L1SQA8;Q58EA6;P62852	40S ribosomal protein S25	Rps25	297
26.264	26.1946	26.5339	26.0888	26.1398	26.2909				89.567	0	7.0279	403460000	4	5	4	5	5	5	A0A1L1SRX2;O08739;Q922J7	A0A1L1SRX2;O08739;Q922J7	AMP deaminase 3	Ampd3	298
24.4037	24.184	24.1933	24.5274	24.3539	24.2381				18.081	0.0022243	3.0868	105830000	1	1	1	1	1	1	A0A1L1SU24;A0A1L1STN5;A0A1L1SRY8;A0A1L1SSY9;Q9DCU6	A0A1L1SU24;A0A1L1STN5;A0A1L1SRY8;A0A1L1SSY9;Q9DCU6	39S ribosomal protein L4, mitochondrial	Mrpl4	299
27.0336	26.8517	27.1308	27.1315	27.4734	27.3759				71.302	0	15.243	751470000	4	4	4	4	4	4	A0A1L1SS44;Q3TPZ7;Q60709;Q3UDL6;Q61482;Q7TT34;Q64348;Q06335;Q3U775;Q3U9N6;Q9CYS4;Q3TV12	A0A1L1SS44;Q3TPZ7;Q60709;Q3UDL6;Q61482;Q7TT34;Q64348;Q06335;Q3U775;Q3U9N6	Amyloid-like protein 2	Aplp2	300
25.3571	24.6543	25.2313	24.6537	24.8976	25.1317				11.358	0	22.018	168010000	5	6	5	5	5	6	A0A1L1SSA3;Q9CXU9;J3QPZ8;J3QN87	A0A1L1SSA3;Q9CXU9;J3QPZ8;J3QN87	Eukaryotic translation initiation factor 1b	Eif1b;Eif1	301
27.1061	26.9957	27.2389	26.8906	27.2042	27.0092				31.334	0	13.039	704290000	4	3	3	4	4	3	A0A1L1SSF8;Q91V76	A0A1L1SSF8;Q91V76	Ester hydrolase C11orf54 homolog		303
26.1281	25.823	26.2765	26.2296	26.7571	26.4757				34.322	0	6.5075	415970000	2	2	2	3	3	3	Q5NCU4;Q5NCU5;A0A1L1SSH9;P07214;Q5NCU3;Q3TXI6	Q5NCU4;Q5NCU5;A0A1L1SSH9;P07214;Q5NCU3;Q3TXI6	SPARC	Sparc	304
25.479	25.3519	25.4284	25.4465	25.5326	25.7242				24.913	0	23.61	240410000	3	3	1	2	1	4	F6VG18;F6VTH5;Q3UHL8;A0A1L1SSX7;Q8CDG8;Q9JHQ5;A0A1L1ST13;E9Q9P1	F6VG18;F6VTH5;Q3UHL8;A0A1L1SSX7;Q8CDG8;Q9JHQ5;A0A1L1ST13	Leucine zipper transcription factor-like protein 1	Lztfl1	305
28.7837	28.7955	28.6463	28.9156	28.5799	28.5622				76.347	0	54.297	2258700000	14	12	10	13	12	11	Q45VK5;Q45VK6;A0A1L1STE4;Q9Z1X4;A0A1L1SQR7;Q3UD30;Q8C5B7;Q91WM1;A0A1L1SR62;A0A1L1SQ69;A0A1L1SU19;A0A1L1SSU8;A0A1L1ST48	Q45VK5;Q45VK6;A0A1L1STE4;Q9Z1X4	Interleukin enhancer-binding factor 3	Ilf3	306
31.6178	31.582	31.2809	31.8023	31.5402	31.5617				41.52	0	242.11	16185000000	12	11	11	12	11	11	A0A1L1STE6;Q9D6R2	A0A1L1STE6;Q9D6R2	Isocitrate dehydrogenase [NAD] subunit alpha, mitochondrial	Idh3a	307
25.3255	25.2776	25.8122	25.4525	25.6965	25.7605				48.974	0	7.9318	247140000	3	3	3	2	3	2	I6L9D3;A0A1L1SUS7;Q8K0D0;Q3TM24;Q91WP4;Q543G3;Q04735;Q8C5H7;Q0VDL6;Q3UPI3;Q04899	I6L9D3;A0A1L1SUS7;Q8K0D0;Q3TM24;Q91WP4;Q543G3;Q04735;Q8C5H7;Q0VDL6;Q3UPI3;Q04899	Cyclin-dependent kinase 17;Cyclin-dependent kinase 16;Cyclin-dependent kinase 18	Pctk2;Cdk17;Cdk16;Cdk18	308
25.4546	25.4031	25.7068	25.4084	25.5593	25.2783				22.088	0.00065638	3.4594	232820000	1	1	1	1	1	1	A0A1L1SUU4;Q3TAL2;Q9ERN0	A0A1L1SUU4;Q3TAL2;Q9ERN0	Secretory carrier-associated membrane protein 2	Scamp2	309
31.94	31.9645	31.95	31.8905	31.5217	31.364				14.038	0	138.83	18853000000	5	5	5	5	5	5	A0A1L1SUX8;Q53YX2;P01831	A0A1L1SUX8;Q53YX2;P01831	Thy-1 membrane glycoprotein	Thy1	310
31.7596	31.5773	31.4871	31.6727	31.5527	31.4314				107.11	0	278.89	16329000000	36	36	34	35	32	34	A0A1L1SV25;Q3ULT2;P57780;Q3UDJ7;Q1A602;A0A1L1SVJ6;Q8BP35;D3Z0L8;D3Z761;Q61064;Q61063	A0A1L1SV25;Q3ULT2;P57780;Q3UDJ7;Q1A602	Alpha-actinin-4	Actn4	311
26.7464	26.5189	26.7556	26.5979	26.7772	26.6196				157.15	0	17.453	536170000	8	8	7	8	6	7	A0A1L1SV73;Q8BY87;Q3UB96	A0A1L1SV73;Q8BY87	Ubiquitin carboxyl-terminal hydrolase 47	Usp47	312
27.7961	28.1226	28.0074	28.0127	28.0532	28.2967				35.878	0	31.338	1405100000	7	8	7	9	8	7	E0CYB9;A0A1S6GWF9;A0A1S6GWG0;Q6PCP5;F7BC60;F7CTF8;E0CYI3	E0CYB9;A0A1S6GWF9;A0A1S6GWG0;Q6PCP5;F7BC60;F7CTF8	Mitochondrial fission factor	Mff	313
31.6656	31.6423	31.4816	31.7059	31.7541	31.6451				59.278	0	316.47	17076000000	17	18	17	18	18	18	A0A1S6GWG6;P62814;B0LAC8;Q99KA3;Q6P6I3;Q91YH6;Q8C3L6;A0A0U1RNU9	A0A1S6GWG6;P62814	V-type proton ATPase subunit B, brain isoform	Atp6v1b2	314
30.5453	30.4583	30.4025	30.5481	30.2518	30.4308				54.642	0	75.607	7397500000	15	15	15	15	15	14	A0A1S6GWH2;Q9Z1N5;Q3TB18;Q3UVN0;Q3U837;Q3T9L0;Q8VDW0;Q3TPL7;Q3TIE4;G3UXI6;D6RHT5;Q3UAF1	A0A1S6GWH2;Q9Z1N5;Q3TB18;Q3UVN0;Q3U837;Q3T9L0;Q8VDW0;Q3TPL7;Q3TIE4	Spliceosome RNA helicase Ddx39b;ATP-dependent RNA helicase DDX39A	Ddx39b;Ddx39;Ddx39a	315
26.7762	26.547	26.7866	26.7744	26.8062	26.911				529.32	0	19.589	579060000	8	8	5	8	7	9	S4R1L5;S4R2P8;A0A1S6GWH3;A0A1S6GWH6;O88738;S4R1S3;S4R268	S4R1L5;S4R2P8;A0A1S6GWH3;A0A1S6GWH6;O88738	Baculoviral IAP repeat-containing protein 6	Birc6	316
32.9417	32.8764	33.17	32.9607	33.146	33.0465				117.81	0	323.31	44083000000	34	35	33	34	33	34	B9EHN0;A0A1S6GWH5;Q02053;P31254;Q61341	B9EHN0;A0A1S6GWH5;Q02053	Ubiquitin-like modifier-activating enzyme 1	Uba1	317
25.7681	25.7904	26.0873	26.0361	25.9378	26.1152				26.073	0	28.41	321240000	2	2	2	1	2	2	A2VCP7;A2AU35;A0A1S6GWI1;Q8BHL8	A2VCP7;A2AU35;A0A1S6GWI1;Q8BHL8	Proteasome inhibitor PI31 subunit	Psmf1	318
25.8174	25.3465	25.475	25.4638	25.6135	25.7764				39.278	0	10.563	253110000	4	3	4	4	3	3	Q91YL8;Q3UAE6;Q3TIJ4;A0A1S6GWI5;Q9D7H3;Q5BLJ4;D3Z263;D6RD00	Q91YL8;Q3UAE6;Q3TIJ4;A0A1S6GWI5;Q9D7H3;Q5BLJ4;D3Z263	RNA 3-terminal phosphate cyclase	Rtca;RtcA	319
27.1957	27.2752	26.963	27.1709	27.487	27.1172				35.491	0	14.04	788410000	4	4	2	4	4	4	Q6PB52;Q6PEM5;Q5D0B0;Q6ZY49;Q52KI7;Q3TL96;Q8K295;A0A1S6GWI9;P55302;Q8C252;F6WMD1	Q6PB52;Q6PEM5;Q5D0B0;Q6ZY49;Q52KI7;Q3TL96;Q8K295;A0A1S6GWI9;P55302;Q8C252;F6WMD1	Alpha-2-macroglobulin receptor-associated protein	Lrpap1	320
25.9075	25.8264	26.3619	25.5518	25.798	25.7348				80.53	0.00033602	3.6817	310180000	3	2	2	3	3	3	Q8BMP9;Q5U412;Q3UA28;Q3U9H4;Q3U573;Q3TVN9;Q3TUR1;Q3TG02;Q3U547;A0A1S6GWK0;P46978;D3YZN5	Q8BMP9;Q5U412;Q3UA28;Q3U9H4;Q3U573;Q3TVN9;Q3TUR1;Q3TG02;Q3U547;A0A1S6GWK0;P46978;D3YZN5	Dolichyl-diphosphooligosaccharide--protein glycosyltransferase subunit STT3A	Stt3a	322
29.8721	29.8073	29.7585	29.7097	29.8426	29.713				16.961	0	46.006	4635500000	7	7	7	7	7	7	Q642K0;A0A1W2P6F6;A0A1W2P7Q9;Q60605;A0A1W2P6G5;Q3TIG9;B0LAC7	Q642K0;A0A1W2P6F6;A0A1W2P7Q9;Q60605;A0A1W2P6G5;Q3TIG9	Myosin light polypeptide 6	Myl6	324
29.0552	28.8144	29.2614	28.9427	29.1258	29.0255				23.214	0	42.267	2733500000	6	6	7	6	6	6	A0A1W2P6P1;Q3TN35;Q8BJU0;A0A1W2P7I5	A0A1W2P6P1;Q3TN35;Q8BJU0;A0A1W2P7I5	Small glutamine-rich tetratricopeptide repeat-containing protein alpha	Sgta	325
22.4512	22.2371	22.5458	22.8605	22.6515	22.5631				6.46	0.0096921	2.0613	31161000	1	1	1	1	1	1	A0A1W2P6X0;P0C913	A0A1W2P6X0;P0C913	Overexpressed in colon carcinoma 1 protein homolog		326
27.4924	27.4646	27.6905	27.8631	27.5916	27.5051				15.316	0	24.717	1036400000	4	4	4	4	4	4	A0A1W2P729;Q9QXT0	A0A1W2P729;Q9QXT0	Protein canopy homolog 2	Cnpy2	327
26.554	26.0174	26.5482	26.0675	26.3385	26.052				57.918	0	18.65	402930000	6	5	5	4	5	5	A0A1W2P750;Q9DBR7;Q3TS88	A0A1W2P750;Q9DBR7;Q3TS88	Protein phosphatase 1 regulatory subunit 12A	Ppp1r12a	328
24.6268	24.831	25.0939	24.6233	24.7002	25.1166				14.744	0.002195	2.9174	152310000	2	2	2	2	2	2	A0A1W2P758;Q9D1M8;Q71V27;A0A1W2P845;P97314;A0A1W2P780;A0A1W2P7N8;A0A1W2P6I3;Q6QMT3	A0A1W2P758;Q9D1M8;Q71V27;A0A1W2P845;P97314;A0A1W2P780;A0A1W2P7N8;A0A1W2P6I3;Q6QMT3	Cysteine and glycine-rich protein 2	Csrp2	329
31.9792	32.6648	32.7475	32.1281	32.0949	32.0351				15.029	0	80.348	26612000000	3	3	4	3	4	4	A1L0U3;B9EI85;A0A1W2P768;P84228;F8WI35;E0CYN1;E0CYR7	A1L0U3;B9EI85;A0A1W2P768;P84228;F8WI35	Histone H3;Histone H3.2	Hist1h3e;Hist2h3b;Hist1h3b;H3f3a	330
30.2288	30.201	29.8668	30.221	30.0372	29.9927				14.515	0	59.14	5838300000	6	6	6	6	6	6	Q6ZWZ6;F7AEH4;A0A1W2P7A1;P63323	Q6ZWZ6;F7AEH4;A0A1W2P7A1;P63323	40S ribosomal protein S12	Rps12	331
24.6594	24.6472	24.5299	24.4598	24.6498	24.8082				13.037	0.0097032	2.0686	129380000	1	1	1	1	1	1	A0A1W2P7L7;P59708	A0A1W2P7L7;P59708	Splicing factor 3B subunit 6	Sf3b6	333
23.7043	23.4778	24.0206	24.7189	23.9318	23.5595				109.79	0	5.5944	82828000	2	2	1	2	3	2	A0A1W2P7Q6;Q9CRT8	A0A1W2P7Q6;Q9CRT8	Exportin-T	Xpot	334
26.1544	27.8112	28.1521	28.8094	26.8085	28.3143				6.4374	0	16.888	1281000000	3	3	3	3	3	3	A0A1W2P7X0;E9QMV2;C6EQJ5;Q4KML4	A0A1W2P7X0;E9QMV2;C6EQJ5;Q4KML4	Costars family protein ABRACL	Abracl	335
30.754	30.6697	30.5368	30.7311	30.5874	30.704				125.51	0	198.39	8797800000	17	18	17	18	17	18	A0A1W2P7Y9;Q810U4;A0A1W2P814;A0A1W2P6P3;A0A1W2P7R6	A0A1W2P7Y9;Q810U4	Neuronal cell adhesion molecule	Nrcam	336
26.3572	26.2549	26.0401	26.4641	25.8643	25.9871				49.066	0	5.6644	450070000	2	2	1	2	2	2	A0A1W2P872;D3YVV7;A3KMK7;Q9JKN6	A0A1W2P872;D3YVV7;A3KMK7;Q9JKN6	RNA-binding protein Nova-1	Nova2;Nova1	337
23.4854	23.5761	24.2088	23.6882	23.8599	23.9666				131.93	0	5.4093	73414000	3	2	2	2	2	2	A0A1Y7VJ05;Q8K4P8	A0A1Y7VJ05;Q8K4P8	E3 ubiquitin-protein ligase HECW1	Hecw1	338
27.7824	28.0697	28.2744	28.1009	28.2388	28.3554				9.9271	0	47.238	1486200000	5	6	6	6	6	6	A0A1Y7VJ48;Q5I0U7;P48428	A0A1Y7VJ48;Q5I0U7;P48428	Tubulin-specific chaperone A	Tbca	339
24.7875	24.7253	26.3442	24.7036	25.8863	25.433				104.45	0.0036608	2.6202	224930000	2	2	2	2	2	2	Q7TS70;A0A1Y7VJH3;Q62415;Q3UZC5;E9QJU8;Q8CG79	Q7TS70;A0A1Y7VJH3;Q62415;Q3UZC5;E9QJU8;Q8CG79	Apoptosis-stimulating of p53 protein 1;Apoptosis-stimulating of p53 protein 2	Ppp1r13b;Trp53bp2;Tp53bp2	340
26.9553	26.9124	27.0479	27.0889	26.9519	26.8668				76.947	0	54.306	665250000	5	5	6	5	4	4	Q8CFR5;Q3UHP1;Q3UHJ2;I6L9D6;A0A1Y7VL34;Q9D2N4;A0A1Y7VJN9;Q3V0M6;Q8BTD9	Q8CFR5;Q3UHP1;Q3UHJ2;I6L9D6;A0A1Y7VL34;Q9D2N4;A0A1Y7VJN9;Q3V0M6	Dystrobrevin;Dystrobrevin alpha	Dtna	342
25.5955	25.8219	26.0587	25.3125	25.7977	25.1519				98.192	0	24.106	259240000	5	4	5	4	4	5	E9Q7E9;A0A1Y7VLZ7;Q3V3Q7;Q6PCX4;Q3V3Y3	E9Q7E9;A0A1Y7VLZ7;Q3V3Q7;Q6PCX4;Q3V3Y3	Phosphofurin acidic cluster sorting protein 2	Pacs2	345
26.7958	26.7313	26.6324	26.0901	26.8171	26.5938				9.3868	0	5.6418	515950000	3	3	3	3	3	3	A0A1Y7VM65;Q3U6L3;Q9QUH0;Q9D6F8	A0A1Y7VM65;Q3U6L3;Q9QUH0	Glutaredoxin-1	Glrx	346
27.6399	27.3908	27.5536	27.332	27.6663	27.597				12.168	0	35.878	968640000	2	2	2	2	2	2	A0A1Y7VN70;Q80Y14	A0A1Y7VN70;Q80Y14	Glutaredoxin-related protein 5, mitochondrial	Glrx5	348
25.9945	25.7812	25.1634	25.9642	25.4198	25.5052				38.147	0.00034578	4.056	272600000	2	2	2	2	2	2	A0A1Y7VNT1;E9QKB2;Q9JKS5	A0A1Y7VNT1;E9QKB2;Q9JKS5	Intracellular hyaluronan-binding protein 4	Habp4	350
26.0723	26.8699	26.7538	26.6351	26.5997	26.7338				88.828	0	50.244	523370000	11	11	12	13	11	14	A0A1Y7VNZ6;Q03141;Q9JKE5;Q5DTG3;Q9CW99;Q91Y96;A0A1Y7VJB1	A0A1Y7VNZ6;Q03141;Q9JKE5;Q5DTG3	MAP/microtubule affinity-regulating kinase 3	Mark3	351
27.1437	27.1316	27.1208	27.113	27.0992	26.9845				79.205	0	20.359	722490000	7	8	7	6	7	6	A0A1Y7VP88;Q3TR28;E9QLH4;Q8C7M3;E9Q524;A0A1Y7VJX8	A0A1Y7VP88;Q3TR28;E9QLH4;Q8C7M3;E9Q524;A0A1Y7VJX8	E3 ubiquitin-protein ligase TRIM9	Trim9	352
28.1621	28.3865	28.1308	28.3763	27.9393	28.1553				26.727	0	42.172	1606700000	1	1	1	1	1	1	Q3TML7;Q3TRT0;Q3UQ58;Q3UTW3;Q9MD68;Q70YN3;A0A286T4I5;A0A286T4G8;A0A286T4G6;A0A286T4B5;P00397	Q3TML7;Q3TRT0;Q3UQ58;Q3UTW3;Q9MD68;Q70YN3;A0A286T4I5;A0A286T4G8;A0A286T4G6;A0A286T4B5;P00397	Cytochrome c oxidase subunit 1	mt-Co1;COI;Mtco1	353
26.6081	26.8454	26.8274	26.6664	26.5706	26.4891				13.111	0	6.8154	538760000	2	2	2	3	2	2	A0A286YDB7;Q3TV94;Q52PE3;A0A286YCT4;A0A286YCG8;Q9CY50	A0A286YDB7;Q3TV94;Q52PE3;A0A286YCT4;A0A286YCG8;Q9CY50	Translocon-associated protein subunit alpha	Ssr1	354
26.841	26.6709	27.0149	26.7744	26.9838	26.7169				143.13	0	27.589	598740000	7	6	6	8	6	7	A0A286YCI8;Q62417;E9QNA7;A0A286YCQ0;A0A286YDN0;E9Q6A3;E9PYX6;A0A1L7NR63;D3Z5J3	A0A286YCI8;Q62417;E9QNA7;A0A286YCQ0;A0A286YDN0;E9Q6A3;E9PYX6;A0A1L7NR63;D3Z5J3	Sorbin and SH3 domain-containing protein 1	Sorbs1	355
26.26	26.2055	26.2869	26.3609	26.093	26.0503				30.038	0	23.281	392520000	12	11	11	12	9	12	A0A286YCW8	A0A286YCW8			357
25.1531	24.834	25.009	24.8591	24.8436	24.9116				53.854	0.00035186	4.3132	162660000	3	2	3	3	3	3	A0A286YD03;A0A0R4J030;Q8CCJ4;A0A286YCG0	A0A286YD03;A0A0R4J030;Q8CCJ4	APC membrane recruitment protein 2	Amer2	359
28.4556	28.193	28.6209	28.3157	28.7334	28.6565				77.907	0	37.407	1904800000	9	9	10	10	9	11	Q3UUI1;A0A286YD12;Q91YP2;Q3TB65;A0A286YD77	Q3UUI1;A0A286YD12;Q91YP2;Q3TB65	Neurolysin, mitochondrial	Nln	360
24.888	24.4543	24.2209	23.9311	23.4827	24.0907				15.757	0	10.52	98043000	1	1	1	1	1	1	A0A286YD20;Q9QYT0;Q3TS40;P53798	A0A286YD20;Q9QYT0;Q3TS40;P53798	Squalene synthase	Fdft1	361
25.3827	25.5491	25.7957	25.7279	25.3728	25.2533				127.22	0	8.9218	243680000	3	3	3	4	3	3	J3QN27;J3QMT8;E3VRY4;E3VRY9;C3VLD3;E3VRZ0;A0A286YD35;Q08460;Q3TSL8;E9Q9P4;F7BHL0;J3QP84;F6V0P5;F6XW53;F6ZSN2;E3VS02;E3VS01;E3VS00;A0A286YCW3;E3VS04;E3VRZ5;E3VRZ4;E3VRZ3;E3VRY7;E3VRY6;E3VRY5;A0A286YCI9;F6WSZ3;A0A286YCF5;E3VS03;E3VRZ6;A0A286YDU9;A0A286YCQ2;E3VRZ2;A0A286YDR7;A0A286YE30;E3VRZ1;E3VRY8;E3VRZ9;A0A286YD59;E3VRZ7;A0A286YDC1;E3VRZ8;A0A286YCZ9;A0A087WQ41;A0A286YCP1;A0A087WRS4;A0A087WQN5;A0A…	J3QN27;J3QMT8;E3VRY4;E3VRY9;C3VLD3;E3VRZ0;A0A286YD35;Q08460;Q3TSL8;E9Q9P4;F7BHL0;J3QP84;F6V0P5;F6XW53;F6ZSN2;E3VS02;E3VS01;E3VS00;A0A286YCW3;E3VS04;E3VRZ5;E3VRZ4;E3VRZ3;E3VRY7;E3VRY6;E3VRY5;A0A286YCI9;F6WSZ3;A0A286YCF5;E3VS03;E3VRZ6;A0A286YDU9;A0A286YCQ2;E3VRZ2;A0A286YDR7;A0A286YE30;E3VRZ1;E3VRY8;E3VRZ9;A0A286YD59;E3VRZ7;A0A286YDC1;E3VRZ8;A0A286YCZ9;A0A087WQ41;A0A286YCP1;A0A087WRS4;A0A087WQN5;A0A…	Calcium-activated potassium channel subunit alpha-1	Kcnma1	363
25.1122	24.7483	24.8614	25.4134	25.0777	24.8695				73.427	0.0013	3.3723	174290000	2	2	2	2	2	2	A0A286YDA2;A0A286YDT3;E9Q5C9;A0A286YDV7;A0A286YDZ1;A0A286YCD1	A0A286YDA2;A0A286YDT3;E9Q5C9;A0A286YDV7;A0A286YDZ1;A0A286YCD1		Nolc1	364
24.3438	24.0642	24.5627	25.0444	24.3304	24.3853				59.738	0.00034048	3.8444	119780000	1	1	1	1	1	1	Q3TTW2;Q3UK88;A0A286YE10;A0A286YDZ5;Q9EP84;Q792R0;A0A286YDA5;O70296;O70291;O70293	Q3TTW2;Q3UK88;A0A286YE10;A0A286YDZ5;Q9EP84;Q792R0;A0A286YDA5;O70296;O70291;O70293	G protein-coupled receptor kinase 4;G protein-coupled receptor kinase 6	Grk6;GRK6;Grk4	365
25.0427	25.1643	24.765	25.0984	25.151	24.813				97.153	0	9.8448	170960000	13	14	13	15	15	16	A0A286YDH6	A0A286YDH6			368
26.9857	27	27.0558	26.8276	26.8439	26.7704				89.316	0	21.941	641000000	7	8	7	8	6	6	Q3V222;A0A286YDI8;Q80U83;Q8CGF4;G3X972;A0A286YD08;Q8R2V9	Q3V222;A0A286YDI8;Q80U83;Q8CGF4;G3X972		Sec24c	369
23.0066	23.4691	23.2208	23.3653	23.85	24.0194				43.997	0.0030836	2.7442	60316000	1	1	1	1	1	1	Q6ZPX2;A0A286YDN9;D3YTL8;Q52KF3	Q6ZPX2;A0A286YDN9;D3YTL8;Q52KF3	Protein spire homolog 1	Spire1	370
26.9913	27.3127	26.6258	26.8946	26.4234	26.3637				25.623	0	17.798	596450000	3	5	5	3	4	3	Q3TU26;A0A286YDR2;Q542T7;P62823;Q9CXS2;Q920F0;Q8BP17	Q3TU26;A0A286YDR2;Q542T7;P62823;Q9CXS2	Ras-related protein Rab-3C	Rab3c	371
28.0808	28.1164	27.8091	28.158	27.9193	27.9417				13.605	0	16.978	1375900000	3	3	2	3	3	3	A0A286YEB7;Q9D7P1;Q9CY61;Q5M9M7;Q3TIF8;Q9CQK2;P62849;Q9DCA4	A0A286YEB7;Q9D7P1;Q9CY61;Q5M9M7;Q3TIF8;Q9CQK2;P62849;Q9DCA4	40S ribosomal protein S24	Rps24	372
27.504	27.6854	27.6963	27.4521	27.3592	27.5851				68.297	0	21.546	980860000	5	5	4	3	5	4	A0A2C9F2C1;A0A286YCU4;Q9R0N7	A0A2C9F2C1;A0A286YCU4;Q9R0N7	Synaptotagmin-7	Syt7	373
27.1156	27.0071	27.194	26.9347	27.4156	27.518				49.909	0	18.213	779570000	7	7	6	7	7	7	Q922A2;Q8BP75;Q3TJ49;A0A2C9F2D2;Q07076;Q8CCV9;Q3UYL7;A0A286YCW4	Q922A2;Q8BP75;Q3TJ49;A0A2C9F2D2;Q07076;Q8CCV9;Q3UYL7	Annexin;Annexin A7	Anxa7	374
29.489	29.3224	29.83	29.6069	29.5949	29.5922				36.208	0	202.03	4013000000	5	6	5	6	6	6	D3Z4T6;A0A4W9;Q80Z24;H3BKU7	D3Z4T6;A0A4W9;Q80Z24	Neuronal growth regulator 1	Negr1	375
25.5544	25.6342	25.2947	25.7785	25.0426	25.111				95.116	0	6.7406	232030000	2	2	1	2	2	2	A0AUN0;Q4G0C0;G3X928;Q6NZC7	A0AUN0;Q4G0C0;G3X928;Q6NZC7	SEC23-interacting protein	Sec23ip	376
32.6188	32.6013	33.1288	32.7184	32.7158	32.4813				13.819	0	29.051	35713000000	5	5	5	4	5	5	A0AUV1;A3KPD0;C0HKE9;C0HKE8;C0HKE7;C0HKE6;C0HKE5;C0HKE4;C0HKE3;C0HKE2;C0HKE1;B2RVF0;A2AB79;Q8CGP6;Q8CGP7;Q8CGP5;Q8BFU2;A0A0N4SV66;Q8CGP4;Q8R1M2;P27661;Q61668;G3UWL7;Q64522	A0AUV1;A3KPD0;C0HKE9;C0HKE8;C0HKE7;C0HKE6;C0HKE5;C0HKE4;C0HKE3;C0HKE2;C0HKE1;B2RVF0;A2AB79;Q8CGP6;Q8CGP7;Q8CGP5;Q8BFU2;A0A0N4SV66;Q8CGP4;Q8R1M2	Histone H2A;Histone H2A type 1-H;Histone H2A type 1-K;Histone H2A type 1-F;Histone H2A type 3;Histone H2A.J	Hist1h2ah;Hist1h2ad;Hist3h2a;Hist1h2ak;Hist1h2af;Hist1h2aa;H2afj	377
25.0597	24.9784	22.9715	25.8288	23.8114	25.9909				61.94	0	12.104	186630000	2	3	2	3	3	2	Q3UZL8;A0JLN1;E9Q740;F8VQC1;A0PJ97;Q9CS54;Q3UU23	Q3UZL8;A0JLN1;E9Q740;F8VQC1;A0PJ97;Q9CS54;Q3UU23	Signal recognition particle subunit SRP72	Srp72	378
22.0364	23.9839	24.7333	24.002	24.4652	23.9868				48.702	0.003949	2.5734	87429000	1	1	1	1	1	1	A0JLR3;B2RQS6;Q8VHK9	A0JLR3;B2RQS6;Q8VHK9	ATP-dependent RNA helicase DHX36	Dhx36	379
33.5951	33.5911	34.0399	33.5945	33.6139	33.495				13.579	0	125.7	70984000000	6	6	6	6	6	6	A0JLV3;B2RVD5;B2RTK3;Q8CBB6;Q921L4;Q8CGP2;Q8CGP1;Q6ZWY9;Q64525;Q64478;Q64475;P10854;P10853;Q8VEE3;A0JNS9;P70696;Q8C622	A0JLV3;B2RVD5;B2RTK3;Q8CBB6;Q921L4;Q8CGP2;Q8CGP1;Q6ZWY9;Q64525;Q64478;Q64475;P10854;P10853;Q8VEE3;A0JNS9;P70696	Histone H2B;Histone H2B type 1-P;Histone H2B type 1-K;Histone H2B type 1-C/E/G;Histone H2B type 2-B;Histone H2B type 1-H;Histone H2B type 1-B;Histone H2B type 1-M;Histone H2B type 1-F/J/L;Histone H2B type 1-A	Hist1h2bj;Hist1h2bk;Hist1h2bm;Hist1h2br;LOC665622;Hist1h2bp;Hist1h2bc;Hist2h2bb;Hist1h2bh;Hist1h2bb;Hist1h2bf;Hist1h2ba	380
28.4026	28.395	28.3583	28.392	28.3748	28.6471				83.665	0	27.323	1833400000	7	7	7	8	7	8	A0JNY3;Q8BUV3;Q571C2	A0JNY3;Q8BUV3	Gephyrin;Molybdopterin adenylyltransferase;Molybdopterin molybdenumtransferase	Gphn	381
27.4042	27.4849	27.6011	27.4348	27.2157	27.2326				97.888	0	22.098	903790000	8	9	7	9	7	7	F7CBP1;G3XA17;A0JNY7;Q62448;Q3U9U9;Q3URI0;F6TW20	F7CBP1;G3XA17;A0JNY7;Q62448;Q3U9U9	Eukaryotic translation initiation factor 4 gamma 2	Eif4g2	382
26.2164	26.3395	25.749	26.6982	26.2503	26.3472				119.87	0	9.7418	425720000	3	4	1	4	3	3	A0JP53;D3YXJ0;A0A0B5JC35	A0JP53;D3YXJ0	Diacylglycerol kinase	Dgkh	383
24.0488	24.3001	24.438	24.2102	23.9221	24.4529				15.505	0.00065703	3.4754	99715000	1	1	1	1	1	1	Q8BKW0;Q8BVQ0;A0MNP4;Q9ERF3	Q8BKW0;Q8BVQ0;A0MNP4;Q9ERF3	WD repeat-containing protein 61;WD repeat-containing protein 61, N-terminally processed	Wdr61	384
27.8892	28.0093	27.6933	27.9014	27.6418	27.7565				58.174	0	87.09	1236500000	9	10	9	8	10	9	A0PJE6;Q7TMF4;Q8CFZ3;Q99MN9;E9Q1J7;Q3UYS0;D3YZC1;Q9CT71	A0PJE6;Q7TMF4;Q8CFZ3;Q99MN9;E9Q1J7;Q3UYS0	Propionyl-CoA carboxylase beta chain, mitochondrial	Pccb	385
23.9324	23.7386	23.8921	23.6772	24.0418	23.9511				32.762	0.003672	2.6621	76381000	1	1	1	1	1	1	Q3TUY5;J3KMQ6;A0PJK9;Q9CYI0	Q3TUY5;J3KMQ6;A0PJK9;Q9CYI0	Protein Njmu-R1	5730455P16Rik	386
28.2775	28.1041	28.2449	28.0235	28.1974	28.3931				77.295	0	44.101	1555200000	11	10	11	12	11	11	A0PJL3;Q6PDS3	A0PJL3;Q6PDS3	Sterile alpha and TIR motif-containing protein 1	Sarm1	387
25.6625	25.5079	25.7239	25.5637	25.8863	25.4606				35.523	0	14.118	264930000	3	4	3	3	2	3	A0ZNJ2;Q99L13	A0ZNJ2;Q99L13	3-hydroxyisobutyrate dehydrogenase;3-hydroxyisobutyrate dehydrogenase, mitochondrial	Hibadh	389
28.5634	28.5301	28.5154	28.6245	28.484	28.5722				32.022	0	29.431	2009900000	9	9	8	11	10	9	B7ZNW0;A1A4A7;Q8BX10;A0A0G2JG95	B7ZNW0;A1A4A7;Q8BX10;A0A0G2JG95	Serine/threonine-protein phosphatase PGAM5, mitochondrial	Pgam5	391
29.7878	29.6276	29.5439	29.5779	29.5131	29.3852				109.4	0	41.77	4035300000	12	11	10	12	12	11	A1A4T2;Q8BHN3;Q3UE86	A1A4T2;Q8BHN3;Q3UE86	Neutral alpha-glucosidase AB	Ganab	392
28.1151	27.9259	28.4593	27.8716	28.5899	28.4033				12.482	0	34.824	1575000000	3	3	2	2	3	3	A1E5T5;P51807;Q5EBK8;Q9DAS3;Q9CT63	A1E5T5;P51807;Q5EBK8;Q9DAS3	Dynein light chain Tctex-type 1	Dynlt1	393
30.4483	30.6472	30.4729	30.5889	30.392	30.499				129.38	0	195.15	7749700000	26	28	28	27	28	28	A1L0U6;A2AS98;P28660	A1L0U6;A2AS98;P28660	Nck-associated protein 1	Nckap1	394
25.7362	27.062	26.9266	23.5081	25.9082	26.3365				15.273	0	42.531	402110000	3	3	4	3	4	4	A1L0V4;P68433	A1L0V4;P68433	Histone H3;Histone H3.1	Hist1h3i;Hist1h3a	395
27.6453	27.3465	27.2295	27.5956	26.9669	27.345				111.56	0	18.791	878670000	5	6	6	5	5	6	Z4YJW0;A1L2Z3;Q8C7X2;A0A1Y7VP81	Z4YJW0;A1L2Z3;Q8C7X2	ER membrane protein complex subunit 1	Emc1	396
30.7219	30.6814	30.6034	30.831	30.4518	30.5957				69.265	0	80.723	8584500000	19	18	19	21	18	19	Q8BTS0;A1L333;Q5U222;Q3V0Z8;Q61656;Q3UXW3;S4R1I6;Q9CSD9;B1ARB9;S4R1E3;B1ARC0;O35662	Q8BTS0;A1L333;Q5U222;Q3V0Z8;Q61656;Q3UXW3;S4R1I6	Probable ATP-dependent RNA helicase DDX5	Ddx5	397
24.0367	24.5546	24.5911	24.2605	24.4113	24.4591				72.985	0.006429	2.2589	110450000	1	1	1	1	1	1	Q8C5V7;F6ZDE5;Q91ZZ2;A1L338;Q3UGX8;Q3UHC1	Q8C5V7;F6ZDE5;Q91ZZ2;A1L338;Q3UGX8;Q3UHC1		Rapgef1	398
25.783	25.677	25.2053	25.6553	25.6155	25.9451				70.606	0.003955	2.5942	274980000	6	6	5	6	5	5	B2CSK2;A1L347;P16627;Q9R2A1	B2CSK2;A1L347;P16627;Q9R2A1	Heat shock 70 kDa protein 1-like	Hspa1l;Hsc70t	399
27.3957	27.4803	27.5115	27.4243	27.3335	27.3204				36.539	0	14.615	909630000	6	5	5	5	6	6	A1L3B8;P26516	A1L3B8;P26516	26S proteasome non-ATPase regulatory subunit 7	Psmd7	400
25.7203	25.9157	25.4268	26.021	25.5	26.1503				39.993	0	6.501	301080000	4	4	3	4	4	4	Q69ZQ5;A1L3S7;Q8VHR5;A0A0U1RNM2;Q6PAH8	Q69ZQ5;A1L3S7;Q8VHR5;A0A0U1RNM2;Q6PAH8	Transcriptional repressor p66-beta	Gatad2b	401
26.1113	26.1741	26.0574	26.2366	25.5487	25.7138				102.41	0	15.096	340460000	7	5	6	6	4	6	E9PXY1;A2A432;J3QJX0;Q3TP81;Q9CTG1;Q9CW15	E9PXY1;A2A432;J3QJX0	Cullin-4B	Cul4b	402
27.4114	26.724	24.5491	25.3931	25.0488	24.7417				135.97	0	7.9748	354540000	1	3	3	2	2	3	Q2M4I9;A2A4A6;Q62077;Q3UZ68	Q2M4I9;A2A4A6;Q62077;Q3UZ68	Phosphoinositide phospholipase C;1-phosphatidylinositol 4,5-bisphosphate phosphodiesterase gamma-1	Plcg1	403
25.0415	24.8044	24.6822	24.7366	24.8637	24.8296				23.406	0	6.7208	146400000	3	2	1	2	2	3	A2A4J1;Q4FK54;P61290;A2A4J3	A2A4J1;Q4FK54;P61290;A2A4J3	Proteasome activator complex subunit 3	Psme3	404
25.1538	24.3821	24.7748	24.4105	24.5317	25.0878				10.905	0	5.5881	141040000	1	1	1	1	1	1	E9PXS9;A8XY17;A2A4K0;Q9CQ80	E9PXS9;A8XY17;A2A4K0;Q9CQ80	Vacuolar protein-sorting-associated protein 25	Vps25	405
28.1609	27.8427	27.6675	28.0912	27.6748	27.5743				23.247	0	38.9	1235500000	4	4	3	4	4	3	A2A547;Q5I0T8;P84099	A2A547;Q5I0T8;P84099	Ribosomal protein L19;60S ribosomal protein L19	Rpl19	406
32.3948	32.1992	32.2601	32.3416	32.3499	32.3653				28.086	0	323.31	26932000000	13	13	11	13	12	13	A2A5N2;Q9CQV8;A2A5N1	A2A5N2;Q9CQV8;A2A5N1	14-3-3 protein beta/alpha;14-3-3 protein beta/alpha, N-terminally processed	Ywhab	408
27.5908	27.5565	27.617	27.7785	27.6043	27.7813				220.26	0	24.318	1069700000	10	11	12	11	11	12	A2A690;F6VP19;F6VCI2	A2A690;F6VP19	Protein TANC2	Tanc2	409
24.8186	24.8515	24.8564	24.8661	25.091	24.9365				87.486	0	5.9288	156170000	2	2	2	1	1	2	A2A699;Q8K2R1;A2ATL1;A2ATL0;A2ATK9	A2A699;Q8K2R1;A2ATL1;A2ATL0;A2ATK9	Protein FAM171A2	Fam171a2;Fam171a1	410
29.3154	29.0272	29.1529	29.3903	29.3287	29.3481				21.288	0	60.695	3211600000	6	6	6	6	6	7	A2A6H0;Q543N3;Q61792;A2A6G9;A2A6G6;A2A6G7;A2A6G8;A2A6H1;A2A6G5;E9Q0N6;A2A6G4	A2A6H0;Q543N3;Q61792;A2A6G9	LIM and SH3 domain protein 1	Lasp1	411
25.3004	25.818	25.7896	25.4862	25.5105	25.5578				25.968	0	5.7732	251170000	2	2	2	2	2	2	A2A6M1;Q9CZ28	A2A6M1;Q9CZ28	Vacuolar-sorting protein SNF8	Snf8	412
27.7869	27.8392	27.7531	27.7387	27.9922	27.8763				63.772	0	27.378	1209100000	8	8	8	9	6	8	A2A6U3;Q80UG5;Q3TDR9;A2A6U5;A8Y5D3	A2A6U3;Q80UG5;Q3TDR9;A2A6U5	Septin-9	2009-09-01	413
22.2759	22.0999	22.4676	21.9271	22.2634	22.0186				77.139	0	10.727	23468000	1	1	2	1	1	1	Q5DU51;Q3UM91;A2A7F6;O35454;E9Q741	Q5DU51;Q3UM91;A2A7F6;O35454;E9Q741	Chloride channel protein;Chloride transport protein 6	mKIAA0046;Clcn6	414
29.3141	29.3249	29.3242	29.3258	29.2011	29.4361				63.001	0	49.413	3340400000	13	14	14	12	13	15	A2A7S7;Q91WQ3;F6VXZ2	A2A7S7;Q91WQ3	Tyrosine--tRNA ligase;Tyrosine--tRNA ligase, cytoplasmic;Tyrosine--tRNA ligase, cytoplasmic, N-terminally processed	Yars	415
30.1334	30.1169	30.1128	30.1617	30.4325	30.422				18.474	0	55.403	6324600000	6	6	6	6	6	6	A2A813;Q99LX0;A2A815;D3K2X3;A2A817;A2A816	A2A813;Q99LX0;A2A815;D3K2X3;A2A817;A2A816	Protein deglycase DJ-1	Park7;Dj1	417
26.8344	26.6741	27.3037	26.3724	26.8474	26.7975				97.239	0	12.507	586650000	6	6	6	6	7	6	A2A841;P48193;A0A068WAZ7;A2A839;A2A838;A0A068WAQ5;A2A842;B6ZHC8;A2AD32;F7BUB8;F6S4K9;Q3UH12;A0A1D5RLV1;Q3V048;B6ZHC3;B6ZHC2;Q3U0G7;F7CR30	A2A841;P48193;A0A068WAZ7;A2A839;A2A838;A0A068WAQ5;A2A842;B6ZHC8;A2AD32	Protein 4.1	Epb4.1;Epb41	418
25.6509	26.0733	26.2955	27.0844	25.5644	25.6582				70.03	0.0003465	4.0785	389670000	8	10	10	8	10	9	A2A848;Q8C168	A2A848;Q8C168	Acyl-coenzyme A oxidase	Acox1	419
27.2864	27.3243	27.4292	27.3501	27.3944	27.4569				15.783	0	10.09	884490000	3	3	3	2	3	3	A2A8E2;Q8BHG2;B7ZC72;B7ZC71;A2A8E4;D6REH4	A2A8E2;Q8BHG2;B7ZC72;B7ZC71	UPF0587 protein C1orf123 homolog	0610037L13Rik	420
25.8642	26.0072	26.2268	25.4446	26.1641	26.0976				211.49	0	10.043	325380000	7	6	7	6	7	8	A2A8L5;F6Y3V0;F6S1X8;Q4U1Z0;Q3TT24;A0A1Y7VNR5;Q3V0J9	A2A8L5;F6Y3V0;F6S1X8;Q4U1Z0	Receptor-type tyrosine-protein phosphatase F	Ptprf	421
28.4797	28.2988	28.7608	28.1793	28.5007	28.3452				127.77	0	37.295	1806700000	14	13	15	12	13	15	A6PWC3;Q8R320;A2A9Q2;Q8BHG1;Q8R1H1;Q9Z153;Q3V3G9	A6PWC3;Q8R320;A2A9Q2;Q8BHG1;Q8R1H1	Nardilysin	Nrd1	424
27.8998	27.4839	26.9244	27.8848	27.55	27.6761				40.375	0	24.443	1045500000	7	6	4	6	4	5	A2A9S2;A2A9R8;Q9CXQ0;A2A9R6;Q8BVA9;A2A9S0;Q80XH9;Q61701;A2A9S3;H3BLG7;A2A9R4;A2A9S1;A2A9R5;A0A1L1SUG6	A2A9S2;A2A9R8;Q9CXQ0;A2A9R6;Q8BVA9;A2A9S0;Q80XH9;Q61701;A2A9S3	ELAV-like protein;ELAV-like protein 4	Elavl4	425
26.6384	26.0381	26.5666	26.3728	26.7664	26.9749				65.952	0	14.195	504560000	4	4	4	4	4	4	A2AAN2;Q8BMA6;Q8K258	A2AAN2;Q8BMA6;Q8K258	Signal recognition particle subunit SRP68	Srp68	428
26.0777	26.3039	26.6603	26.1801	26.3198	26.0887				101.5	0	6.4276	402910000	2	3	5	4	5	4	B9EJ37;A2AAY5;Q8BY34;Q571L4;Q3TDV5	B9EJ37;A2AAY5	SH3 and PX domain-containing protein 2B	Sh3pxd2b	429
24.8083	24.6341	24.8434	24.7282	25.1724	25.0736				43.46	0.0022321	3.1306	155160000	2	1	2	2	1	1	Q3TLU0;A2ABY3;Q540F5;Q3USD5;Q922E4;Q9CTB5	Q3TLU0;A2ABY3;Q540F5;Q3USD5;Q922E4;Q9CTB5	Ethanolamine-phosphate cytidylyltransferase	Pcyt2	430
25.1182	25.5734	25.952	25.4708	25.2806	25.1846				166.17	0	7.6429	227240000	2	2	3	2	3	2	F8WHN4;A2ACC6;E9Q0J2;B2RRF1;Q8BQZ4;A2ACC7	F8WHN4;A2ACC6;E9Q0J2;B2RRF1;Q8BQZ4;A2ACC7	Ral GTPase-activating protein subunit beta	Ralgapb	431
29.4432	29.5658	29.3119	29.5386	29.3032	29.0936				66.301	0	154.7	3530500000	11	11	13	12	11	11	Q61833;A2ACG7;Q3U505;Q9DBG6	Q61833;A2ACG7;Q3U505;Q9DBG6	Dolichyl-diphosphooligosaccharide--protein glycosyltransferase subunit 2	Rpn2	432
25.0274	25.5208	24.1305	25.2255	24.248	24.348				38.253	0	17.818	154920000	3	3	3	3	2	2	Q3UST4;A2ACL9;Q62443	Q3UST4;A2ACL9;Q62443	Neuronal pentraxin-1	Nptx1	433
26.1369	26.1551	26.5769	26.1327	26.2484	26.3164				69.14	0	19.292	402430000	2	2	2	3	3	2	Q3UR39;A2AD03;Q9QXG2;Q8CBI2	Q3UR39;A2AD03;Q9QXG2;Q8CBI2	Rab proteins geranylgeranyltransferase component A 1	Chm	436
25.2987	25.2828	25.5508	25.2368	25.6693	25.496				94.695	0	8.3696	223180000	3	2	3	2	2	3	A2AE27;Q9DBT5	A2AE27;Q9DBT5	AMP deaminase 2	Ampd2	438
30.5677	30.4794	30.5279	30.4038	30.6409	30.5678				28.556	0	93.533	7812800000	10	10	10	10	10	10	A2AE89;P10649;F6WHQ7;D3YX76;E9QAC8;D3YVP5;P19639;F6Y363;D3YZ29;A2AE91;Q7M0F3;D3YVP8;D3YVP9;Q9D5J8;G5E8M7;O35660	A2AE89;P10649;F6WHQ7	Glutathione S-transferase Mu 1	Gstm1	439
24.5161	24.5255	23.8041	24.8837	23.9925	24.1695				19.925	0	11.691	111100000	3	3	3	3	3	3	A2AEC2;Q9DB24;Q8R0A5;A2AEC1	A2AEC2;Q9DB24;Q8R0A5	Transcription elongation factor A protein-like 3	Tceal3;Tceal6	440
30.693	30.9628	30.8978	31.061	30.7747	30.7124				36.196	0	166.29	9928600000	8	8	7	8	7	7	A2AEG6;P35803;Q3US81;A2AEG3;H3BIV8;Q3V0Z9	A2AEG6;P35803;Q3US81;A2AEG3;H3BIV8	Neuronal membrane glycoprotein M6-b	Gpm6b	442
24.8059	24.2022	24.4451	24.5284	24.5826	24.1847				20.12	0.00035323	4.3716	116900000	1	1	1	1	1	1	A2AEJ8;A2AEK1;B3V099;B3V097;Q8BIQ5	A2AEJ8;A2AEK1;B3V099;B3V097;Q8BIQ5	Cleavage stimulation factor subunit 2	Cstf2	443
26.3293	25.6795	25.8994	26.1335	25.4667	26.2609				90.764	0	10.244	336140000	3	3	2	3	3	3	A2AEW9;A2AEW8;Q8VD04;A2AEW6;A2AEW5;Q3TZ55;Q3T9D9	A2AEW9;A2AEW8;Q8VD04;A2AEW6;A2AEW5	GRIP1-associated protein 1	Gripap1	445
29.118	29.1565	29.5149	29.0976	29.3703	29.1324				33.563	0	60.944	3156300000	8	9	8	8	8	9	A2AEX8;A2AEX6;P97447;A2AEY1;A2AEY2;A2AEX7;A2AEY0;A2AEX9	A2AEX8;A2AEX6;P97447;A2AEY1;A2AEY2;A2AEX7	Four and a half LIM domains protein 1	Fhl1	446
25.3321	25.6775	25.9989	24.9651	25.7461	26.1659				5.2487	0	8.0677	269670000	1	2	1	2	1	1	A2AF33;A2AF31;Q8C0W0	A2AF33;A2AF31;Q8C0W0		Tmsb15b1;Tmsb15b2;Tmsb15l	447
32.3449	32.3351	32.9078	32.3854	32.851	32.8366				140.43	0	323.31	32902000000	27	28	28	28	29	29	A2AFG8;Q6PGJ3;A2AFG7;P11627;Q9QYQ7;F7A5H7;Q684Q2;B7ZCD3;F6UIL7	A2AFG8;Q6PGJ3;A2AFG7;P11627	Neural cell adhesion molecule L1	L1cam	448
23.4079	23.6965	23.5988	23.2373	23.5159	23.6901				70.483	0	8.1169	61055000	1	2	1	2	1	1	A2AFI8;B9EI38;Q3UHF8;B1AV20;Q80XA6	A2AFI8;B9EI38;Q3UHF8;B1AV20;Q80XA6	RalBP1-associated Eps domain-containing protein 2	Reps2	449
26.216	26.0474	26.4832	26.4611	25.8837	25.8389				43.611	0	6.416	377460000	5	5	4	6	5	5	Q3UX53;A2AFJ1;Q60973;A2AFI9;Q8C5H3;Q3UJI2;F6U539;F6ZLC6	Q3UX53;A2AFJ1;Q60973;A2AFI9;Q8C5H3;Q3UJI2	Histone-binding protein RBBP7	Rbbp7	450
29.0538	29.0514	29.1914	29.1471	29.1488	29.0361				482.74	0	49.266	2907500000	20	21	21	16	17	19	Q4JG03;A2AFQ0;Q7TMY8;F6XP90;Q8BKX3;Q8C0G8;Q3TNP1;Q3TMX4	Q4JG03;A2AFQ0;Q7TMY8	E3 ubiquitin-protein ligase HUWE1	Huwe1	452
28.39	28.3566	28.4192	28.5955	28.4165	28.4998				27.273	0	77.116	1855300000	10	10	10	10	8	9	Q99N15;A2AFQ2;Q9CYT3;O08756	Q99N15;A2AFQ2;Q9CYT3;O08756	3-hydroxyacyl-CoA dehydrogenase type-2	Hsd17b10	453
27.3191	27.0434	27.5084	27.0138	27.0318	27.0647				86.049	0	17.985	778600000	7	6	5	5	6	5	A2AG50;A2AG51;Q3TS73;Q8C0A6	A2AG50;A2AG51	MAP7 domain-containing protein 2	Map7d2	454
28.2742	28.3182	27.838	28.6576	28.2364	28.0766				91.189	0	22.247	1638800000	5	6	6	7	6	6	B2RWZ9;A2AGI2;Q69ZI4;Q8BYM5;A2AGI3;A2AGI0;Q924X0	B2RWZ9;A2AGI2;Q69ZI4;Q8BYM5;A2AGI3;A2AGI0	Neuroligin-3	Nlgn3;mKIAA1480	455
29.7226	29.5259	29.3502	29.6095	29.5625	29.6917				44.669	0	87.994	4050300000	12	11	10	12	12	12	A2AGN7;Q3THI5;Q3U8Y7;Q3TKG4;O88685;Q3TKC2;Q8BUP7;B7ZCF1;Q3UD94;A0A087WPH7;F6Q2E3	A2AGN7;Q3THI5;Q3U8Y7;Q3TKG4;O88685;Q3TKC2;Q8BUP7;B7ZCF1;Q3UD94;A0A087WPH7	26S protease regulatory subunit 6A	Psmc3	456
25.2502	25.1452	25.5601	25.38	25.6201	25.6488				14.88	0	18.316	227680000	2	2	2	2	2	2	A2AGS0;A2AGS1;Q3TLR3;Q8CH72	A2AGS0;A2AGS1;Q3TLR3;Q8CH72	E3 ubiquitin-protein ligase TRIM32	Trim32	457
26.8009	26.5931	26.2914	26.5377	26.451	26.9614				9.5972	0.00034495	4.0103	522780000	2	2	2	2	1	2	A2AGS6;Q4QQM4	A2AGS6;Q4QQM4	Tumor protein p53-inducible protein 11	Trp53i11	458
28.2773	28.1643	28.2803	28.151	28.3281	28.1808				54.441	0	24.19	1583600000	4	5	4	5	5	5	Q8BQW4;A2AH25;Q5FWK3;Q8C5A0;Q91Z04	Q8BQW4;A2AH25;Q5FWK3;Q8C5A0	Rho GTPase-activating protein 1	Arhgap1	459
28.3894	28.1649	28.2603	28.4658	28.2966	28.2654				109.36	0	47.737	1671500000	13	10	13	13	11	12	Q543F1;Q3U5Q3;Q3TMY8;A2AH85;Q6A0E3;O08810;G3UZ34;Q7TMX4;G3UXK8	Q543F1;Q3U5Q3;Q3TMY8;A2AH85;Q6A0E3;O08810;G3UZ34;Q7TMX4	116 kDa U5 small nuclear ribonucleoprotein component	Eftud2	460
25.6219	25.7949	26.1526	25.6121	25.8234	25.8695				105.9	0	5.5575	300380000	2	3	3	3	2	3	A2AHJ7;A2AHK0;Q80UP3;Q91YS0	A2AHJ7;A2AHK0;Q80UP3;Q91YS0	Diacylglycerol kinase;Diacylglycerol kinase zeta	Dgkz	461
24.7103	24.1283	24.7931	24.3193	25.1326	24.8205				111	0	9.6737	130580000	2	2	2	2	3	3	A2AHW8;Q3V0G7;A0A0A6YXP5	A2AHW8;Q3V0G7;A0A0A6YXP5	GTPase-activating Rap/Ran-GAP domain-like protein 3	Garnl3	462
25.9802	25.9539	25.8372	25.6613	26.1603	25.9185				17.127	0.00035162	4.3056	319330000	2	2	2	2	2	1	A2AHX9;Q9QWX2;Q5HZH3;Q3T9W4;O35843;Q64373;A2AHX7;A2AHX8;Q99N35;Q99N36	A2AHX9;Q9QWX2;Q5HZH3;Q3T9W4;O35843;Q64373;A2AHX7;A2AHX8;Q99N35;Q99N36	Bcl-2-like protein 1	Bcl2l1;Bclx	463
28.197	28.4776	28.3865	28.3199	28.1783	28.2816				101.68	0	44.146	1682700000	11	10	9	11	10	10	A2AI78;Q80YA9;Q3URG0;Q8BMA3	A2AI78;Q80YA9;Q3URG0	Connector enhancer of kinase suppressor of ras 2	Cnksr2	465
24.0086	23.9527	24.3493	24.6087	24.0362	23.9727				257.07	0	8.173	95868000	3	2	2	4	3	2	A2AIS0;A2AIR9;A2AIR7;O55017;A2AIZ9;B9VVV1;Q3UYN6	A2AIS0;A2AIR9;A2AIR7;O55017;A2AIZ9	Voltage-dependent N-type calcium channel subunit alpha-1B	Cacna1b	466
25.6363	25.8069	25.3852	25.951	25.5643	25.6786				48.454	0	9.4286	272690000	4	4	4	4	3	4	Q8BK51;A2AIW9;Q3UDE0;Q3TY06;Q9DC61;Q3TTM6	Q8BK51;A2AIW9;Q3UDE0;Q3TY06;Q9DC61;Q3TTM6	Mitochondrial-processing peptidase subunit alpha	Pmpca	467
27.2867	27.3499	27.3024	27.3887	27.2627	26.3057				56.537	0	20.805	798330000	8	8	7	8	8	8	F7APP3;A2AJH3;Q3THR4;O70311	F7APP3;A2AJH3;Q3THR4;O70311	Glycylpeptide N-tetradecanoyltransferase;Glycylpeptide N-tetradecanoyltransferase 2	Nmt2	469
27.738	27.7173	28.088	27.3758	27.5929	27.5291				85.763	0	24.144	1082400000	7	8	6	7	7	7	A2AJI1;A8Y5P4;A2AJI0;F6WF36	A2AJI1;A8Y5P4;A2AJI0;F6WF36	MAP7 domain-containing protein 1	Map7d1	470
24.6272	24.5596	24.7154	24.6242	24.6234	24.8408				12.034	0	7.2966	134030000	2	2	1	2	2	2	Q9CTZ9;A2AJK8;Q3TDF3;Q91Z38	Q9CTZ9;A2AJK8;Q3TDF3;Q91Z38	Tetratricopeptide repeat protein 1	Ttc1	471
24.3018	24.1649	24.0497	24.9066	24.1662	24.1396				61.181	0.0036708	2.6599	106840000	1	1	1	1	1	1	Q05BF9;A8Y5Q1;A2AJP9;A8Y5Q0;A2AJQ0;Q3UV70	Q05BF9;A8Y5Q1;A2AJP9;A8Y5Q0;A2AJQ0;Q3UV70	[Pyruvate dehydrogenase [acetyl-transferring]]-phosphatase 1, mitochondrial	Pdp1	472
24.9027	24.8892	24.7626	25.0385	24.8481	24.7376				53.312	0	5.6477	157320000	2	3	1	2	2	2	Q3UVD6;A2AKD7;Q61234	Q3UVD6;A2AKD7;Q61234	Alpha-1-syntrophin	Snta1	473
26.7428	26.6779	26.5536	26.4441	26.3902	26.363				24.132	0	9.6441	491580000	4	3	2	3	3	3	A2AKH7;Q8JZX5;Q9CSK4;Q9D1G5;Q9CTX7	A2AKH7;Q8JZX5;Q9CSK4;Q9D1G5;Q9CTX7	Leucine-rich repeat-containing protein 57	Lrrc57	475
24.5807	24.6824	25.0557	24.8115	25.0978	24.3475				41.854	0.00035932	4.6305	144990000	3	3	2	2	2	2	V9GX85;A2AKX2;J3QNA0;A2AKW8;Q8R4F1	V9GX85;A2AKX2;J3QNA0;A2AKW8;Q8R4F1	Netrin-G2	Ntng2	477
31.8689	31.7401	31.6204	32.0563	31.6803	31.7995				34.376	0	323.31	18928000000	17	17	16	16	16	16	Q6P6I7;A2AL12;Q5FB19;Q3UZG3;Q8BG05;Q5U3M2;Q58E39;A2AL13;V9GX38	Q6P6I7;A2AL12;Q5FB19;Q3UZG3;Q8BG05;Q5U3M2	Heterogeneous nuclear ribonucleoprotein A3	Hnrnpa3	478
26.2293	26.4909	26.6409	25.8895	26.4556	26.2798				55.911	0	9.5573	424570000	3	4	4	4	4	4	A2AL49;A2AL50;Q8C0I1;Q8BKC4;H3BKN2	A2AL49;A2AL50;Q8C0I1;Q8BKC4;H3BKN2	Alkyldihydroxyacetonephosphate synthase, peroxisomal	Agps	479
24.3744	24.4625	24.4331	24.4217	24.3922	24.4093				25.835	0.0058962	2.328	112510000	1	1	1	1	1	2	A2ALF0;A2ALF3;F6TQL3;A2ALF2;Q6NZB0;F7CXJ2	A2ALF0;A2ALF3;F6TQL3;A2ALF2;Q6NZB0;F7CXJ2	DnaJ homolog subfamily C member 8	Dnajc8	481
27.1924	27.4299	26.8989	27.573	26.818	27.0974				125.71	0	21.097	794570000	14	17	14	16	14	15	Q8C048;A2ALL9;Q0VF55;Q0VF54	Q8C048;A2ALL9;Q0VF55;Q0VF54	Calcium-transporting ATPase	Atp2b3	482
28.8131	28.6104	28.694	28.6189	28.5594	28.5597				73.432	0	52.706	2103500000	10	9	9	9	10	10	A2ALS5;A2ALS4;A2ALS7;A2ALS3	A2ALS5;A2ALS4	Rap1 GTPase-activating protein 1	Rap1gap	483
26.9183	26.9473	27.0803	27.0546	27.0578	27.16				165.26	0	32.153	686770000	6	6	6	5	5	6	A7TU71;A2ALU4;Q8C7N5	A7TU71;A2ALU4	Protein Shroom2	Shroom2	484
30.8871	30.9486	30.4975	31.0746	30.8342	30.8711				48.295	0	129.37	10044000000	13	13	12	13	13	13	A2ALV3;Q62420;Q8BXU5;A2ALV1;F6ZL13	A2ALV3;Q62420;Q8BXU5;A2ALV1;F6ZL13	Endophilin-A1	Sh3gl2	485
28.6871	28.7271	28.0448	28.7067	28.1538	28.6519				23.072	0	33.045	1970200000	5	5	5	5	5	5	I7HLV2;Q3THJ6;A2AM97;Q6ZWV3;P86048;O89059;A0A1B0GXC3;B7FAU6	I7HLV2;Q3THJ6;A2AM97;Q6ZWV3;P86048	60S ribosomal protein L10;60S ribosomal protein L10-like	Rpl10;Rpl10l	487
25.1969	25.2555	25.4724	24.9997	24.4171	24.5312				59.117	0	7.259	174680000	3	3	1	1	1	1	A2AMH3;A2AMH5;A2AMH4;Q6X893	A2AMH3;A2AMH5;A2AMH4;Q6X893	Choline transporter-like protein 1	Slc44a1	488
28.238	28.314	28.4962	28.2966	28.474	28.3029				572.28	0	50.96	1723000000	17	14	15	17	11	14	A2AN08;Z4YMA7;F6SSP6;A2VCS3	A2AN08	E3 ubiquitin-protein ligase UBR4	Ubr4	489
26.4302	26.2516	26.4387	26.5425	26.364	26.5169				47.7	0	11.157	456410000	4	4	3	4	4	4	Q684Q6;B7ZCL8;A2AN84;Q542P4;P70290;B7ZCL9;B7ZCM0;D6RFD5;B7ZCM1;Q3THA8	Q684Q6;B7ZCL8;A2AN84;Q542P4;P70290;B7ZCL9;B7ZCM0	55 kDa erythrocyte membrane protein	Mpp1	490
26.2114	25.9709	25.6974	26.1584	26.1435	26.2623				20.912	0	9.7876	360360000	2	1	2	2	1	2	Q80YU9;A2AN96;O88851	Q80YU9;A2AN96;O88851	Putative hydrolase RBBP9	Rbbp9	491
26.9713	27.2615	27.3255	27.3942	26.6767	27.0024				11.741	0	7.825	751130000	2	3	2	3	2	2	A2AP32;A2AP31;Q3UIU2	A2AP32;A2AP31;Q3UIU2	NADH dehydrogenase [ubiquinone] 1 beta subcomplex subunit 6	Ndufb6	492
25.144	25.2729	25.6528	25.6352	25.6962	25.7262				20.092	0	58.323	248290000	3	3	3	3	2	2	I7HJQ8;A2AP74;Q8BIF0	I7HJQ8;A2AP74;Q8BIF0	CD99 antigen-like protein 2	Cd99l2	493
25.3953	25.8269	25.8738	25.2166	25.2881	25.1164				117.95	0	5.4515	234640000	2	3	3	2	2	2	E9PXE6;F8VPR2;A2APV2;F6XR20;D3Z7A7;Q6ZPF4;Q8BI52;A2AQW2;Q6P247	E9PXE6;F8VPR2;A2APV2;F6XR20;D3Z7A7;Q6ZPF4	Formin-like protein 2;Formin-like protein 3	Fmnl2;Fmnl3	495
26.0946	26.0208	26.0449	25.8792	25.7952	25.6566				64.628	0	7.186	320490000	4	3	3	3	2	3	A2AQ43;A2AQ44;A2AQ42;A2AQ45;A2AQ41;Q80TY0;A0A0A6YWT1;Q61053;F6VVN1;A2AQ47	A2AQ43;A2AQ44;A2AQ42;A2AQ45;A2AQ41;Q80TY0;A0A0A6YWT1;Q61053;F6VVN1	Formin-binding protein 1	Fnbp1	498
27.5868	27.9381	28.1391	27.9746	27.9883	28.0165				116.42	0	37.61	1302600000	7	8	7	10	9	9	Q8C4G3;Q8C288;Q505G9;A2AQC3;Q6DI68;O70228;A0A286YCV0;D3YV00;P98195;A0A286YDZ3;A0A286YDR0;Q2HXI8;A0A286YCT2	Q8C4G3;Q8C288;Q505G9;A2AQC3;Q6DI68;O70228	Phospholipid-transporting ATPase;Probable phospholipid-transporting ATPase IIA	Atp9a	499
27.0029	26.8843	27.1175	26.7734	26.5909	26.6776				60.319	0	14.125	607210000	5	5	4	4	4	4	A2AQL0;Q9Z1W9;Q3TR01;G1JLS7;Q3V256	A2AQL0;Q9Z1W9;Q3TR01;G1JLS7;Q3V256	STE20/SPS1-related proline-alanine-rich protein kinase	Stk39	500
26.5495	26.4944	25.9076	26.1202	25.9477	25.7676				78.82	0	10.624	380940000	3	3	3	3	3	3	Q8N9U3;Q8C1A8;Q8C141;Q8C113;A2AQN5;A2AQN4;Q9QXG4;D6RHA7;Q8BY91	Q8N9U3;Q8C1A8;Q8C141;Q8C113;A2AQN5;A2AQN4;Q9QXG4	Acetyl-coenzyme A synthetase, cytoplasmic	Acss2	501
30.6477	30.9254	30.5558	30.777	30.6619	30.7172				82.829	0	158.11	9077400000	24	25	21	24	23	25	A2AQR0;Q64521	A2AQR0;Q64521	Glycerol-3-phosphate dehydrogenase;Glycerol-3-phosphate dehydrogenase, mitochondrial	Gpd2	502
23.7863	24.5286	25.3703	24.2623	24.473	23.6292				48.547	0.00097975	3.4144	114060000	1	1	1	1	1	1	A2AR26;Q8BTN2;Q3UDF0;Q3TLU5	A2AR26;Q8BTN2;Q3UDF0;Q3TLU5		Slc2a6	503
25.2116	24.3647	23.5908	25.3984	24.6262	24.8925				44.85	0	6.0025	149600000	2	2	1	2	2	3	A2AR81;Q64336	A2AR81;Q64336	T-box brain protein 1	Tbr1	504
32.7443	32.6558	32.7232	32.641	32.3965	32.4401				325.88	0	323.31	33022000000	69	66	62	68	65	63	A2ARP8;Q9QYR6	A2ARP8;Q9QYR6	Microtubule-associated protein 1A;MAP1A heavy chain;MAP1 light chain LC2	Map1a	505
24.5148	24.5516	24.6663	24.5324	24.4091	24.6413				20.895	0.0021937	2.8949	123770000	3	2	3	3	3	3	A2ARZ7;Q9CXG2;Q0PD34;P35285	A2ARZ7;Q9CXG2;Q0PD34;P35285	Ras-related protein Rab-22A	Rab22a	506
24.8668	25.0014	25.5128	25.2324	25.3267	25.0107				46.481	0	5.2149	194690000	2	2	2	2	2	1	A2AS33;Q3UYG8;Q3TN12;B1AW12;Q3TV34	A2AS33;Q3UYG8;Q3TN12;B1AW12;Q3TV34	O-acetyl-ADP-ribose deacetylase MACROD2	Macrod2	507
24.7067	25.2022	25.2269	25.2942	25.1541	25.5743				22.241	0.0022293	3.1205	195590000	1	1	1	1	1	1	A2ASC6;Q6PAS9;Q8CBU3;Q8C570	A2ASC6;Q6PAS9;Q8CBU3;Q8C570	mRNA export factor	Rae1	508
26.8361	26.8648	27.1909	26.9382	27.1851	27.2007				204.95	0	70.252	687080000	7	9	8	9	11	9	Z4YK85;M0QWP1;A2ASQ1;Z4YJS5;Q6PCM6;Q5EBX5;Q8K326	Z4YK85;M0QWP1;A2ASQ1;Z4YJS5;Q6PCM6	Agrin;Agrin N-terminal 110 kDa subunit;Agrin C-terminal 110 kDa subunit;Agrin C-terminal 90 kDa fragment;Agrin C-terminal 22 kDa fragment	Agrn	509
25.5273	25.9565	25.5978	25.2662	25.8636	25.2825				3716	0.00034483	4.0095	242830000	3	2	3	2	3	2	E9Q8N1;E9Q8K5;A2ASS6;Q8R4N3;A2AT64;A2AT67;A2AT66;A2AT65;A2AT68;Q812E1;F6RSJ3;A2AT70;F7CR78	E9Q8N1;E9Q8K5;A2ASS6	Titin	Ttn	510
26.7982	26.945	26.7372	26.6557	26.9306	26.8588				44.999	0	31.328	591050000	4	3	4	4	4	4	Q3TG07;A2ATI9;Q3TX06;Q99JX3;Q3TIK1;Q3V458;A2ATI8;A2ATI6;Q922I9	Q3TG07;A2ATI9;Q3TX06;Q99JX3;Q3TIK1;Q3V458;A2ATI8;A2ATI6	Golgi reassembly-stacking protein 2	Gorasp2	512
23.4794	22.4528	22.5464	22.9604	22.3025	22.2876				134.72	0.00033864	3.7814	37509000	1	2	1	1	1	1	A2ATQ5;B7ZNX2;P53995;Q3UE43;Q3TP10	A2ATQ5;B7ZNX2;P53995;Q3UE43;Q3TP10	Anaphase-promoting complex subunit 1	Anapc1	513
26.3636	26.6409	27.0009	26.2142	26.4835	26.5935				46.843	0	13.208	502030000	3	3	3	3	3	3	A2ATS6;Q7M6Z0	A2ATS6;Q7M6Z0	Reticulon-4 receptor-like 2	Rtn4rl2	514
26.1679	26.2926	26.2692	26.3939	26.4217	26.0425				31.198	0	6.9065	406860000	4	3	3	3	3	3	Q3U3F6;A2AU62;Q64012;A2AU61;Q3TGD3;A2AU60	Q3U3F6;A2AU62;Q64012;A2AU61;Q3TGD3;A2AU60	RNA-binding protein Raly	Raly	515
24.0621	24.412	24.0065	24.2412	24.8038	23.9339				77.545	0	5.6192	104160000	3	4	3	4	3	4	Q52KF5;F6QQP6;F6RK07;A2AUX5;A2AUX3;B7ZD29;Q3U2G7;Q3UHC7	Q52KF5;F6QQP6;F6RK07;A2AUX5;A2AUX3;B7ZD29;Q3U2G7;Q3UHC7	Disabled homolog 2-interacting protein	Dab2ip	516
28.2704	28.1158	28.1614	28.0332	27.718	27.8261				158.39	0	43.994	1392600000	12	14	13	14	9	11	A2AVJ7;Q99PL5;Q6ZPS0;Q8C7E8;Q8CAB9	A2AVJ7;Q99PL5;Q6ZPS0	Ribosome-binding protein 1	Rrbp1	517
24.2596	24.2086	24.459	23.8858	24.3641	24.2718				71.527	0.00035336	4.3726	98726000	1	1	1	1	1	1	A2AW05;Q05DR5;Q08943	A2AW05;Q05DR5;Q08943	FACT complex subunit SSRP1	Ssrp1	518
27.6373	27.4239	27.7334	27.2794	27.7491	27.6658				120.8	0	69.932	1006400000	9	8	9	10	10	11	B2RRC5;A2AWA9;A2AWA7;A2AWB0;Q9CRQ7;A0A0A6YWT4;A0A0A6YY35	B2RRC5;A2AWA9	Rab GTPase-activating protein 1	Rabgap1	519
24.3293	24.3687	24.4931	24.4361	24.1557	24.2543				128.71	0.0028037	2.8315	108290000	2	2	2	2	2	2	A2AWF8;A2AWF9;E9Q4S7;Q64455;Q61373	A2AWF8;A2AWF9;E9Q4S7;Q64455;Q61373	Protein-tyrosine-phosphatase;Receptor-type tyrosine-protein phosphatase eta	Ptprj	520
29.1011	29.0189	28.7699	28.8069	28.8193	28.7808				44.907	0	79.037	2509600000	10	10	10	10	8	9	A2AWI7;Q8R3V5;A2AWI9;B0LDS3	A2AWI7;Q8R3V5;A2AWI9;B0LDS3	Endophilin-B2	Sh3glb2	521
25.9441	25.6565	26.2616	25.9014	25.9376	25.8278				85.009	0	8.4167	319550000	3	3	3	3	3	3	A2AWT6;Q9DBH1;A2AWT7;A2AWT5;P25976;E9Q4A8;Q05DS1	A2AWT6;Q9DBH1;A2AWT7;A2AWT5;P25976	Nucleolar transcription factor 1	Ubtf	522
29.1525	28.9909	28.9993	29.2532	28.9609	28.8427				24.923	0	44.203	2829500000	5	5	5	6	5	5	A2BE93;Q5U445;Q3T9S3;Q9EQU5;A2BE92	A2BE93;Q5U445;Q3T9S3;Q9EQU5;A2BE92	Protein SET	Set;BC085271	524
29.4563	29.4203	29.7186	29.3085	29.4573	29.3469				70.612	0	135.6	3690000000	10	10	11	10	9	9	Q3TPJ8;A2BFF5;A2BFF9;D6Q0F6;D6Q0F5;Q3UDA2;A2BFF8;A2BFF7;D6Q0F7;O88487	Q3TPJ8;A2BFF5;A2BFF9;D6Q0F6;D6Q0F5;Q3UDA2;A2BFF8;A2BFF7;D6Q0F7;O88487	Cytoplasmic dynein 1 intermediate chain 2	Dync1i2	525
23.9445	23.3697	23.3158	23.6154	22.9843	23.6145				242.67	0.0083501	2.1319	60306000	1	1	1	1	1	1	E9QAQ7;A2BH40	E9QAQ7;A2BH40	AT-rich interactive domain-containing protein 1A	Arid1a	526
24.8605	25.2922	24.7759	24.8776	24.9264	25.2601				153.38	0	9.2932	177520000	2	1	1	3	1	1	D3YZ21;A2BI30;F6ZGR6;Q8BXF0	D3YZ21;A2BI30;F6ZGR6		D430041D05Rik;RP24-297H17.3	527
26.7899	26.8992	27.0108	26.833	27.0083	27.0583				32.238	0	14.499	642350000	5	5	5	5	5	4	A2CG35;P35283	A2CG35;P35283	Ras-related protein Rab-12	Rab12	529
25.0352	25.7359	25.7737	25.6309	24.9371	25.0971				337	0	6.8928	223390000	2	4	2	4	3	2	A2CG49;D3Z4R2;F6QYT9;B1B1A7;A0A0A0MQF1;D3Z534;D3Z532;D3Z535	A2CG49;D3Z4R2;F6QYT9	Kalirin	Kalrn	530
25.5833	25.0991	25.1558	25.2768	25.3563	24.7442				136.93	0	6.5708	198880000	2	3	2	4	2	2	A2RRJ4;Q924C1;Q8BPF7	A2RRJ4;Q924C1	Exportin-5	Xpo5	532
25.3939	25.3768	25.2421	25.5215	24.6982	25.1306				137.71	0	11.829	207540000	2	3	3	3	2	3	A2RRK3;O54988	A2RRK3;O54988	STE20-like serine/threonine-protein kinase	Slk	533
28.5826	28.3706	28.3119	28.521	28.4815	28.3613				53.912	0	119.39	1838600000	8	7	9	9	7	7	A2RS22;Q9WUM3;D3YUG6	A2RS22;Q9WUM3	Coronin;Coronin-1B	Coro1b	534
27.8182	27.7777	28.1013	27.6072	28.0201	28.0406				55.028	0	41.925	1247000000	5	5	5	5	6	5	A2RS23;Q11136;G3UXC5	A2RS23;Q11136	Xaa-Pro dipeptidase	Pepd	535
28.4073	28.017	28.1543	28.0117	27.8193	27.6457				33.83	0	24.875	1386600000	5	5	5	5	5	5	A2RS58;P47941;Q8R5B8	A2RS58;P47941	Crk-like protein	Crkl	536
27.9515	27.9384	27.7605	28.0274	27.5633	28.1125				51.991	0	14.024	1268200000	5	5	4	5	5	7	A2RS68;Q62376;Q9CR32;Q6ZWP0;A0A1B0GRR8;Q7TT81;A0A1B0GR44;A0A1B0GR69;A0A1B0GSX5;A0A1B0GR50;A0A1B0GRV8;Q99LY5	A2RS68;Q62376;Q9CR32;Q6ZWP0;A0A1B0GRR8;Q7TT81;A0A1B0GR44	U1 small nuclear ribonucleoprotein 70 kDa	Snrnp70	537
30.2015	30.0119	30.3811	30.0417	30.3189	30.3515				42.679	0	269.77	6249200000	10	10	10	10	10	9	A2RSB1;B7ZNL2;Q8C1W9;Q78ZA7;A0A140LJB5;A0A140LJ37;A0A140LI78	A2RSB1;B7ZNL2;Q8C1W9;Q78ZA7;A0A140LJB5	Nucleosome assembly protein 1-like 4	Nap1l4	538
25.47	25.5058	25.3063	25.6331	25.6016	25.5042				161.94	0	12.712	239850000	4	4	4	4	5	3	A2RSJ4;Q8C318;Q9D574;A0A1W2P7N7;Q922V6	A2RSJ4;Q8C318	UHRF1-binding protein 1-like	Uhrf1bp1l	540
31.2963	31.6608	31.2185	31.5332	31.0406	31.2322				19.53	0	68.014	13886000000	9	9	9	9	9	9	A2RSV8;P19783;M0QWX7;D6RG40	A2RSV8;P19783	Cytochrome c oxidase subunit 4 isoform 1, mitochondrial	Cox4i1	541
27.821	27.8624	27.2846	27.896	27.5368	27.6808				51.878	0	46.456	1100900000	8	7	6	7	8	7	B2RPY3;A2RT62	B2RPY3;A2RT62	F-box/LRR-repeat protein 16	Fbxl16	543
27.8736	27.5494	27.9168	28.183	28.1514	28.0726				27.228	0	36.302	1327200000	3	2	3	3	2	3	Q3UE99;A2RTI3;O89017	Q3UE99;A2RTI3;O89017	Legumain	Lgmn	544
30.9363	30.7781	31.1863	30.9122	31.1159	31.1354				17.138	0	77.078	10853000000	6	6	6	6	6	6	A2RTT4;P61089;A0A1W2P7Z3;A0A087WPV1;Q9CQ37	A2RTT4;P61089	Ubiquitin-conjugating enzyme E2 N	Ube2n	545
26.6406	26.6909	26.5001	27.0028	26.3733	26.5109				51.027	0	7.815	532470000	2	2	1	2	2	2	A3KGE4;G3X9Q7;Q8R357;O88998	A3KGE4;G3X9Q7;Q8R357;O88998	Noelin	Olfm1	547
24.3729	24.5031	24.4002	24.8551	24.5042	24.4876				24.332	0.00033784	3.7604	122800000	1	1	1	1	1	1	Q6PGJ8;A3KGR9;Q9D8V0	Q6PGJ8;A3KGR9;Q9D8V0	Minor histocompatibility antigen H13	H13;Hm13	548
26.4156	26.1668	26.9055	26.6019	26.7035	26.5666				282.89	0	23.694	494790000	151	149	146	149	153	156	A3KGU5;E9Q447;B7ZWK3;Q3V1V5;Q3URW8;Q3TYI8;Q58ES7;Q6PA04;A3KGU4;Q3TNY2;P08032	A3KGU5;E9Q447;B7ZWK3		Sptan1	549
35.8167	35.7662	36.0016	35.7058	35.9568	35.9188				285.18	0	323.31	313000000000	151	149	146	149	153	156	B9EKJ1;A3KGU7;A3KGU9;B2RXX6	B9EKJ1;A3KGU7;A3KGU9;B2RXX6		Sptan1	550
25.2703	25.5495	25.233	25.2997	25.4866	25.5997				124.59	0.00066028	3.5052	224270000	3	2	3	3	3	3	A3KMD2;Q8BIV3	A3KMD2;Q8BIV3	Ran-binding protein 6	Ranbp6	551
26.1965	25.9808	26.571	26.8428	26.4214	26.5252				117.42	0	12.33	466690000	3	3	2	5	5	5	A3KMF2;Q5DTZ3;G3X8R8;P59759;Q3U3V7;D3YUG5;D3YUI2;Q3U1I6;Q8K4J6	A3KMF2;Q5DTZ3;G3X8R8;P59759	MKL/myocardin-like protein 2	Mkl2	552
28.2021	28.2338	28.401	28.2098	28.1288	28.499				21.963	0	14.221	1673400000	4	5	4	6	3	4	A3KMJ8;P61759;Q3TIR6	A3KMJ8;P61759;Q3TIR6	Prefoldin subunit 3	Vbp1	553
32.6448	32.5892	32.7838	32.3501	32.5654	32.5571				27.778	0	323.31	32143000000	15	15	14	15	15	15	A3KML3;F6YY69;F6VW30;P68254	A3KML3;F6YY69;F6VW30;P68254	14-3-3 protein theta	Ywhaq	554
25.5116	26.1312	25.5715	26.9412	25.9452	25.9863				111.55	0	10.127	365990000	7	4	5	5	4	4	A3KN68;P80560;Q571D4;Q3UU93	A3KN68;P80560;Q571D4;Q3UU93	Protein-tyrosine-phosphatase;Receptor-type tyrosine-protein phosphatase N2	Ptprn2	555
30.7382	30.9538	30.445	31.1848	30.7329	30.7201				25.481	0	28.526	9643300000	3	3	3	4	3	3	A4FUR8;Q62277;F6VR28	A4FUR8;Q62277;F6VR28	Synaptophysin	Syp	556
30.0477	29.9373	29.7936	29.8777	29.7128	29.767				16.445	0	40.135	4919300000	7	6	7	7	6	6	A4FUS1;Q641N3;Q5CZY9;P14131	A4FUS1;Q641N3;Q5CZY9;P14131	40S ribosomal protein S16	Rps16	557
24.3646	24.0617	24.7698	24.4517	24.4854	24.9574				32.617	0	5.2089	120810000	2	2	2	3	3	3	D3Z376;S4R217;D3Z119;D3Z118;A5A8K4;P97411;F7BG11;A0A087WSM1;Q3TY65;D3Z020	D3Z376;S4R217;D3Z119;D3Z118;A5A8K4;P97411;F7BG11;A0A087WSM1;Q3TY65	Islet cell autoantigen 1;Islet cell autoantigen 1-like protein	Ica1;Ica1l	559
24.1788	24.4557	24.2717	24.4485	23.9911	24.2207				83.924	0.0003592	4.6259	100010000	1	2	2	2	2	2	A5CVE4;I1E4X8;B7ZN44;B2RQE3;P83093;Q8BIM2;F6WBP9	A5CVE4;I1E4X8;B7ZN44;B2RQE3;P83093;Q8BIM2;F6WBP9	Stromal interaction molecule 2	Stim2	560
31.4497	31.2151	31.4923	31.1819	31.422	31.5618				20.809	0	76.085	14158000000	13	13	12	13	12	12	A5GZX3;Q9CPU0	A5GZX3;Q9CPU0	Lactoylglutathione lyase	Glo1	561
22.816	23.3437	22.944	23.1736	23.2122	22.8163				110.97	0	5.6601	44308000	2	2	2	1	2	2	A6H644;Q8BG95	A6H644;Q8BG95	Protein phosphatase 1 regulatory subunit;Protein phosphatase 1 regulatory subunit 12B	Ppp1r12b	563
29.4492	29.4237	29.523	29.0403	29.4665	29.4071				16.722	0	77.514	3526700000	5	5	5	5	5	5	A7VJ98;Q9CQI3;Q80X87;D3YY93;D3Z2F6;D3YY16;A7VJA4;Q9ERL7	A7VJ98;Q9CQI3;Q80X87	Glia maturation factor beta	Gmfb	568
25.0459	25.2645	25.6901	25.5693	25.1443	25.3774				46.555	0	16.263	217640000	2	2	2	2	2	2	A7VK13;Q91V57;D6RCX8;A7VK14;A7VK12	A7VK13;Q91V57;D6RCX8;A7VK14;A7VK12	N-chimaerin	Chn1	569
25.901	26.0976	25.9362	25.961	26.2518	26.1879				53.48	0	8.3813	351700000	2	3	2	3	2	3	Q3UDG0;Q3TMT4;Q3THE7;A7VL18;Q3V1N7;Q3U367;Q3TG52;Q9JLJ2	Q3UDG0;Q3TMT4;Q3THE7;A7VL18;Q3V1N7;Q3U367;Q3TG52;Q9JLJ2	4-trimethylaminobutyraldehyde dehydrogenase	Aldh9a1	570
25.6285	26.1126	26.5997	25.8686	25.7563	25.9685				88.25	0	7.0521	340760000	3	3	2	2	3	3	Q7TQD5;Q3UGT1;A8ASF5;P97742	Q7TQD5;Q3UGT1;A8ASF5;P97742	Carnitine O-palmitoyltransferase 1, liver isoform	Cpt1a	572
24.1251	24.4423	23.8409	24.9317	23.911	24.3551				45.717	0	8.7342	101800000	2	3	2	1	2	3	A8C1T7;Q91XD7	A8C1T7;Q91XD7	Cysteine-rich with EGF-like domain protein 1	Creld1	573
27.6907	27.3999	27.1441	27.5284	27.1047	27.1679				19.012	0	16.724	870280000	5	5	4	5	4	4	Q80ZP8;A8C1V1;Q3TMX5;F6USD5;F6T4L3;Q9CXI5;F7C1S6	Q80ZP8;A8C1V1;Q3TMX5;F6USD5;F6T4L3;Q9CXI5	Mesencephalic astrocyte-derived neurotrophic factor	Manf	574
33.7404	33.5478	33.6873	33.7087	33.7093	33.3709				15.84	0	286.68	67144000000	12	12	12	12	12	13	A8DUK0;P02088;A8DUL5;A8DUP5;A8DUP7;A8DUM2;A8DUK2;A8DUP3;A8DUK7;A8DUK4;A8DUQ5;B1Q450;A8DUQ1;A8DUN2;A8DUL2;A8DUL0;E9Q223;A8DUP0;A8DUL7;Q61650;Q61348;CON__Q3SX09;CON__P02070;P02104	A8DUK0;P02088;A8DUL5;A8DUP5;A8DUP7;A8DUM2;A8DUK2;A8DUP3;A8DUK7;A8DUK4;A8DUQ5;B1Q450;A8DUQ1;A8DUN2;A8DUL2;A8DUL0	Hemoglobin subunit beta-1	Hbbt1;Hbb-b1;HBB1	575
31.1348	31.303	31.2889	30.7727	30.7489	30.7797				15.141	0	13.939	10961000000	7	7	7	7	7	7	A8DUV1;Q9CWS5;Q78PA4;A7M7S6;P06467	A8DUV1;Q9CWS5		Hbat1	576
33.4974	33.3766	33.4754	33.5744	33.5649	33.3002				15.085	0	161.65	59450000000	8	8	8	8	8	8	A8DUV3;P01942;Q61287;Q9CY10;Q91VB8;Q8BPF4;Q9QWJ3;Q9CY06	A8DUV3;P01942;Q61287;Q9CY10;Q91VB8;Q8BPF4;Q9QWJ3;Q9CY06	Hemoglobin subunit alpha	Hbat1;Hba;haemaglobin alpha 2	577
29.987	29.8331	29.6991	29.931	30.0634	29.7394				15.747	0	43.353	4967900000	11	10	10	12	12	13	Q54AH9;Q549D9;A8DV41;P02089;Q9QUN8;D0U293;A8DV59	Q54AH9;Q549D9;A8DV41;P02089;Q9QUN8;D0U293;A8DV59	Hemoglobin subunit beta-2	Hbb-b2;Hbbt2	578
32.7702	32.7078	32.8475	32.6039	33.0311	32.9284				28.302	0	323.31	37931000000	14	15	13	14	15	14	A8IP69;P61982	A8IP69;P61982	14-3-3 protein gamma;14-3-3 protein gamma, N-terminally processed	Ywhag	579
29.763	29.8418	29.6235	30.0833	29.7846	29.6136				77.969	0	95.471	4729900000	18	18	18	19	17	18	Q5ICG5;Q5ICG4;A8IP90;Q8R1X1;Q5F2D0;Q91WC3;Q5F2C5;Q5ICG6;Q80TQ7;Q8BYJ0;E9Q7Y2;F6WYN6;Q8C028;B0QZJ6;B1ARG5	Q5ICG5;Q5ICG4;A8IP90;Q8R1X1;Q5F2D0;Q91WC3;Q5F2C5;Q5ICG6;Q80TQ7;Q8BYJ0;E9Q7Y2	Long-chain-fatty-acid--CoA ligase 6	Acsl6	580
25.2045	24.8843	24.8971	25.4132	25.0369	25.0293				16.903	0	6.782	180920000	1	1	1	1	1	1	Q8C5F9;A9CLV6;Q9QZI8	Q8C5F9;A9CLV6;Q9QZI8	Serine incorporator 1	Serinc1	581
28.8333	28.8701	29.2209	28.8481	29.2996	29.0694				69.831	0	41.596	2729100000	10	11	10	11	10	10	A9DA50;Q9D1T0;B7ZN36;B2RQD4;Q3URE9	A9DA50;Q9D1T0	Leucine-rich repeat and immunoglobulin-like domain-containing nogo receptor-interacting protein 1	Lingo1	582
27.3002	27.0488	27.3487	27.1612	27.3656	27.3178				40.89	0	16.439	803340000	3	3	3	3	3	2	B0FTY3;Q8R1N4;A0A0A0MQL8	B0FTY3;Q8R1N4;A0A0A0MQL8	NudC domain-containing protein 3	Nudcd3	585
30.561	30.7666	30.5456	30.748	31.2133	31.2984				12.691	0	226.73	10012000000	5	6	5	5	6	6	Q8CHR4;O35619;B0QZN5;P63044	Q8CHR4;O35619;B0QZN5;P63044	Vesicle-associated membrane protein 2	Vamp2	586
25.7424	25.5478	26.2607	25.5834	25.7754	25.7461				35.708	0	13.108	289920000	3	3	3	3	3	3	B0QZT2;Q5SS80	B0QZT2;Q5SS80	Dehydrogenase/reductase SDR family member 13	Dhrs13	587
25.591	26.0603	25.925	25.5246	25.9882	25.5719				11.853	0.0036619	2.6235	289310000	1	1	1	1	1	1	B0QZX9;Q8BHC4	B0QZX9;Q8BHC4	Dephospho-CoA kinase domain-containing protein	Dcakd	588
26.1992	26.1335	26.6068	26.2641	26.3532	26.1036				50.691	0	7.7406	413360000	4	4	3	5	4	4	B0R058;Q8C0L9	B0R058;Q8C0L9	Glycerophosphocholine phosphodiesterase GPCPD1	Gpcpd1	589
25.0531	25.0887	25.1839	25.0456	25.1217	25.1471				21.997	0.0022033	2.9719	180680000	1	1	1	1	1	1	B0R091;P61022	B0R091;P61022	Calcineurin B homologous protein 1	Chp1	590
24.3925	24.1704	25.027	24.2449	25.2775	24.9219				22.409	0	6.8004	136140000	1	1	1	1	1	1	B0R0Y8;Q3TSX2;E9Q0C1;Q3TA88;Q8R550	B0R0Y8;Q3TSX2;E9Q0C1;Q3TA88;Q8R550	SH3 domain-containing kinase-binding protein 1	Sh3kbp1	591
28.4543	28.6728	28.8311	28.6558	28.6916	28.7288				211.9	0	62.81	2179700000	16	16	16	17	14	15	B0V2N1;Q3UNN3;Q3TP78;Q63847;A0A286YDS2;Q3TQ52;A0A286YDF6;A0A286YEA4	B0V2N1;Q3UNN3	Receptor-type tyrosine-protein phosphatase S	Ptprs	592
25.0892	25.6538	26.3737	25.2063	25.9304	26.0619				19.596	0	13.986	284170000	3	3	3	3	2	2	B0V2N8;B0V2N7;Q9CZI7;Q542G9;Q3UCD3;P07356;Q99KH3	B0V2N8;B0V2N7;Q9CZI7;Q542G9;Q3UCD3;P07356	Annexin;Annexin A2	Anxa2	593
29.8201	29.9841	29.7454	29.9282	29.809	29.8179				340.69	0	201.37	4879900000	29	31	24	26	27	25	B0V2P5;Q8BPN8;F6RYL8;B0V2P6;Q05CM4;F8WGX5;Q6PNC0	B0V2P5;Q8BPN8;F6RYL8	DmX-like protein 2	Dmxl2	594
24.886	24.9204	24.8949	24.8395	24.7466	24.7795				21.118	0.0091954	2.1178	151790000	1	1	1	1	1	1	B0V2Q9;B0V2Q7;Q3UN02	B0V2Q9;B0V2Q7;Q3UN02	Lysocardiolipin acyltransferase 1	Lclat1	595
28.7646	28.6233	28.6605	28.632	28.8134	28.7372				23.223	0	100.16	2196400000	5	4	4	5	4	4	B1AQF4;Q9D7X3;H3BKL8;Q3V2Y9;H3BKD1	B1AQF4;Q9D7X3;H3BKL8;Q3V2Y9	Dual specificity protein phosphatase 3	Dusp3	597
29.8294	29.7606	30.5069	30.0398	29.6446	30.0157				38.96	0	120.13	5366200000	14	13	14	14	14	14	Q547J4;B1AQW2;Q8C5K4;Q76M61;B1AQW4;B1AQW6;B1AQW5	Q547J4;B1AQW2	Microtubule-associated protein	Mapt	598
30.672	30.682	30.5844	30.6213	30.3636	30.3475				130.61	0	230.95	8001300000	29	29	27	29	28	29	B1AQX9;B1AQX6;B1AQX7;Q9QWI6;B1AQX8	B1AQX9;B1AQX6;B1AQX7;Q9QWI6	SRC kinase signaling inhibitor 1	Srcin1	599
27.1208	27.2493	27.5799	27.0479	27.5455	27.5459				139.31	0	38.402	893690000	6	7	8	6	7	7	F8VQ11;B1AQY2;Q69ZH9;D6RDB5	F8VQ11;B1AQY2;Q69ZH9;D6RDB5	Rho GTPase-activating protein 23	Arhgap23	600
29.8967	29.8084	29.663	29.3073	29.407	29.2601				50.895	0	119.67	4024900000	15	14	12	13	11	14	B7ZC46;B1AQY9;B1AQZ0;Q8CHH9;E0CYM4	B7ZC46;B1AQY9;B1AQZ0;Q8CHH9	Septin-8	2008-09-01	601
27.4144	27.45	27.6581	27.504	27.7887	27.9172				79.444	0	16.395	1034000000	8	9	8	7	9	9	Q3TET1;Q3UI47;B1AQZ2;P28741;B1AQZ5;Q80UK1;Q3TSP1;Q3TTS7;Q8CGJ1;Q8C901;Q3UXW0;E9PX57;P33174	Q3TET1;Q3UI47;B1AQZ2;P28741;B1AQZ5	Kinesin-like protein;Kinesin-like protein KIF3A	Kif3a	602
24.6122	24.7826	25.0095	24.926	24.8021	24.7546				213.92	0.00097879	3.4064	148320000	2	4	3	3	2	3	F7C528;E9Q614;B1AR17;F6V4V3	F7C528;E9Q614;B1AR17		Chd3	603
27.8959	27.9505	27.5002	27.9813	27.6232	27.6765				12.217	0	6.2936	1173200000	3	2	2	3	2	2	B1ARA3;Q4FZH2;P61255;B1ARA5	B1ARA3;Q4FZH2;P61255;B1ARA5	60S ribosomal protein L26	Rpl26	604
27.6084	27.8321	27.4452	27.8476	27.1675	27.2924				10.909	0	8.8655	1009600000	3	3	3	3	3	3	B1ARW4;Q99LY9;A0A1S6GWI4	B1ARW4;Q99LY9;A0A1S6GWI4	NADH dehydrogenase [ubiquinone] iron-sulfur protein 5;NADH dehydrogenase [ubiquinone] iron-sulfur protein 5, N-terminally processed	Ndufs5	605
24.7711	24.7202	24.9183	24.8087	24.291	24.1526				18.799	0.00033693	3.7175	133080000	2	2	1	2	2	2	Q9CVH5;Q3TEN9;Q3TET2;B1ASZ3;Q64516;Q8BW08;Q9WU65	Q9CVH5;Q3TEN9;Q3TET2;B1ASZ3;Q64516;Q8BW08;Q9WU65	Glycerol kinase;Glycerol kinase 2	Gyk;Gk;Gk2	607
27.2838	27.1559	27.6002	27.3791	27.512	27.5761				39.44	0	16.943	902380000	5	4	4	4	4	4	Q8BK29;B1AT82;Q9D0M1;B1AT84;B1AT83	Q8BK29;B1AT82;Q9D0M1	Phosphoribosyl pyrophosphate synthase-associated protein 1	Prpsap1	608
27.2434	27.3681	26.862	27.2331	27.9328	27.3652				47.682	0	14.994	862950000	6	6	4	7	7	6	Q8C5J1;Q99PH3;Q8C3C9;Q3U7B5;Q8BQ93;B1AV77;Q99PH4;B1ATI0;P47740;Q3UNF5;B7ZN13;P47739	Q8C5J1;Q99PH3;Q8C3C9;Q3U7B5;Q8BQ93;B1AV77;Q99PH4;B1ATI0;P47740	Aldehyde dehydrogenase;Fatty aldehyde dehydrogenase	Aldh3a2	609
27.1873	27.0891	26.8808	27.0406	26.8445	27.016				47.261	0	21.414	687380000	5	5	5	5	4	5	B1ATI9;Q3U432;Q0VBR8;Q6A075;Q3U8N2;Q60780	B1ATI9;Q3U432;Q0VBR8;Q6A075;Q3U8N2;Q60780	Growth arrest-specific protein 7	Gas7	610
27.7754	27.628	27.5054	27.6492	27.9625	27.8984				85.778	0	16.139	1122200000	4	5	4	4	4	4	B1ATZ0;B1ATZ1;Q3TLL4;Q3UMA3;Q99LI8;B1ATY9	B1ATZ0;B1ATZ1;Q3TLL4;Q3UMA3;Q99LI8;B1ATY9	Hepatocyte growth factor-regulated tyrosine kinase substrate	Hgs	611
27.77	27.8035	27.5186	27.9425	27.5405	27.6679				66.113	0	35.584	1121400000	6	6	5	7	8	9	B1AU25;Q9Z0X1;Q1L6K5;Q2QKE3	B1AU25;Q9Z0X1;Q1L6K5	Apoptosis-inducing factor 1, mitochondrial	Aifm1	612
27.2296	26.7515	27.6298	27.1563	26.8173	27.0742				84.012	0	17.748	753030000	4	4	4	4	4	4	B1AU75;Q99MD9;B1AU76	B1AU75;Q99MD9;B1AU76	Nuclear autoantigenic sperm protein	Nasp	613
24.6432	24.4612	24.7429	24.5074	24.618	24.6745				215.05	0	7.2006	127880000	3	2	2	2	2	2	B1AUX2;Q61191;Q3USQ6;F6SJS2	B1AUX2;Q61191	Host cell factor 1;HCF N-terminal chain 1;HCF N-terminal chain 2;HCF N-terminal chain 3;HCF N-terminal chain 4;HCF N-terminal chain 5;HCF N-terminal chain 6;HCF C-terminal chain 1;HCF C-terminal chain 2;HCF C-terminal chain 3;HCF C-terminal chain 4;HCF C-terminal chain 5;HCF C-terminal chain 6	Hcfc1	615
23.0036	22.462	22.6541	23.1898	22.7136	22.9848				55.415	0.0022343	3.1427	38279000	1	1	1	1	1	1	Q8CAB3;B1AVY2;P26049	Q8CAB3;B1AVY2;P26049	Gamma-aminobutyric acid receptor subunit alpha-3	Gabra3	617
25.9807	26.1026	25.8015	26.0446	26.2154	26.3954				38.06	0	9.208	358900000	6	5	6	5	6	7	Q3TDM2;Q3UH04;B1AW58;Q8BW96	Q3TDM2;Q3UH04;B1AW58;Q8BW96	Calcium/calmodulin-dependent protein kinase type 1D	Camk1d	618
24.9599	24.8428	25.2099	24.5393	24.8665	24.5085				43.84	0.0027959	2.8018	149400000	1	2	1	1	2	1	Q8BQB2;B1AWD1;Q3TTI9;Q6IQY6;Q91VY2;B1AWD0;B1AWC8;Q9QXI7;Q8VBU5;B1AWC9	Q8BQB2;B1AWD1;Q3TTI9;Q6IQY6;Q91VY2;B1AWD0;B1AWC8;Q9QXI7;Q8VBU5;B1AWC9		Pde4b	619
29.3754	29.0339	28.8893	29.1496	29.0521	28.9291				25.661	0	15.878	2838900000	3	3	3	4	5	5	B1AWD8;B1AWD9;O08585;B1AWE0;Q6PFA2;B1AWE1;Q3THU7	B1AWD8;B1AWD9;O08585;B1AWE0;Q6PFA2;B1AWE1;Q3THU7	Clathrin light chain A	Clta	620
26.807	26.5504	26.6109	26.5764	26.5838	26.5015				45.145	0	10.495	515010000	4	5	4	5	5	5	B1AWT2;B1AWT3;Q99K70;Q7TT45;B1AWT4	B1AWT2;B1AWT3;Q99K70;Q7TT45;B1AWT4	Ras-related GTP-binding protein C;Ras-related GTP-binding protein D	Rragd;Rragc	621
27.6659	27.8371	26.7498	28.3281	27.0773	27.4927				122.76	0	69.131	1088600000	8	10	6	11	7	8	Q8C943;B1AWV9;F1DFN1;Q5DTL9;J7K287;G3F8Y7;G3F8Y9;E9NX85;G3F8Y8;J7H264;G3F8Z0;R4H243;I6VS12;Q8BWZ4	Q8C943;B1AWV9;F1DFN1;Q5DTL9;J7K287;G3F8Y7;G3F8Y9;E9NX85;G3F8Y8;J7H264;G3F8Z0;R4H243;I6VS12	Anion exchange protein;Sodium-driven chloride bicarbonate exchanger	Slc4a10	622
28.1208	28.2322	28.7419	28.2108	28.2421	28.2557				63.589	0	38.952	1670500000	8	9	9	8	8	10	B1AX98;Q505F5;E9PV22;F6Z4L9;F6YT33	B1AX98;Q505F5;E9PV22	Leucine-rich repeat-containing protein 47	Lrrc47	623
24.528	24.9289	24.7869	24.8369	24.6237	24.1969				5.657	0.00034904	4.1536	135020000	1	1	1	1	1	1	F6Q3S1;B1AXV0	F6Q3S1;B1AXV0	DOMON domain-containing protein FRRS1L	Frrs1l	624
25.9469	25.9041	25.3837	26.532	25.668	25.9495				39.489	0.0045099	2.5058	333830000	7	6	5	6	4	4	Q3UR02;Q564D8;Q80Y51;B1AXZ4;B1AXZ5;Q60899;B1AXZ0;Q91XI8;Q80UJ0;Q91XI9;B1AXZ6	Q3UR02;Q564D8;Q80Y51;B1AXZ4;B1AXZ5;Q60899;B1AXZ0;Q91XI8;Q80UJ0;Q91XI9;B1AXZ6	ELAV-like protein;ELAV-like protein 2	Elavl2	625
24.2357	24.2518	24.9351	24.2215	24.815	24.3403				294.13	0.0027968	2.802	114620000	2	1	2	1	1	2	E9PV45;B1AY13	E9PV45;B1AY13	Ubiquitin carboxyl-terminal hydrolase;Ubiquitin carboxyl-terminal hydrolase 24	Usp24	626
25.1498	25.5043	25.6102	25.5579	25.4219	25.5445				9.032	0	19.621	230280000	2	2	2	1	2	2	B1AZ42;B1AZ39;P0C0A3;B1AZ41;Q3TS10	B1AZ42;B1AZ39;P0C0A3;B1AZ41;Q3TS10	Charged multivesicular body protein 6	Chmp6	627
30.2484	30.3069	30.0427	30.187	30.0854	30.004				57.681	0	152.21	6038600000	16	16	16	16	16	17	B1AZ46;Q3UKP6;Q8BKX1;Q3TV50	B1AZ46;Q3UKP6;Q8BKX1;Q3TV50	Brain-specific angiogenesis inhibitor 1-associated protein 2	Baiap2	628
24.2456	23.9944	24.3308	23.826	24.0237	24.0336				46.462	0	6.02	89116000	2	2	2	2	2	2	Q3UUT9;B1AZI6;Q3US09	Q3UUT9;B1AZI6;Q3US09	THO complex subunit 2	Thoc2	629
27.9125	27.9891	28.1781	28.1485	28.1915	28.2548				106.17	0	42.255	1545100000	9	8	10	11	7	9	B7ZNS2;B1AZP2;Q3UCF7;I1E4X0;F6YMR0;E9PUF2;H3BJD4;H3BJW9;H3BKJ0	B7ZNS2;B1AZP2;Q3UCF7	Disks large-associated protein 4	Dlgap4	630
26.5293	26.3566	26.7409	26.4615	26.5247	26.6335				213.61	0	6.7804	482120000	2	2	2	2	2	2	B1B1A8;Q6PDN3	B1B1A8;Q6PDN3	Myosin light chain kinase, smooth muscle;Myosin light chain kinase, smooth muscle, deglutamylated form	Mylk	632
26.2275	26.2416	26.648	25.7859	26.4248	26.4049				63.001	0	33.343	410450000	7	7	7	7	6	7	B1GX80;B1GX81;Q61036;A3KGC5;A3KGC3;A3KGC4;A3KGC2	B1GX80;B1GX81;Q61036	Non-specific serine/threonine protein kinase;Serine/threonine-protein kinase PAK 3	Pak3	633
26.8729	27.3011	26.7648	27.1351	26.6623	26.9088				128.27	0	24.314	672280000	7	8	5	8	5	7	E9QMC2;B2BH30;Q3UVX5;B7ZMP7;Q4VA56;Q8BJY3;Q80T47	E9QMC2;B2BH30;Q3UVX5;B7ZMP7;Q4VA56;Q8BJY3	Metabotropic glutamate receptor 5	Grm5	634
31.2848	31.2667	31.0484	31.351	30.98	31.1298				32.85	0	212.14	12337000000	10	10	10	11	10	11	B2CY77;P14206;A0A1L1SUK3;A0A1L1SRW0	B2CY77;P14206	40S ribosomal protein SA	Rpsa	635
29.2635	29.4847	29.1867	29.2731	29.4908	29.4087				83.418	0	68.235	3445800000	10	11	9	10	11	10	B2KGP3;Q80TL0	B2KGP3;Q80TL0	Protein phosphatase 1E	Ppm1e	636
24.8123	25.0709	24.8956	24.408	25.0399	25.1568				17.228	0.00033727	3.7373	156510000	1	1	1	1	1	2	Q91V47;Q3UK94;B2M0S0;B2M0R9;Q684Q9;P21126;B2M0S1;F8WHM4	Q91V47;Q3UK94;B2M0S0;B2M0R9;Q684Q9;P21126;B2M0S1;F8WHM4	Ubiquitin-like protein 4A	DXS254E;Ubl4;Tu11;Ubl4a	638
26.6168	26.3213	26.2052	26.6865	26.6733	26.6444				48.562	0.00034928	4.1645	490050000	18	18	17	18	17	18	B2M1R6;Q3TL71;Q3U9Q3;Q3U6X2;H3BKD0;H3BKI8;H3BLP7;H3BJS9;Q8BT23;A0A286YE41;H3BJ43	B2M1R6;Q3TL71;Q3U9Q3;Q3U6X2;H3BKD0;H3BKI8		Hnrnpk	639
28.7059	28.8506	28.8378	28.8912	28.2833	28.3944				38.15	0	33.257	2202900000	8	8	6	8	7	7	B2M1R7;Q61990;Q3TF69;Q3TT81;Q3V486	B2M1R7;Q61990;Q3TF69;Q3TT81	Poly(rC)-binding protein 2	Pcbp2	640
32.2614	32.2371	32.0452	32.2491	31.9878	32.0635				42.195	0	289.65	24110000000	12	13	13	12	13	13	Q3UWP8;B2MWM9;P14211	Q3UWP8;B2MWM9;P14211	Calreticulin	Calr	641
26.5231	26.4988	26.1315	26.2662	26.7358	26.7008				23.707	0	13.404	473100000	5	5	4	6	5	5	B2RPS1;Q0PD56;P61021;Q8C458	B2RPS1;Q0PD56;P61021;Q8C458	Ras-related protein Rab-5B	Rab5b	642
27.3796	27.3218	27.4085	27.3892	27.4065	27.2476				19.183	0	15.987	865190000	3	3	3	3	3	3	D3Z5B1;Q8CEW7;B2RPU8;Q9D1L0;Q8K3S8	D3Z5B1;Q8CEW7;B2RPU8;Q9D1L0	Coiled-coil-helix-coiled-coil-helix domain-containing protein 2	Zbed5;Chchd2	643
26.4358	26.2129	26.4412	26.3892	26.8831	26.8827				30.802	0	11.707	493380000	3	3	3	3	3	3	B2RPW5;G3X9A7;Q8BLJ3	B2RPW5;G3X9A7;Q8BLJ3	PI-PLC X domain-containing protein 3	Plcxd3	644
24.4548	24.3618	23.8803	24.0796	24.1661	24.1939				131.78	0.00066269	3.5195	97321000	2	1	1	1	1	1	B2RQ18;Q6P9Q6;Q80YW9	B2RQ18;Q6P9Q6;Q80YW9	Peptidyl-prolyl cis-trans isomerase;FK506-binding protein 15	Fkbp15	646
26.4319	26.7376	26.6948	26.715	26.7304	26.7411				170.92	0	12.772	549250000	6	9	6	9	7	8	B2RQ71;E9PWR4;Q69ZV2;B7ZMZ7;Q6NY04;Q6PGL8;Q8CBE5;A0A1Y7VMZ0;Q5EBR0	B2RQ71;E9PWR4;Q69ZV2;B7ZMZ7;Q6NY04;Q6PGL8		Dip2c	647
28.5871	28.5576	28.9006	28.6057	28.5445	28.5927				154.94	0	47.174	2080600000	14	14	13	14	13	14	B2RQ80;E0CY98;E9PUL9;B9EKN8;E0CZD7;E0CXD6;B2RXX2;B2RY17;P83510;E0CZF8	B2RQ80;E0CY98;E9PUL9;B9EKN8;E0CZD7;E0CXD6;B2RXX2;B2RY17;P83510;E0CZF8	Traf2 and NCK-interacting protein kinase	Tnik	648
27.1731	27.3529	27.7523	27.0144	27.3659	27.4421				236.25	0	29.101	848690000	10	9	10	9	11	12	E9QAI5;B2RQC6;G3UWN2;Q6P9L1;E9QAT6;Q7TN13;Q80VF8;Q9CWQ9	E9QAI5;B2RQC6;G3UWN2;Q6P9L1;E9QAT6	CAD protein;Glutamine-dependent carbamoyl-phosphate synthase;Aspartate carbamoyltransferase;Dihydroorotase	Cad	649
24.396	24.3859	24.2674	23.8971	24.0057	24.0736				111.78	0	7.327	93752000	1	2	2	1	2	2	B7ZN48;B2RQE5;B7ZN49;B7ZN50;Q5DQR4	B7ZN48;B2RQE5;B7ZN49;B7ZN50;Q5DQR4	Syntaxin-binding protein 5-like	Stxbp5l	650
34.087	34.0344	34.673	34.0994	34.4953	34.5623				270.3	0	323.31	109000000000	81	82	78	78	83	82	B2RQQ5;P14873;Q8CFR9;A0PJ96;Q3TYV8;Q3TZM8;Q3UPV4;Q8CAI9;Q3UF78	B2RQQ5;P14873	Microtubule-associated protein 1B;MAP1B heavy chain;MAP1 light chain LC1	Map1b	651
28.3665	28.2695	28.5185	28.2175	28.3392	28.3568				194.73	0	34.427	1728500000	12	10	14	13	11	12	B2RQQ7;Q7TT50;A0A1Y7VKD5;A0A1Y7VLI0;A0A1Y7VM95	B2RQQ7;Q7TT50	Non-specific serine/threonine protein kinase;Serine/threonine-protein kinase MRCK beta	Cdc42bpb	652
24.8454	25.2629	25.0653	24.9974	24.2431	24.3532				167.32	0.00035112	4.247	153040000	1	1	1	1	1	1	B2RQQ8;P08122	B2RQQ8;P08122	Collagen alpha-2(IV) chain;Canstatin	Col4a2	653
26.8932	27.0003	26.5425	26.4808	26.2887	26.7265				77.731	0	11.072	549670000	4	4	4	4	2	3	B2RQS1;Q9ERG2	B2RQS1;Q9ERG2	Striatin-3	Strn3	654
25.1204	25.2371	24.8624	25.6368	24.5673	22.9025				80.484	0	9.5285	165310000	4	4	3	4	3	1	B2RQZ6;Q8BWS5	B2RQZ6;Q8BWS5	G protein-regulated inducer of neurite outgrowth 3	Gprin3	656
30.502	30.2261	31.1026	30.2976	30.9154	30.7994				180.69	0	246.76	8420800000	29	31	29	32	32	30	B2RRE0;Q9WTQ5;Q6IR43	B2RRE0;Q9WTQ5	A-kinase anchor protein 12	Akap12	657
30.1226	30.1794	30.1725	30.039	30.1804	30.0279				230.99	0	143.89	5892800000	33	34	33	37	33	34	K3W4L0;B2RRE2;E9QAX2;Q9JMH9;E9Q405;A0A1C7ZN10;E9QA74;Q3UIM4;Q6PER1	K3W4L0;B2RRE2;E9QAX2;Q9JMH9;E9Q405;A0A1C7ZN10;E9QA74	Unconventional myosin-XVIIIa	Myo18a	658
28.2974	28.1805	28.2384	28.3094	27.9343	28.2861				76.723	0	37.353	1572100000	10	12	11	11	11	12	B2RRH9;Q3THK7	B2RRH9;Q3THK7	GMP synthase [glutamine-hydrolyzing]	Gmps	659
27.8498	27.4462	27.7825	27.7534	28.0054	27.7798				23.906	0	11.205	1078800000	4	2	4	3	5	4	B2RRN5;Q3ULK1;P56371;Q3USC3	B2RRN5;Q3ULK1;P56371	Ras-related protein Rab-4A	Rab4a	660
29.2646	29.4291	28.9671	29.3871	29.3909	29.4629				41.75	0	122.51	3393800000	17	19	17	19	20	20	Q3UAF7;Q3UAF6;Q3U5R4;B2RRX1;P60710;Q3UGS0;Q3UAA9;Q3UA89;Q3U939;Q3U804;Q61276;Q3TIJ9;E9Q1F2;Q3UCF8;E9Q5F4;G3UZ07;A1E281;E9Q606;Q61272;Q99NC5;F8WGM8;E9Q2D1;F6WX90;Q7M0E4;A0A0U1RQ96;Q8CF71;V9GXQ2	Q3UAF7;Q3UAF6;Q3U5R4;B2RRX1;P60710;Q3UGS0;Q3UAA9;Q3UA89;Q3U939;Q3U804;Q61276;Q3TIJ9;E9Q1F2;Q3UCF8;E9Q5F4;G3UZ07	Actin, cytoplasmic 1;Actin, cytoplasmic 1, N-terminally processed	Actb;Actg1	661
30.692	30.8703	30.3758	30.7319	30.6353	30.5802				58.643	0	90.886	8555600000	9	11	9	11	10	10	B2RRX2;P63328;Q4V9X0;Q8C649	B2RRX2;P63328	Serine/threonine-protein phosphatase;Serine/threonine-protein phosphatase 2B catalytic subunit alpha isoform	Ppp3ca	662
30.6382	30.6834	30.1533	30.7111	30.2615	30.3393				22.215	0	178.49	7584600000	12	12	11	12	12	12	B2RRY8;Q8BGZ1;F2Z3Z1	B2RRY8;Q8BGZ1;F2Z3Z1	Hippocalcin-like protein 4	Hpcal4	663
29.7184	29.7284	29.5055	29.8423	29.5905	29.5573				55.968	0	80.4	4307100000	9	10	8	9	9	9	B2RS41;Q8BWF0	B2RS41;Q8BWF0	Succinate-semialdehyde dehydrogenase, mitochondrial	Aldh5a1	664
29.0645	28.9337	29.4508	29.0209	29.4153	29.418				102.71	0	74.629	3132200000	12	13	10	13	13	13	B2RSC8;P46935;Q3TUU1;V9GWV8;Q3V335;Q8BNU7;V9GXK3;A0JNZ0	B2RSC8;P46935;Q3TUU1	E3 ubiquitin-protein ligase NEDD4	Nedd4	665
29.1962	29.331	29.3632	29.2935	29.1439	29.283				40.361	0	138.25	3250500000	13	12	13	13	13	13	B2RSH2;Q922Y6;A2AE32;Q9D7B3;A2AE33;P20612;P50149;Q61018;Q9JJ21;A2A610;A2AE31;Q8C040;Q8BSY7;Q9WUC0;F6QPU5	B2RSH2	Guanine nucleotide-binding protein G(i) subunit alpha-1	Gnai1	666
35.4442	35.4755	35.6739	35.5177	36.0661	36.0475				49.953	0	323.31	329000000000	27	29	28	29	29	28	B2RSN3;Q9CWF2;G3UZR1	B2RSN3;Q9CWF2	Tubulin beta-2B chain	Tubb2b	667
29.108	29.0905	29.3259	29.0376	29.3087	29.3103				38.225	0	50.15	3063300000	8	7	8	6	7	10	B2RSR7;Q3ULJ0;D3Z0L6	B2RSR7;Q3ULJ0	Glycerol-3-phosphate dehydrogenase [NAD(+)];Glycerol-3-phosphate dehydrogenase 1-like protein	Gpd1l	668
28.075	27.8902	28.0814	28.0879	27.7388	27.9256				135.55	0	34.088	1336600000	9	9	7	9	10	9	B2RSV4;Q921M3	B2RSV4;Q921M3	Splicing factor 3B subunit 3	Sf3b3	670
23.109	22.6423	22.6636	22.8754	22.1022	22.3149				228.83	0	5.3025	32170000	1	1	1	1	2	1	B2RSW8;Q9R0L6	B2RSW8;Q9R0L6	Pericentriolar material 1 protein	Pcm1	671
27.1773	27.3519	27.2906	27.4182	27.0654	26.9929				46.366	0	52.828	783110000	3	5	3	5	5	4	B2RSY3;Q640R3	B2RSY3;Q640R3	Hepatocyte cell adhesion molecule	Hepacam	672
30.1948	29.9657	30.0295	30.0415	30.072	30.0466				42.809	0	48.781	5687800000	16	16	16	16	16	16	B2RT97;Q9WVJ2;E9Q5I9;E9Q0U1;F6ZQQ3;F6PXS6;E9PY93	B2RT97;Q9WVJ2;E9Q5I9	26S proteasome non-ATPase regulatory subunit 13	Psmd13	673
27.7943	28.0528	28.3017	28.1831	28.0145	28.1867				20.605	0	32.808	1477800000	4	4	3	6	3	5	B2RTB0;Q3UHX2;Q1WWJ8	B2RTB0;Q3UHX2;Q1WWJ8	28 kDa heat- and acid-stable phosphoprotein	Pdap1	674
34.4568	34.6399	35.0051	34.6375	34.6048	34.513				11.367	0	119.72	137000000000	10	10	10	9	10	10	B2RTM0;P62806;Q61667;Q6B822	B2RTM0;P62806;Q61667	Histone H4	Hist2h4;Hist1h4a	676
28.3287	28.4706	28.6347	28.3437	28.4664	28.3918				170.39	0	29.827	1826100000	13	13	13	12	11	11	B2RTN5;Q91YM2;Q3TSU7;Q3UVZ8;Q5U612	B2RTN5;Q91YM2;Q3TSU7	Rho GTPase-activating protein 35	Arhgap35	677
25.2867	25.2665	25.2182	25.2072	25.3355	25.2975				94.555	0	6.2493	201050000	1	1	3	2	1	2	B2RUA5;Q7TSI3;A0A0U1RPT0;A0A0U1RNI2;Q8BNQ1	B2RUA5;Q7TSI3;A0A0U1RPT0;A0A0U1RNI2;Q8BNQ1	Serine/threonine-protein phosphatase 6 regulatory subunit 1	Ppp6r1	678
29.3771	29.1624	29.2612	29.1012	29.286	29.2243				38.442	0	39.603	3189900000	10	8	8	10	10	10	B2RUC7;Q9Z1Z2	B2RUC7;Q9Z1Z2	Serine-threonine kinase receptor-associated protein	Strap	679
31.5382	31.251	31.2691	31.4717	31.5098	31.3573				58.298	0	58.754	14322000000	12	12	12	12	12	11	Q3TWM9;Q3UAS4;E9PZ00;Q3TXJ0;Q8BFQ1;Q3U8C4;Q3U897;Q3U825;Q3U5W2;Q3TXP9;Q3TWL8;Q3TWE9;Q3TIT5;K3W4L3;B2RUD7;Q3UFE8;J3QPG5;Q61207;Q3UE29;Q3TWF9;Q3TKB2;Q3TID4;Q3TKK3	Q3TWM9;Q3UAS4;E9PZ00;Q3TXJ0;Q8BFQ1;Q3U8C4;Q3U897;Q3U825;Q3U5W2;Q3TXP9;Q3TWL8;Q3TWE9;Q3TIT5;K3W4L3;B2RUD7;Q3UFE8;J3QPG5;Q61207;Q3UE29;Q3TWF9;Q3TKB2;Q3TID4;Q3TKK3	Prosaposin	Psap	681
26.2197	26.3343	26.1605	26.0814	25.5347	25.4366				114.45	0	27.807	342630000	6	5	5	6	6	3	B2RUG7;O88532;F6QJP7;F6V459;D3Z5G4	B2RUG7;O88532;F6QJP7	Zinc finger RNA-binding protein	Zfr	682
26.3201	26.4224	26.6116	26.4736	26.4979	26.3248				310.88	0	22.228	456720000	7	6	6	8	7	7	B2RUG9;Q61315;E9QLQ9;Q8BRD8;Q8BNP7;E9Q4H1;Q8C493	B2RUG9;Q61315;E9QLQ9	Adenomatous polyposis coli protein	Apc	683
27.1544	26.9598	27.3323	27.1799	27.3673	27.4511				93.064	0	31.925	797140000	5	5	4	5	6	6	Q3UH26;B2RUJ5	Q3UH26;B2RUJ5	Amyloid beta A4 precursor protein-binding family A member 1	Apba1	684
24.3701	24.5195	24.691	24.3604	24.7369	24.5742				61.378	0.00035804	4.6014	122960000	2	2	2	2	2	2	B2RUK5;Q3ULD5;Q8K1L7;Q6PD20	B2RUK5;Q3ULD5;Q8K1L7;Q6PD20	Methylcrotonoyl-CoA carboxylase beta chain, mitochondrial	Mccc2	685
29.1817	29.2703	29.7353	28.9882	29.17	29.0793				13.509	0	10.388	3192500000	4	4	4	4	4	4	B2RVP5;Q3THW5;P0C0S6;Q8R029;Q3TFU6;Q3UA95	B2RVP5;Q3THW5;P0C0S6;Q8R029;Q3TFU6;Q3UA95	Histone H2A;Histone H2A.V;Histone H2A.Z	H2afv;H2afz	686
25.6793	25.5672	26.0432	25.9106	25.6978	25.5748				29.19	0	11.995	283570000	3	3	3	3	3	3	B2RWB7;Q8BZA9;A0A0J9YV11	B2RWB7;Q8BZA9	Fructose-2,6-bisphosphatase TIGAR	9630033F20Rik;Tigar	687
26.0048	26.2956	26.3614	26.0849	26.2257	26.2397				231.44	0	8.8186	392410000	2	3	2	5	4	5	B2RWT9;Q8CJH3	B2RWT9;Q8CJH3	Plexin-B1	Plxnb1	688
26.7561	26.8473	27.2847	26.9271	26.9872	26.9364				103.02	0	41.47	649290000	5	4	6	5	6	5	B2RWW1;Q8C052;A0A1D5RLY6;A0A1D5RML0;A0A1D5RMF1;A0A1D5RMG7	B2RWW1;Q8C052;A0A1D5RLY6	Microtubule-associated protein 1S;MAP1S heavy chain;MAP1S light chain	Map1s	689
25.8728	25.749	27.0792	25.2544	26.4667	26.3619				365.29	0.0097115	2.0726	385810000	2	2	1	2	2	2	E9QAH1;E9PVZ8;B2RWW2;Q571K1	E9QAH1;E9PVZ8;B2RWW2;Q571K1		Golgb1	690
28.8489	28.8934	29.4176	28.9903	29.3774	29.4537				163.06	0	50.42	3019200000	16	16	15	15	15	16	E9Q5N7;B2RX09;Q6ZQ25;Q3UGZ9;E9PUM9;E9Q7X7;E9PUN0;E9PUN2;F6WN33;F6Y027;Q6PAI9;Q3TQ54;E9PUN1;O88723	E9Q5N7;B2RX09;Q6ZQ25;Q3UGZ9;E9PUM9;E9Q7X7;E9PUN0		Nrxn2;mKIAA0921	692
27.5808	27.6586	27.8329	27.5772	27.5493	27.5645				116.05	0	27.063	1041600000	7	7	7	7	6	7	B2RX66;Q5F2E8;Q3UUG1;A0A0R4J1T3;B2RY27;Q8BYC6;F6RXB5	B2RX66;Q5F2E8;Q3UUG1	Serine/threonine-protein kinase TAO1	Taok1	694
23.4364	23.6972	23.5996	23.5842	23.4989	23.4089				128.39	0.0022407	3.1707	61543000	2	2	2	2	2	1	B2RXC1	B2RXC1	Trafficking protein particle complex subunit 11	Trappc11	695
28.0728	28.1264	27.873	28.2968	28.0184	28.1463				36.609	0	9.3838	1511300000	15	15	15	15	14	14	B2RXM2;Q0VG47;J3QNY1;Q6PFA7	B2RXM2;Q0VG47;J3QNY1;Q6PFA7		Gm6793;Hnrnpa3;Gm9242	696
27.6771	27.6614	27.6115	27.5658	27.5227	27.5769				23.461	0	25.821	1029100000	5	6	5	5	5	6	B7ZWI2;B2RXM7;Q9D1J3;A0A1W2P7G2;A0A1W2P6N2	B7ZWI2;B2RXM7;Q9D1J3;A0A1W2P7G2;A0A1W2P6N2	SAP domain-containing ribonucleoprotein	1110005A23Rik;Sarnp	697
25.6093	24.3124	24.4517	25.2748	24.6055	24.8505				39.428	0	15.02	163270000	3	3	3	3	3	3	B7ZWG0;B2RXP7;E9QMB7;Q8CES0	B7ZWG0;B2RXP7;E9QMB7;Q8CES0	N-alpha-acetyltransferase 30	Naa30	698
25.9218	26.2696	25.5739	26.0818	26.1557	25.8643				166.21	0	11.27	330010000	2	2	3	2	3	3	I7HPV9;B9EKR4;B2RXQ5;Q69ZK0	I7HPV9;B9EKR4;B2RXQ5;Q69ZK0	Phosphatidylinositol 3,4,5-trisphosphate-dependent Rac exchanger 1 protein	Prex1	700
27.8578	28.0892	28.5429	28.0885	28.3821	28.2103				206.23	0	54.616	1541300000	10	10	8	13	13	14	B2RXS4;Q8CHG6;Q8K2J5;Q99LF0	B2RXS4;Q8CHG6	Plexin-B2	Plxnb2;mKIAA0315	701
28.8428	28.8093	28.4221	29.1818	28.8468	28.8975				114.56	0	50.065	2531300000	16	14	13	17	15	14	B2RXT3;E9Q7L0	B2RXT3;E9Q7L0		Ogdhl	702
29.8833	29.9552	30.054	29.8068	29.9445	29.9901				30.641	0	106.55	5142700000	12	14	13	12	13	15	B2RXY7;P48758;A0A1B0GRG8	B2RXY7;P48758	Carbonyl reductase [NADPH] 1	Cbr1	703
28.6462	28.7551	28.9716	28.7152	28.5645	28.5695				271.64	0	63.973	2235500000	17	21	19	19	19	21	B2RY15;E9PUM4;A0A1L1SQ51;Q71LX4;Q68FD6;Q8CDM9;Q8CHG4;A0A1L1SRI1;A0A1L1SQP9;Q3TN69;Q3TKJ2;Q6PB69;Q9CS79	B2RY15;E9PUM4;A0A1L1SQ51;Q71LX4;Q68FD6;Q8CDM9;Q8CHG4;A0A1L1SRI1	Talin-2	Tln2	704
23.0519	21.7486	21.4597	22.5663	21.6974	21.2278				226.45	0.0022201	3.0454	23223000	1	2	2	1	1	1	E9Q512;B2RY51;Q9CRV3;H3BJH8;Q811I5;Q8BVJ9;Q3UFU7;H3BJG4	E9Q512;B2RY51;Q9CRV3;H3BJH8;Q811I5;Q8BVJ9;Q3UFU7;H3BJG4		Trip11	705
25.4025	25.1083	25.2219	25.6357	25.0252	25.4774				71.006	0.0019225	3.1863	213560000	3	3	2	3	3	3	S4R2B0;B2RY56	S4R2B0;B2RY56	RNA-binding protein 25	Rbm25	706
27.937	28.0989	28.4949	27.9401	28.3207	28.2624				274.63	0	46.364	1548600000	13	13	11	12	13	12	B7FAV1;B9EKP5;B7FAU9;Q8BTM8;Q3U7N9;Q6KAM8;F6XC15;Q4FZG4;J3JS91	B7FAV1;B9EKP5;B7FAU9;Q8BTM8;Q3U7N9;Q6KAM8	Filamin-A	Flna	709
29.6059	29.5346	29.7383	29.6098	29.5471	29.7295				16.355	0	18.861	4247400000	5	6	5	5	5	5	Q569Y6;B7ZBY7;E9PY39;Q9CZY3;B7ZBY6	Q569Y6;B7ZBY7;E9PY39;Q9CZY3;B7ZBY6	Ubiquitin-conjugating enzyme E2 variant 1	Ube2v1;Gm20431	710
29.4903	29.7615	29.5008	29.4341	29.5701	29.6741				43.174	0	51.324	4022200000	12	13	11	14	14	13	B7ZCU2;B7ZCU5;Q3TPY5;Q3TMI0;Q6AXD3;B7ZCU4;B7ZCU3;Q3TJR5;Q3TJ64;B7ZCU0;J3QNK8;Q8CBW3;Q3UAH6;Q3UBL3	B7ZCU2;B7ZCU5;Q3TPY5;Q3TMI0;Q6AXD3;B7ZCU4;B7ZCU3;Q3TJR5;Q3TJ64;B7ZCU0;J3QNK8;Q8CBW3;Q3UAH6	Abl interactor 1	Abi1	712
25.7224	25.3011	25.4743	25.998	25.7535	25.818				13.447	0	8.5442	279950000	2	2	1	2	2	2	D3YZA1;B7ZMS6;D3Z7T7;E9PW20;Q2VPR3;Q9CY57	D3YZA1;B7ZMS6;D3Z7T7;E9PW20;Q2VPR3;Q9CY57	Chromatin target of PRMT1 protein	Chtop	714
25.0813	24.5453	24.5569	24.3074	24.4882	24.5789				30.391	0.00035676	4.5511	127800000	1	1	1	1	1	1	B7ZMV2;Q9CYS6	B7ZMV2;Q9CYS6	Uncharacterized protein C2orf72 homolog	2810459M11Rik	715
24.1604	24.3015	23.8498	23.8059	23.7025	23.5665				31.053	0	7.4648	80264000	1	2	1	1	1	1	B7ZN22;Q0P556;B7ZN20;E9Q0K9;Q3V1U8;Q3TPW1	B7ZN22;Q0P556;B7ZN20;E9Q0K9;Q3V1U8;Q3TPW1	ELMO domain-containing protein 1	Elmod1	717
25.631	24.8393	25.2692	23.5937	24.4641	24.5743				155.9	0.0027942	2.7905	151710000	2	2	2	2	2	2	B7ZN33;Q80TM9;F7AFP3;F6UKP3;F6PY46;F6YR29	B7ZN33;Q80TM9;F7AFP3;F6UKP3;F6PY46;F6YR29	Nischarin	Nisch	718
21.052	20.7251	21.1148	24.3329	20.748	20.6791				20.791	0	6.8354	29319000	1	1	1	1	1	1	B7ZN40;Q8BGR6	B7ZN40;Q8BGR6	ADP-ribosylation factor-like protein 15	Arl15	719
29.1416	29.1789	29.3324	29.2656	29.1959	29.112				132.36	0	66.666	3119400000	18	18	18	16	16	17	B7ZNF6;E9QKH8;O35927;Q3US07;Q3TPK9;Q3UXX4;V9GXG7	B7ZNF6;E9QKH8;O35927	Catenin delta-2	Ctnnd2	720
27.7874	27.822	27.867	27.8681	27.6662	27.882				142.67	0	63.354	1201400000	10	11	7	12	10	10	B7ZNJ3;Q6P9K8	B7ZNJ3;Q6P9K8	Caskin-1	Caskin1	721
27.1346	26.9413	27.0655	26.921	27.0117	26.7466				128.64	0	14.419	660760000	6	6	5	5	5	6	B7ZP20;Q810B6	B7ZP20;Q810B6	Rabankyrin-5	Ankfy1	722
25.0628	25.5821	24.6769	25.4038	24.9882	24.8486				109.81	0	4.8611	186120000	2	2	2	2	2	2	Q3V3X9;B7ZW94;Q8C3F2	Q3V3X9;B7ZW94;Q8C3F2	Constitutive coactivator of PPAR-gamma-like protein 2	Fam120c	723
26.9466	27.2548	27.5601	26.9203	27.638	27.4994				43.008	0	24.659	831180000	4	4	4	4	4	4	Q545R3;Q3TSR4;Q3TD08;B7ZWC0;Q62433;E9Q514;E9Q0J8;E9PZC7;E9Q7G8;E9Q147;E9Q7V2;E9Q5I8;E9Q3F9;E9PVF3	Q545R3;Q3TSR4;Q3TD08;B7ZWC0;Q62433;E9Q514	Protein NDRG1	Ndrg1	724
29.6974	29.8646	29.8431	29.6682	29.5295	29.6398				73.013	0	61.34	4447200000	15	14	13	16	15	16	B9EKE9;B7ZWF1;Q3TQX5;Q62167;B9EIA2;P16381;Q3TUR4;Q3V086;Q61496	B9EKE9;B7ZWF1;Q3TQX5;Q62167;B9EIA2;P16381	ATP-dependent RNA helicase DDX3X;Putative ATP-dependent RNA helicase Pl10	Ddx3x;D1Pas1	725
26.1661	25.9388	26.5334	26.0744	26.1333	25.885				113.42	0.0078057	2.1678	361370000	2	1	1	1	2	2	Q6PG12;Q6PGC0;B8JK56;Q80TY9;Q8VHH7	Q6PG12;Q6PGC0;B8JK56;Q80TY9;Q8VHH7	Adenylate cyclase type 3	Adcy3	726
27.055	27.289	27.5091	27.1451	27.487	27.4054				143.33	0	31.156	833380000	10	11	10	10	11	11	B8QI34;Q5DTM9;F7CYX4;Q8BSS9;S4R1D4	B8QI34;Q5DTM9;F7CYX4;Q8BSS9	Liprin-alpha-2	Ppfia2	727
24.6013	24.8005	24.7601	24.4566	24.4844	24.6277				146.13	0	15.677	130420000	5	3	2	6	4	5	B8X349;Q58A65;A0A0R4J196;F8WH31;E9PUD1;F6SH61;Z4YMB8;Q8C7W0;Q6PA03;F6WNT4	B8X349;Q58A65;A0A0R4J196;F8WH31;E9PUD1;F6SH61;Z4YMB8	C-Jun-amino-terminal kinase-interacting protein 4	Spag9	728
26.8071	26.7414	26.5707	26.3492	26.5657	26.4657				188.85	0	19.8	506010000	6	6	6	5	6	5	B9EHJ3;A0A0U1RPW2;P39447;A0A0U1RPB2;Q91YW2	B9EHJ3;A0A0U1RPW2;P39447	Tight junction protein ZO-1	Tjp1	730
26.324	26.5001	26.9465	26.5143	26.6807	27.0014				54.734	0	6.609	525480000	3	2	3	3	3	2	B9EHY2;Q80W54	B9EHY2;Q80W54	CAAX prenyl protease 1 homolog	Zmpste24	732
27.7219	27.9555	27.7612	27.8313	27.8445	27.8957				60.924	0	17.933	1211200000	9	10	9	9	8	8	B9EHZ5;Q3UN60;Q9JLB0;Q6NSS8;Q811G2;E9PWC5;Q3TPA2;Q8BP37	B9EHZ5;Q3UN60;Q9JLB0;Q6NSS8;Q811G2;E9PWC5;Q3TPA2	MAGUK p55 subfamily member 6	Mpp6	733
28.2035	28.1123	27.9679	28.2146	27.9861	28.0724				37.554	0	22.387	1497800000	8	8	7	8	7	7	B9EIC7;Q8K0S0;E0CXJ1	B9EIC7;Q8K0S0;E0CXJ1	Phytanoyl-CoA hydroxylase-interacting protein	Phyhip	735
28.9574	28.9609	29.2169	28.9809	29.202	29.2626				50.02	0	41.219	2862800000	11	10	11	11	11	11	B9EIE9;P46664;Q8C909;Q3UBP0;J3QN31;P28650	B9EIE9;P46664	Adenylosuccinate synthetase isozyme 2	Adss	736
30.0526	30.1244	29.7623	30.0889	29.7254	29.7956				169.96	0	121.4	5247500000	24	25	24	28	25	26	B9EIU1;Q8CGC7;Q8BTR1;Q9CRF9;Q3UGD4;A0A0A6YWH3;A0A0A6YWA4;Q3TMX9	B9EIU1;Q8CGC7	Bifunctional glutamate/proline--tRNA ligase;Glutamate--tRNA ligase;Proline--tRNA ligase	Eprs	737
25.564	25.5703	25.8029	25.4248	25.2756	25.2839				158.04	0	14.697	236010000	3	3	3	2	3	3	B9EIU3;Q9WU60;Q8CHF0	B9EIU3;Q9WU60;Q8CHF0	Attractin	Atrn	738
28.7632	28.5309	29.3105	28.6302	29.1262	28.9869				77.222	0	92.632	2534400000	12	13	10	12	10	13	E9Q9C4;E9Q9C0;B9EIV0;E9Q9C1;E9Q9C2;E9QK41;Q8K4G5;E9Q030;Q3UP03;E9Q9C7;E9Q9Q7;E9Q9D1;E9Q9D2;Q3TAG5;Q8K278;Q9EPW6;F6YHE5	E9Q9C4;E9Q9C0;B9EIV0;E9Q9C1;E9Q9C2;E9QK41;Q8K4G5;E9Q030;Q3UP03;E9Q9C7;E9Q9Q7;E9Q9D1;E9Q9D2;Q3TAG5	Actin-binding LIM protein 1	Ablim1	739
23.8689	23.8809	23.8408	24.5725	23.3163	23.3852				42.459	0	6.3856	79335000	2	2	2	2	2	2	Q8C7Z5;Q56VN0;B9EIV1;Q499F6;Q9JM63	Q8C7Z5;Q56VN0;B9EIV1;Q499F6;Q9JM63	ATP-sensitive inward rectifier potassium channel 10	Kcnj10	740
27.6899	27.8502	27.2433	27.5197	27.2822	27.0694				45.582	0	15.997	941570000	7	7	6	7	7	7	Q6TLW2;Q3UH37;B9EIV5;F7BX42;E9PZM8;Q3UH69;Q99J85;Q6PD36;Q6TLW1;H3BLN6;Q6TLW0;F8VQB8;Q6TKP2	Q6TLW2;Q3UH37;B9EIV5;F7BX42;E9PZM8;Q3UH69;Q99J85;Q6PD36;Q6TLW1;H3BLN6;Q6TLW0;F8VQB8;Q6TKP2	Neuronal pentraxin receptor	Nptxr;Npcd	741
28.7939	28.6662	29.1403	28.7065	28.9829	29.0459				166.86	0	88.427	2473000000	17	16	15	13	17	16	B9EIX2;Q80U49	B9EIX2;Q80U49	Centrosomal protein of 170 kDa protein B	Cep170b	742
30.424	30.7078	31.0839	30.6738	30.8923	30.7848				212.23	0	230.03	9127200000	29	33	31	33	35	34	B9EJ29;Q80UG2	B9EJ29;Q80UG2	Plexin-A4	Plxna4	743
24.6664	24.5651	24.9334	24.3484	24.4471	24.7947				127.74	0	5.5333	130160000	2	2	2	2	2	2	B9EJ80	B9EJ80		Pdzd8	744
26.5233	26.5354	26.8909	26.9453	26.497	26.6183				82.238	0	20.632	537400000	5	5	5	5	6	6	B9EJ96;E9QAQ3;Q6ZQ82;Q9D0J3;F6XTB7;Q8BIY6;F7D661;F6Q7M1;D3Z1X5;Q3U860	B9EJ96;E9QAQ3;Q6ZQ82	Rho GTPase-activating protein 26	Arhgap26	745
27.1754	27.2928	26.9897	26.9731	26.919	26.7688				67.548	0	64.626	735880000	8	8	5	8	6	5	R7RU63;R7RVD4;B9EJA2;D3Z551;D3Z1E3;F6Q1W8	R7RU63;R7RVD4;B9EJA2	Cortactin-binding protein 2	Cttnbp2	746
29.4414	29.4549	29.883	29.3919	29.8869	29.7261				169.35	0	160.73	4159100000	19	21	22	22	21	18	G3UWK6;E9PVW8;B9EJA3;Q64487;G3UX60;G3UYU6;G3UY75;E9Q7I7;Q5SPA9;Q8R169;Q8C922;Q8CC54;Q3V315;Q8CC23;G3UX75;G3UYR6;A0A1D5RLZ1	G3UWK6;E9PVW8;B9EJA3;Q64487;G3UX60;G3UYU6;G3UY75;E9Q7I7;Q5SPA9	Protein-tyrosine-phosphatase;Receptor-type tyrosine-protein phosphatase delta	Ptprd	747
30.3398	30.4537	30.8109	30.2853	30.5514	30.4091				140.72	0	323.31	7435200000	32	35	36	29	34	36	E9Q8N5;Q08EB6;Q08EB5;F7DCH5;B9EJA4;Q8BRT1;A2RRR3;A0A1L1ST22;Q3UF57;Q8R337;Q8BSE7;A0A1L1SRY3;Q3TPM6	E9Q8N5;Q08EB6;Q08EB5;F7DCH5;B9EJA4;Q8BRT1;A2RRR3	CLIP-associating protein 2	Clasp2	748
26.293	26.3053	26.8374	26.6878	26.9737	26.8271				18.223	0	7.2068	540030000	2	3	2	3	2	3	Q3U0J1;B9EJX8;Q9D0W5	Q3U0J1;B9EJX8;Q9D0W5	Peptidyl-prolyl cis-trans isomerase;Peptidyl-prolyl cis-trans isomerase-like 1	Ppil1	749
26.1571	25.8471	26.4101	25.5255	26.1444	25.8142				202.44	0.00035881	4.6177	326760000	3	3	3	3	4	3	Q3UHL7;E9QN70;B9EKB0;P02469;Q3UR38;Q9CRX6;Q8K271;Q3TNZ8;Q0V927	Q3UHL7;E9QN70;B9EKB0;P02469;Q3UR38;Q9CRX6;Q8K271	Laminin subunit beta-1	Lamb1	750
26.3953	26.36	26.5306	26.5247	26.6822	26.4837				139.06	0	21.314	472620000	4	4	4	3	4	5	B9EKC0;A0A0N4SWH0;Q4VBG2;Q5DTM1;A0A0R4J0S6;Q3TQ86;Q4H4B5;E9PZ12;A0A0N4SUZ0;Q4H4B4;Q6RHR9;Q8CCP7;A0A0N4SUP9	B9EKC0;A0A0N4SWH0;Q4VBG2;Q5DTM1;A0A0R4J0S6;Q3TQ86;Q4H4B5;E9PZ12;A0A0N4SUZ0;Q4H4B4;Q6RHR9;Q8CCP7	Membrane-associated guanylate kinase, WW and PDZ domain-containing protein 1	Magi1	751
24.4017	24.1295	24.8282	24.7849	24.0216	23.5309				172.47	0	10.418	109060000	2	2	3	3	3	2	E9PYT0;B9EKC3;P97393;A0A1W2P6H9	E9PYT0;B9EKC3;P97393	Rho GTPase-activating protein 5	Arhgap5	752
26.6012	26.3666	26.6867	25.7159	25.5682	25.8767				188.35	0	12.851	385690000	7	5	5	6	5	4	B9EKJ3;Q80TL7;Q5XK24;Q3TTT0;A0A1W2P878	B9EKJ3;Q80TL7	Protein MON2 homolog	Mon2	753
31.3605	31.3538	31.392	31.4162	31.2632	31.4087				254.4	0	227.29	13967000000	17	17	17	16	17	15	B9EKR1;B2RXS8;A0A0J9YVD2;Q9WUT8;Q810U6;Q8C4M8;Q8BJY4;Q99LN6;Q3US98	B9EKR1;B2RXS8;A0A0J9YVD2;Q9WUT8;Q810U6;Q8C4M8	Receptor-type tyrosine-protein phosphatase zeta;Protein-tyrosine-phosphatase	Ptprz1	755
25.4322	25.7532	25.768	25.9079	25.2948	25.749				20.146	0	5.8948	268930000	1	1	1	1	2	1	C0HK80;C0HK79	C0HK80;C0HK79			756
26.7852	26.4829	27.2975	26.7159	27.1927	26.9706				28.251	0	13.34	636850000	3	3	3	3	3	3	C1IE02;Q8VCD6;Q3TYE9	C1IE02;Q8VCD6	Receptor expression-enhancing protein;Receptor expression-enhancing protein 2	Reep2	757
25.9919	25.6973	26.1649	26.0035	26.0259	25.897				13.038	0	5.0039	328430000	3	3	3	3	3	3	C6EQH1;P61329;A0A0R4J063;O89096;P70379	C6EQH1;P61329	Fibroblast growth factor 12	Fgf12	758
29.6863	29.6622	30.0316	29.7014	29.8752	29.8833				138.53	0	145.27	4669900000	22	20	22	21	22	22	C7G3P1;P60469;A0A1B0GRM4	C7G3P1;P60469;A0A1B0GRM4	Liprin-alpha-3	Ppfia3	760
26.4311	28.5064	26.1487	26.4729	26.3113	26.2776				93.967	0	21.085	703270000	8	13	5	8	8	8	F6YNQ1;C9K0Y3;P23818;Q6P9M2;Q7TNB5;C9K0Y4;C9K0Y8;G5CJW7;G5CJW8;G5CJW6	F6YNQ1;C9K0Y3;P23818;Q6P9M2;Q7TNB5;C9K0Y4	Glutamate receptor 1	Gria1	762
26.6103	26.293	26.3521	26.673	26.2653	26.3121				12.109	0	9.064	457100000	2	2	2	2	2	2	Q9D586;Q3UVR2;C9K0Z6;O88507;A2AMR7	Q9D586;Q3UVR2;C9K0Z6;O88507;A2AMR7	Ciliary neurotrophic factor receptor subunit alpha	Cntfr	763
28.9468	28.8595	29.2671	29.088	29.0723	28.9671				88.315	0	68.022	2772900000	16	15	15	16	15	16	Q14DQ3;C9K101;Q8VHJ5;A0A1Y7VK86	Q14DQ3;C9K101;Q8VHJ5	Serine/threonine-protein kinase MARK1	Mark1	764
24.3735	23.9981	23.8958	24.0172	23.911	23.9952				101.42	0	7.5264	90624000	34	33	33	31	33	33	D0VYV6;A0A286YDY4;A0A286YCT6;Q8BT38;A0A286YCY8;A7MCX4;A0A286YDD0;A0A286YD94	D0VYV6;A0A286YDY4		Epb4.1l3	777
28.7611	28.623	28.4152	29.27	28.6489	28.8801				128.56	0	64.091	2438000000	17	21	18	18	18	18	F7AAP4;D1FNM8;H2BL43;E9Q828;Q6Q477;D1FNM9;Q3UPA8;Q6Q476	F7AAP4;D1FNM8;H2BL43;E9Q828;Q6Q477;D1FNM9	Calcium-transporting ATPase	Atp2b4	778
23.7128	23.9007	23.7046	23.7458	23.7196	23.6986				9.1722	0.00035461	4.4215	71847000	2	2	2	2	2	2	D3YTL1;Q05A62	D3YTL1;Q05A62	Dynein light chain 1, axonemal	Dnal1	779
28.6018	28.3712	27.753	29.058	28.3611	28.511				35.534	0	40.952	1928100000	6	6	7	8	6	7	F6VQH5;D3YTQ3;Q9Z130	F6VQH5;D3YTQ3;Q9Z130	Heterogeneous nuclear ribonucleoprotein D-like	Hnrnpdl	780
27.4032	27.5983	26.7265	27.9877	27.2764	27.5242				13.742	0.00033625	3.685	951240000	2	2	2	2	2	2	D3YTQ9;Q3UXS6;Q3UK70;P62843	D3YTQ9;Q3UXS6;Q3UK70;P62843	40S ribosomal protein S15	Rps15	781
25.4941	25.3302	26.1717	25.4399	25.6418	25.9455				20.445	0	8.646	271590000	3	2	2	4	3	3	F6WZH1;D3YTR5;D3YTR4;Q9Z2D8	F6WZH1;D3YTR5;D3YTR4;Q9Z2D8	Methyl-CpG-binding domain protein 3	Mbd3	782
26.503	26.7081	26.443	25.8849	26.2748	26.8452				19.569	0	20.166	469000000	4	4	4	4	4	4	D3YWT0;D3Z569;D3YTS1;Q9R0P6;Q6PET3	D3YWT0;D3Z569;D3YTS1;Q9R0P6;Q6PET3	Signal peptidase complex catalytic subunit SEC11;Signal peptidase complex catalytic subunit SEC11A	Sec11a	783
25.5666	25.4381	25.5969	25.319	25.3353	25.4386				5.6777	0.00065746	3.4775	233150000	2	2	1	2	2	2	D3YTS4;Q9JHS3	D3YTS4;Q9JHS3	Ragulator complex protein LAMTOR2	Lamtor2	785
26.266	26.4041	26.4379	26.6691	26.193	26.2934				138.08	0	13.348	441140000	5	7	4	6	5	5	D3YU23;D3Z6J2;D3YWR3;D3Z4V0;D3YWB1;D3Z6H9;D3Z3X6;D3Z6H7;D3Z634;D3Z593;D3Z3G4;D3YTW7;D3YVT9;D3Z4S7;D3Z5M6;Q80TS3;K3W4M8;F6WMY5	D3YU23;D3Z6J2;D3YWR3;D3Z4V0;D3YWB1;D3Z6H9;D3Z3X6;D3Z6H7;D3Z634;D3Z593;D3Z3G4;D3YTW7;D3YVT9;D3Z4S7;D3Z5M6;Q80TS3;K3W4M8	Latrophilin-3	Adgrl3;Lphn3	786
26.8178	26.7003	27.0865	26.4988	27.0842	27.0354				31.712	0	7.1607	611990000	3	3	3	3	3	3	G5E8S7;D3YU12;Q8K2T1	G5E8S7;D3YU12;Q8K2T1	NmrA-like family domain-containing protein 1	Nmral1	788
26.4082	26.602	26.4159	26.7397	26.156	26.2648				62.779	0	10.387	467910000	4	5	4	5	5	6	D3YU17;Q8VCM8	D3YU17;Q8VCM8	Nicalin	Ncln	789
24.5106	24.4737	25.0256	24.9092	24.8554	24.8547				11.687	0.00033738	3.7402	144600000	1	1	1	1	1	1	D3YU60;Q53ZD4;E9QJW0;Q91VS7	D3YU60;Q53ZD4;E9QJW0;Q91VS7	Microsomal glutathione S-transferase 1	Mgst1	793
25.1136	24.9876	24.8766	25.031	25.245	24.9238				18.225	0	5.0464	172550000	1	1	1	1	1	1	D3YUB9;D3Z055;G3UWS5;G3UY42;D3Z5F7;Q8CCS6	D3YUB9;D3Z055;G3UWS5;G3UY42;D3Z5F7;Q8CCS6	Polyadenylate-binding protein 2	Pabpn1;Gm20521	794
28.1684	28.3229	28.2179	28.2114	28.3311	28.3202				99.971	0	42.632	1609100000	9	9	8	8	9	9	Q3UEQ1;E9Q9A0;F6V2U0;D3YUD3;D3YUL8;D3Z230;Q9EPW0;B7ZMQ9;F6R4N2;A0A0R4J0Q2;Q0VBQ7;E9QAD0;A0A0A6YXS5	Q3UEQ1;E9Q9A0;F6V2U0;D3YUD3;D3YUL8;D3Z230;Q9EPW0;B7ZMQ9;F6R4N2;A0A0R4J0Q2;Q0VBQ7;E9QAD0	Type I inositol 3,4-bisphosphate 4-phosphatase	Inpp4a	795
21.4865	21.5317	22.0282	22.0174	21.733	21.5179				37.594	0.0072717	2.2249	17598000	1	1	1	1	1	1	D6RET7;D3YUE7;Q5U4C7;Q8CB44	D6RET7;D3YUE7;Q5U4C7;Q8CB44	GRAM domain-containing protein 4	Gramd4	796
29.7023	29.6542	29.5254	29.8194	29.5387	29.5603				14.896	0	23.613	4243400000	7	7	7	7	7	7	D3YUT3;D3YUG3;Q5M9P3;D3Z5R8;D3Z722;Q9CZX8;S4R223	D3YUT3;D3YUG3;Q5M9P3;D3Z5R8;D3Z722;Q9CZX8;S4R223	40S ribosomal protein S19	Rps19	797
24.3275	24.4248	24.5167	24.4894	24.3573	24.3713				15.176	0.0013008	3.3821	112560000	1	1	1	1	1	1	D3YUG4;J3QP56;Q4FK51;P97823	D3YUG4;J3QP56;Q4FK51;P97823	Acyl-protein thioesterase 1	Lypla1	798
30.049	30.0672	29.8427	30.1484	29.6897	29.7038				49.913	0	77.933	5172500000	14	14	13	13	13	13	D3YUM1;Q91YT0;D3Z1U9;D3Z0K1;D3YXX5;D6RG60	D3YUM1;Q91YT0;D3Z1U9	NADH dehydrogenase [ubiquinone] flavoprotein 1, mitochondrial	Ndufv1	799
28.3943	28.4809	28.6204	28.4503	28.4746	28.3946				99.558	0	58.49	1868700000	10	9	8	10	10	10	D3YUP9;D6QSS8;Q9R1V6;A4FUT9;F7CDH3;D3YUQ0;F7BXL9;F6SK63;F6XRZ6;F6TDF4;F7AYY9;F6VJ78;F7BZ55;F7DAP1;F6XIT3;F6PZ09	D3YUP9;D6QSS8;Q9R1V6;A4FUT9	Disintegrin and metalloproteinase domain-containing protein 22	Adam22	801
24.8198	24.6197	24.8249	24.9737	24.7475	24.8856				28.166	0.00034965	4.1957	148170000	2	1	2	2	2	2	D3YUS1;Q8BM63;Q3TMN8;Q8BIQ9;Q3U4D5;Q91WG5;D3YYW4;Q2VPC9;Q3TWR3;O54950	D3YUS1;Q8BM63;Q3TMN8;Q8BIQ9;Q3U4D5;Q91WG5;D3YYW4;Q2VPC9;Q3TWR3;O54950	5-AMP-activated protein kinase subunit gamma-2;5-AMP-activated protein kinase subunit gamma-1	Prkag2;Prkag1	803
24.7432	24.5493	24.5326	24.1911	24.497	24.0091				142.01	0.0078261	2.1951	115580000	3	3	2	4	2	4	D3YUS5;Q0VAV5;E9PW37	D3YUS5;Q0VAV5;E9PW37		Rasal2	804
26.1633	26.1524	26.6572	26.4355	26.5908	26.2828				59.851	0	6.5578	436140000	2	3	3	3	3	3	Q3TCW5;D3YUV1;Q99J45;A0A0J9YUZ6;A0A0J9YTX8;A0A0J9YUQ4	Q3TCW5;D3YUV1;Q99J45	Nuclear receptor-binding protein	Nrbp1	805
29.3128	29.3026	29.8792	29.3091	29.6385	29.5134				78.271	0	101.98	3788200000	16	15	15	15	16	15	Q3TDT0;D3YUY7;Q9R1R2;D3Z7V9	Q3TDT0;D3YUY7;Q9R1R2;D3Z7V9	Tripartite motif-containing protein 3	Trim3	806
28.4172	28.2513	27.8307	28.6571	27.5973	27.4703				80.202	0	59.639	1495500000	8	8	7	9	7	7	H3BIV5;D3YVF0	H3BIV5;D3YVF0	A-kinase anchor protein 5	Akap5	808
25.851	25.5404	25.925	25.4061	25.9268	25.6388				39.499	0	8.6263	273570000	1	2	2	1	2	3	D3YVU0;P62069;Q9D9M2;O88348	D3YVU0;P62069;Q9D9M2	Ubiquitin carboxyl-terminal hydrolase 46;Ubiquitin carboxyl-terminal hydrolase 12	Usp46;Usp12	809
27.2257	27.4969	27.4312	27.4524	27.3453	27.3065				37.178	0	9.8444	876200000	4	4	4	4	5	5	D3YVV1;Q8VEK0;Q0VEI2;Q8BHG3	D3YVV1;Q8VEK0	Cell cycle control protein 50A	Tmem30a	810
25.4237	25.564	25.0811	25.4933	25.2346	25.0296				33.48	0	8.4068	216430000	2	2	2	2	1	1	G3XA66;Q8R5C0;D3YVW0;F7C846;P47802;G3UYJ5;G3XA75;G3UXX9;D3Z3F4	G3XA66;Q8R5C0;D3YVW0;F7C846;P47802;G3UYJ5;G3XA75;G3UXX9;D3Z3F4	Metaxin-1	Mtx1	811
23.865	23.9446	23.5447	24.0668	23.3034	23.812				9.9839	0.0021944	2.8959	73447000	1	1	1	1	1	1	H3BJB5;D3YW10;H3BL23;D3YXD1;Q91W82	H3BJB5;D3YW10;H3BL23;D3YXD1;Q91W82	Ubiquitin-conjugating enzyme E2 E2	Ube2e2	813
25.3214	25.4748	25.0266	25.6649	25.0617	25.7962				70.083	0	13.338	227070000	3	3	3	3	3	3	D3YWC9;Q6P9S0;F7D291;F6S054	D3YWC9;Q6P9S0;F7D291	MTSS1-like protein	Mtss1l	814
23.2714	23.6965	23.7435	23.4291	23.7705	23.4171				52.784	0	10.608	61600000	1	1	1	2	1	1	D3YWJ4;Q8K2I1	D3YWJ4;Q8K2I1	Protein farnesyltransferase subunit beta	Fntb	815
23.2886	23.4279	23.1761	23.1807	23.0406	23.4196				64.591	0.0022166	3.0352	50653000	1	1	1	1	1	1	S4R215;S4R2G0;D3Z2W1;D3YWQ0	S4R215;S4R2G0;D3Z2W1;D3YWQ0	Diacylglycerol kinase	Dgki	817
28.6248	28.4871	28.4839	28.1601	28.2387	28.1717				20.008	0	56.722	1728600000	7	6	6	6	7	7	D3YWR7;Q8BVI4;A0A0G2JGY0;A0A0G2JGJ1;D3Z1A1;D3Z099	D3YWR7;Q8BVI4;A0A0G2JGY0;A0A0G2JGJ1	Dihydropteridine reductase	Qdpr	818
26.3459	25.8525	26.3546	26.2885	26.252	26.0327				35.181	0	7.4812	405960000	4	4	3	4	4	4	D3YWT1;D3Z3N4;D3Z6Y3	D3YWT1;D3Z3N4		Hnrnph3	819
24.2113	23.9883	24.294	24.4762	23.9463	24.2291				241.05	0	5.7685	97578000	2	1	1	1	1	1	D3YWX2;Q8C8U8;E9Q803;F6YTL8;Q9R0I7	D3YWX2;Q8C8U8;E9Q803;F6YTL8;Q9R0I7	YLP motif-containing protein 1	Ylpm1	820
27.2165	27.3378	26.7512	27.6038	27.1329	27.2807				9.7384	0.0027881	2.7794	807520000	2	2	2	2	2	2	D3YWY6;D3Z5S0;Q3UX28;Q3TCV4;Q9D6B6;E9Q0V4;P63030;D3Z786	D3YWY6;D3Z5S0;Q3UX28;Q3TCV4;Q9D6B6;E9Q0V4;P63030;D3Z786	Mitochondrial pyruvate carrier 1	Mpc1	821
27.8601	27.878	27.7096	28.0035	27.6636	27.8083				26.385	0	17.012	1186100000	6	6	6	5	6	6	D3YX62;Q544R7;Q3U6W4;O70252;D3Z4A2;D3YXN4	D3YX62;Q544R7;Q3U6W4;O70252	Heme oxygenase 2	Hmox2	823
25.5287	25.6559	24.6802	25.4193	25.3315	25.1214				80.915	0	13.216	214600000	2	4	2	3	3	3	D3YXA6;Q7TNM2;J3JSM8;E9PUI3	D3YXA6;Q7TNM2;J3JSM8;E9PUI3	Tripartite motif-containing protein 46	Trim46	824
29.0811	29.0904	28.2983	29.2183	28.6842	28.6201				32.627	0	40.73	2487200000	3	3	3	3	2	3	D3YXH0;P63054	D3YXH0;P63054	Purkinje cell protein 4	Igsf5;Pcp4	825
24.9443	25.0481	24.9312	24.9606	25.3867	25.3544				41.422	0	5.6355	177930000	2	2	3	2	3	3	Q3UPL4;D3YXK0	Q3UPL4;D3YXK0		Jakmip2	826
27.8119	27.5429	27.3924	27.5696	27.591	27.56				105.32	0	58.747	1011100000	7	8	6	8	8	7	S4R1M2;D3YXK2;Q3UGR1;Q6A0C0;Q80YR5;S4R2Q5	S4R1M2;D3YXK2	Scaffold attachment factor B1	Safb	827
27.067	27.2016	27.7043	27.3521	27.5507	27.4982				68.176	0	62.793	886390000	12	12	11	12	12	12	D3YXZ3;Q91YS4;O88448;D3Z5Y7	D3YXZ3;Q91YS4;O88448	Kinesin light chain 2	Klc2	828
29.5886	29.4017	29.2752	29.6208	29.4768	29.4558				22.954	0	97.82	3762200000	8	8	8	8	8	8	D3YYE1;D3Z7M9;O35381;F6UFG6;Q64G17	D3YYE1;D3Z7M9;O35381;F6UFG6	Acidic leucine-rich nuclear phosphoprotein 32 family member A	Anp32a	829
24.7288	25.1359	24.8348	24.8138	24.6163	24.6257				38.529	0.0030788	2.7251	147890000	1	1	1	1	1	1	F8SLQ6;F8SLP9;F8SLQ5;F8SLP7;D3YYH0;F8SLP8;F8SLQ3;F8SLQ4;F8SLP6;F8SLP5;F8SLQ1;Q8C437	F8SLQ6;F8SLP9;F8SLQ5;F8SLP7;D3YYH0;F8SLP8;F8SLQ3;F8SLQ4;F8SLP6;F8SLP5;F8SLQ1;Q8C437	PEX5-related protein	Pex5l	830
30.9987	30.8146	31.4085	30.7419	31.1522	30.9823				29.425	0	146.91	10892000000	12	11	11	13	13	12	D3YYK8;E9Q6X0;Q8R001;Q3TG90	D3YYK8;E9Q6X0;Q8R001;Q3TG90	Microtubule-associated protein RP/EB family member 2	Mapre2	831
29.3329	29.2708	29.0447	29.1628	29.1346	29.1959				20.413	0	30.294	3119400000	5	5	2	5	2	4	D3YYM6;D3Z1S8;Q91V55;P97461	D3YYM6;D3Z1S8;Q91V55;P97461	40S ribosomal protein S5;40S ribosomal protein S5, N-terminally processed	Rps5	832
24.9203	24.7988	24.9715	24.6549	24.851	25.4681				44.291	0	8.9028	165630000	2	1	2	2	1	3	Q3U2S1;D3YYP5;E9Q5V3;Q3TBE9;Q9Z2D3;E9Q308	Q3U2S1;D3YYP5;E9Q5V3;Q3TBE9;Q9Z2D3	Non-syndromic hearing impairment protein 5 homolog	Dfna5	834
28.5022	28.7007	28.1946	27.9685	28.2329	27.9241				35.256	0	33.137	1661600000	8	8	7	8	7	6	E9Q3B9;D3YYS6;Q3UFX6;O35678;Q3UFN1;A0A0N4SUZ2	E9Q3B9;D3YYS6;Q3UFX6;O35678;Q3UFN1	Monoglyceride lipase	Mgll	835
26.3165	26.3462	25.9452	26.7335	26.4094	26.3467				22.889	0	13.958	436490000	5	6	4	6	6	6	D3Z478;D3YYS7;Q9D0L8;D3Z4K1	D3Z478;D3YYS7;Q9D0L8	mRNA cap guanine-N7 methyltransferase	Rnmt	836
28.045	27.8897	28.2663	27.8531	27.9861	27.9402				93.856	0	15.811	1359300000	4	5	4	5	6	6	D3YYT0;Q8BSI9;Q3UIC2;P15116	D3YYT0;Q8BSI9;Q3UIC2;P15116	Cadherin-2	Cdh2	837
31.7187	31.7492	31.977	31.8502	31.9336	31.8837				212.33	0	323.31	19473000000	47	46	44	48	47	48	D3YZ62;D3Z4J3;Q99104;F6TDE5;B8JK05;F6Z2S4;Q8BWY8;E9Q1F5;G5E8G6;G3X9Y9;P21271;D6RFU0;A0A1L1SUF0;D3Z135	D3YZ62;D3Z4J3;Q99104	Unconventional myosin-Va	Myo5a	840
26.0567	26.2491	26.0428	26.3697	26.0795	26.0532				59.698	0	35.129	363190000	2	3	3	2	3	3	E9Q4Q2;D3YZC9;D3YZD0;Q3UK67;Q3UI45;Q64213;Q3TZI3;F8WHF9;D3YVH4	E9Q4Q2;D3YZC9;D3YZD0;Q3UK67;Q3UI45;Q64213;Q3TZI3	Splicing factor 1	Sf1	842
25.3556	25.4806	25.5194	25.582	25.6142	25.409				41.683	0	5.8541	236290000	2	2	2	2	2	2	D3YZJ1;Q64337	D3YZJ1;Q64337	Sequestosome-1	Sqstm1	843
26.0511	24.9665	25.3452	26.1632	25.8136	25.2902				52.938	0	17.4	270860000	2	1	2	2	2	2	D3YZP9	D3YZP9	Coiled-coil domain-containing protein 6	Ccdc6	844
24.9377	24.5712	25.2818	24.7075	25.1066	24.9246				17.245	0	20.929	159260000	1	1	1	1	1	1	F7ABX5;Q3U9H3;Q3TFU7;D3YZR8;Q61337	F7ABX5;Q3U9H3;Q3TFU7;D3YZR8;Q61337	Bcl2-associated agonist of cell death	Bad	845
26.115	26.3344	25.1946	26.3704	25.8889	25.9064				225.46	0	29.533	348930000	6	4	3	7	5	7	D3YZU5;D3YZU4;D3YZU1;F8S0X7;A0A1L1SQP7	D3YZU5;D3YZU4;D3YZU1	SH3 and multiple ankyrin repeat domains protein 1	Shank1	846
27.2588	27.5618	27.0178	27.1986	27.2625	27.3616				21.276	0	15.296	831860000	4	5	3	5	3	4	E9Q7G1;D3YZZ5	E9Q7G1;D3YZZ5		Tmed7	848
27.3347	27.1715	27.448	26.6119	26.6451	26.5802				147.15	0	21.336	658680000	4	6	5	5	5	5	D3Z030;Q6EDY6;F7AI27	D3Z030;Q6EDY6;F7AI27	Leucine-rich repeat-containing protein 16A	Lrrc16a	849
27.9041	27.6656	27.409	27.3011	27.2064	26.9778				78.034	0	17.702	922080000	9	7	6	8	7	8	D3Z041;P41216;D3Z457;A0A1B0GRS8;D3YVF6	D3Z041;P41216	Long-chain-fatty-acid--CoA ligase 1	Acsl1	850
26.4801	26.7566	26.8604	26.4695	26.4839	26.4178				114.77	0	9.3671	508240000	5	5	5	5	4	4	D3Z061;Q8C7R4	D3Z061;Q8C7R4	Ubiquitin-like modifier-activating enzyme 6	Uba6	851
27.2537	27.4845	27.4352	27.1399	27.272	27.3103				121.71	0	15.982	855660000	5	5	5	5	6	5	D3Z2Q2;D3Z079;Q8K400;F6WXQ4	D3Z2Q2;D3Z079;Q8K400	Syntaxin-binding protein 5	Stxbp5	853
28.6127	28.3077	28.5918	28.5283	28.4914	28.3031				33.591	0	31.318	1879700000	6	6	6	7	5	5	D3Z0F5;Q3UIT2;O88545;F6QK86	D3Z0F5;Q3UIT2;O88545	COP9 signalosome complex subunit 6	Cops6	854
23.3892	18.4737	18.2451	23.605	18.7638	20.8503				18.779	0.00036232	4.769	23762000	1	1	1	1	1	1	D3Z0K7;Q6PEV3	D3Z0K7;Q6PEV3	WAS/WASL-interacting protein family member 2	Wipf2	855
28.7822	28.7719	29.1265	28.7186	29.0723	29.1803				72.889	0	119.96	2609600000	8	9	9	10	9	9	D3Z0M6;O88485;Q3TYJ3;D6Q0F3;D6Q0F4;A0A0N4SVS1	D3Z0M6;O88485;Q3TYJ3;D6Q0F3;D6Q0F4	Cytoplasmic dynein 1 intermediate chain 1	Dync1i1	857
27.2804	27.1423	27.2621	27.6369	27.2572	27.5433				27.372	0	12.483	878970000	5	5	4	5	4	4	D3Z0S6;Q62189;Q9CXX7;D6RI83	D3Z0S6;Q62189;Q9CXX7	U1 small nuclear ribonucleoprotein A	Snrpa	858
26.2051	26.4602	26.0888	26.1205	26.311	26.4736				102.09	0	8.1554	409730000	2	2	2	2	2	2	D3Z0V7;E9QLZ1;P62500;H3BLI9;D3YW86;Q3UXU0	D3Z0V7;E9QLZ1;P62500;H3BLI9;D3YW86;Q3UXU0	TSC22 domain family protein 1	Tsc22d1	859
28.1447	27.643	28.2101	27.494	27.792	27.6644				19.417	0	56.471	1203100000	6	6	6	4	5	5	D3Z125;E9PUA7;D3Z7X7;F8WHQ1;Q62393;D3Z2U2;D3Z637	D3Z125;E9PUA7;D3Z7X7;F8WHQ1;Q62393;D3Z2U2;D3Z637	Tumor protein D52	Tpd52	860
27.2447	27.2696	27.1438	27.1865	26.968	27.1064				85.054	0	25.897	767410000	9	9	8	9	7	7	D3Z158;Q8BML9;Q3TIN2;Q8R1V9;A0A140LHZ5;A0A140LII8;A0A140LJH2;A0A140LID3;A0A140LIN2;A0A140LJK5;A0A140LHB3;A0A140LIS6;A0A140LIR0;A0A0A6YY08;A0A140LHJ3;A0A140LJH1;A0A140LIZ4;F6TDS3	D3Z158;Q8BML9;Q3TIN2;Q8R1V9		Qars	861
27.9333	27.6835	27.6443	25.7486	25.9653	25.4905				21.535	0	7.4903	708440000	3	3	3	3	3	3	D3Z1H9;Q7TMS6;Q3U011;Q9JL62;D3Z1H8	D3Z1H9;Q7TMS6;Q3U011;Q9JL62;D3Z1H8	Glycolipid transfer protein	Gltp	862
31.3637	31.3929	31.9137	31.3346	32.2195	32.1693				11.729	0	113.69	18118000000	7	7	7	7	7	7	D3Z1Z8;D3Z5N2;Q545B6;P54227;Q9DCP3;Q91XT3;Q9CYU5;Q9CXQ8;Q8C2H3	D3Z1Z8;D3Z5N2;Q545B6;P54227;Q9DCP3;Q91XT3;Q9CYU5;Q9CXQ8;Q8C2H3	Stathmin	Stmn1	864
28.2665	28.1324	28.5024	28.1542	28.3346	28.298				92.477	0	54.79	1616300000	8	9	10	11	11	10	E9Q986;D3Z7H6;E9Q907;E9Q905;E9Q8Z4;E9Q8Z9;D3Z2H2;E9Q901;E9Q904;G3X9V2;E9Q8Z6;E9Q8Z8;P30999;D3Z2H7;Q3TPD1;Q3UF77	E9Q986;D3Z7H6;E9Q907;E9Q905;E9Q8Z4;E9Q8Z9;D3Z2H2;E9Q901;E9Q904;G3X9V2;E9Q8Z6;E9Q8Z8;P30999;D3Z2H7;Q3TPD1	Catenin delta-1	Ctnnd1	865
23.7939	23.1924	22.4407	24.8058	22.7234	22.7404				29.214	0.00065898	3.4948	65081000	1	1	1	1	1	1	D3Z632;Q05BP5;D3Z2J4;Q64362	D3Z632;Q05BP5;D3Z2J4;Q64362	AKT-interacting protein	Aktip	866
27.5072	27.4755	27.5731	27.2842	27.3954	27.243				29.591	0	11.02	908320000	4	4	5	5	4	5	D3Z2J6;Q9D710	D3Z2J6;Q9D710	Thioredoxin-related transmembrane protein 2	Tmx2	867
26.97	27.0899	27.0566	26.8437	26.7776	27.2268				14.735	0	16.235	674850000	3	3	2	3	3	3	D3Z2V6;Q3TPX5;O08989	D3Z2V6;Q3TPX5;O08989	Ras-related protein M-Ras	Mras	868
26.341	26.3035	26.2156	26.2797	26.8181	26.5685				160.01	0	15.837	451940000	7	7	6	8	8	7	D3Z2Z1;F8WIA1;Q922J3;D3Z3M7;F6RCU2;F7CB97;Q9QZF4;Q8C0S5	D3Z2Z1;F8WIA1;Q922J3;D3Z3M7;F6RCU2	CAP-Gly domain-containing linker protein 1	Clip1	869
27.3692	27.3731	27.1452	27.3768	27.3076	27.4439				25.37	0	29.684	846470000	4	4	4	4	4	4	D3Z315;Q9D1J2;O89079;F6YFR7;E9Q6I5;F6XIG5	D3Z315;Q9D1J2;O89079;F6YFR7	Coatomer subunit epsilon	Cope	870
30.0804	29.9103	30.383	30.0545	30.2571	30.244				34.954	0	113.35	6005500000	8	8	8	8	7	8	D3Z396;Q8BG33;Q3TYC2;Q99PJ0;Q3USC2;F6Z2M6;F6RQ26;Q8BMT5	D3Z396;Q8BG33;Q3TYC2;Q99PJ0;Q3USC2;F6Z2M6;F6RQ26	Neurotrimin	Ntm	874
26.3886	26.1732	26.6186	26.451	26.4177	25.9985				21.919	0.0012941	3.3218	462510000	2	2	1	2	2	2	D3Z3A0;Q9DCL8;Q9CT86;Q8BVM6	D3Z3A0;Q9DCL8;Q9CT86;Q8BVM6	Protein phosphatase inhibitor 2	Ppp1r2	875
27.0598	27.1429	27.4909	27.0963	27.3769	27.2485				42.06	0	14.925	794350000	4	4	2	4	4	4	D3Z3J6;G3UYE5;F6Y616;Q8VE62;G3UZ67	D3Z3J6;G3UYE5;F6Y616;Q8VE62	Polyadenylate-binding protein-interacting protein 1	Paip1	876
26.2648	26.0624	26.1795	26.2476	25.9944	26.1103				14.978	0	7.4278	373690000	3	3	3	3	3	3	D6RGU1;D3Z3Y4;Q921W2;A0A0N4SUX1;A0A0U1RPB0;Q8CII5;Q8BT02;G5E8L2;Q80ZW7;Q545C1;P70318;A0A0N4SVR8;D3YY02;D3Z4H6;Q564E7;P52912	D6RGU1;D3Z3Y4;Q921W2;A0A0N4SUX1;A0A0U1RPB0;Q8CII5;Q8BT02;G5E8L2;Q80ZW7;Q545C1;P70318	Nucleolysin TIAR	Tial1;Tia1	877
26.9772	26.7693	26.9937	27.0744	27.0746	27.1478				54.395	0	11.011	686210000	4	3	2	5	4	4	D3Z3Z3;Q8K5A7;P54285	D3Z3Z3;Q8K5A7;P54285	Voltage-dependent L-type calcium channel subunit beta-3	Cacnb3	878
25.2245	25.7662	25.5252	25.4439	25.5167	25.6531				32.745	0.0003453	4.0413	244450000	2	2	1	2	2	2	D3Z494;Q8BIV6;G5E895;Q8R318;S4R2G9;Q5M9J9;Q3UGS8;P21300;P45377	D3Z494;Q8BIV6;G5E895;Q8R318;S4R2G9;Q5M9J9;Q3UGS8;P21300;P45377	Aldose reductase-related protein 1;Aldose reductase-related protein 2	Akr1b10;Akr1b7;Akr1b8	879
25.2568	25.1026	25.3272	25.2224	25.3028	25.2133				12.652	0	15.103	201820000	2	2	1	2	2	2	D3Z497;Q9WTZ1	D3Z497;Q9WTZ1	RING-box protein 2	Gm7075;Rnf7	880
29.9067	29.8482	29.8781	29.7809	29.9116	29.871				34.762	0	102.67	4893200000	7	8	8	8	10	8	Q8C1T5;D3Z4B2;Q9CWZ7	Q8C1T5;D3Z4B2;Q9CWZ7	Gamma-soluble NSF attachment protein	Napg	882
21.9583	22.1433	21.9449	22.3566	21.981	22.0135				10.478	0.0022194	3.0432	22437000	1	1	1	1	1	1	D3Z4D1;Q542D4;Q3UJR4;O88824	D3Z4D1;Q542D4;Q3UJR4;O88824	Protein JTB	Jtb	883
24.3543	24.1049	23.8724	24.4358	23.9731	24.4418				88.483	0	5.9575	98482000	3	3	3	3	3	3	D3Z4E6;Q3ZK22	D3Z4E6;Q3ZK22	Vezatin	Vezt	884
25.419	25.1303	25.0356	25.4565	25.1985	24.9112				56.059	0.0012987	3.3608	184340000	1	1	1	1	2	1	D3Z4V1;Q922V4;F8WI31	D3Z4V1;Q922V4;F8WI31	Pleiotropic regulator 1	Plrg1	886
27.5869	27.5535	27.7719	27.693	27.9631	27.9866				89.99	0	25.206	1145400000	8	8	7	8	8	9	D3Z5I7;E9QN98;Q6NXK7	D3Z5I7;E9QN98;Q6NXK7	Inactive dipeptidyl peptidase 10	Dpp10	887
26.4388	26.9222	26.2635	26.8615	26.5747	26.6213				200.12	0	14.774	538260000	7	9	5	10	5	9	D3Z5K8;Q80Z38;A0A1C7ZMY3	D3Z5K8;Q80Z38;A0A1C7ZMY3	SH3 and multiple ankyrin repeat domains protein 2	Shank2	889
27.3107	27.5008	27.6604	27.726	27.488	27.4572				77.196	0	37.626	966320000	5	5	6	6	6	6	D3Z5P0;Q5RJI5	D3Z5P0;Q5RJI5	Serine/threonine-protein kinase BRSK1	Brsk1	890
25.1181	25.2228	25.6417	25.5953	25.4061	25.4665				25.81	0	19.776	226230000	2	3	3	2	2	1	D3Z5T2;Q9D0L7	D3Z5T2;Q9D0L7	Armadillo repeat-containing protein 10	Armc10	892
26.4507	26.4739	26.1062	26.4834	26.5186	26.364				69.836	0	19.848	446530000	6	5	7	7	5	4	D3Z600;O09012	D3Z600;O09012	Peroxisomal targeting signal 1 receptor	Pex5	893
28.3499	28.3941	28.4283	28.2754	28.4159	28.2878				16.137	0	49.366	1741700000	5	5	5	5	5	5	D3Z645;Q9QZ88;D3YYD5;D3YW98	D3Z645;Q9QZ88;D3YYD5	Vacuolar protein sorting-associated protein 29	Vps29	895
30.9094	30.9529	30.8562	30.9786	30.877	30.8664				144.59	0	280.03	10164000000	31	31	33	32	31	31	E9Q7S0;F7BQW7;D3Z656;Q8CHC4;D3Z1M7;F6VSS8;F7CD11;F6XIX0	E9Q7S0;F7BQW7;D3Z656;Q8CHC4	Synaptojanin-1	Synj1	896
25.0728	24.4822	24.5234	25.2051	25.2923	24.4666				11.228	0.0099602	2.0509	155970000	1	1	1	1	1	1	D3Z6A1;D3Z6H3;Q9WUB4	D3Z6A1;D3Z6H3;Q9WUB4	Dynactin subunit 6	Dctn6	897
25.3016	25.2765	25.2937	25.6036	25.7865	25.5631				88.896	0.00034247	3.9339	235480000	4	4	5	5	4	5	D3Z6B9;Q8K009	D3Z6B9;Q8K009	Mitochondrial 10-formyltetrahydrofolate dehydrogenase	Aldh1l2	898
23.6976	23.9912	23.409	23.5039	23.1538	23.3947				51.996	0.0083622	2.139	62177000	1	1	1	1	1	1	E2QRQ3;D3Z6D2;Q8CJ67	E2QRQ3;D3Z6D2;Q8CJ67	Double-stranded RNA-binding protein Staufen homolog 2	Stau2	899
26.8544	26.8735	27.363	26.9274	26.943	27.0898				30.364	0	68.669	682920000	11	11	11	10	11	12	D3Z6G3;A0A0J9YVB9	D3Z6G3;A0A0J9YVB9		Mapre3	900
26.3774	26.2372	26.4115	26.0496	26.4239	26.4266				37.007	0	5.4114	418700000	2	2	2	2	2	2	D3Z6I4;Q921W4;D3YU21;F7BGV1;D3YZD6	D3Z6I4;Q921W4;D3YU21;F7BGV1;D3YZD6	Quinone oxidoreductase-like protein 1	Cryzl1	901
25.2701	25.0283	26.0582	25.4359	25.7422	25.8436				136.11	0	10.065	251730000	5	4	4	5	3	4	D3Z6K8;P70392;D3Z685;A0A1L1SS23;F7B9R2;F6TCD3	D3Z6K8;P70392;D3Z685;A0A1L1SS23	Ras-specific guanine nucleotide-releasing factor 2	Rasgrf2	902
27.3383	27.3126	26.8691	27.4864	27.0433	27.2633				66.269	0	36.261	804930000	6	6	5	6	6	5	Q547R0;E9QAT0;D3Z6U8;E9QNF5;Q6AXB7;P35922;E9QAS9;E9QAS8;Q8BPK8;Q8BPN5	Q547R0;E9QAT0;D3Z6U8;E9QNF5;Q6AXB7;P35922;E9QAS9;E9QAS8;Q8BPK8;Q8BPN5	Fragile X mental retardation protein 1 homolog	Fmr1	903
25.5026	26.5398	26.1192	25.8	25.767	25.5959				14.43	0.0030741	2.7171	326090000	1	1	1	1	1	1	D3Z6W5;Q3UI08;Q9JJR8	D3Z6W5;Q3UI08;Q9JJR8	Transmembrane protein 9B	Tmem9b	904
25.1231	25.7711	24.4451	25.0431	24.6896	24.7363				105.05	0	8.1623	177000000	4	3	2	3	2	4	D3Z709;Q3UHD8;Q9D415;Q3TQC6;Q3UVU8;D3Z6F4;E9QAR5;D3Z508;Q3TSN1	D3Z709;Q3UHD8;Q9D415;Q3TQC6;Q3UVU8;D3Z6F4;E9QAR5;D3Z508;Q3TSN1	Disks large-associated protein 1	Dlgap1	905
28.4445	28.367	28.548	28.3141	28.6692	28.5523				5.2631	0	19.015	1990800000	1	1	1	1	1	1	G3UZX6;H7BWX9;D3Z794;G3UZ60;G3UWI9;G3UWX9;G3UZA7;P61957;Q9Z172	G3UZX6;H7BWX9;D3Z794;G3UZ60;G3UWI9;G3UWX9;G3UZA7;P61957;Q9Z172	Small ubiquitin-related modifier;Small ubiquitin-related modifier 2;Small ubiquitin-related modifier 3	Sumo3;Sumo2	906
25.7023	25.8152	26.0721	25.7686	26.1115	25.7209				30.54	0	13.496	307730000	3	3	3	3	3	3	D3Z795;Q9JK23;D6RG59	D3Z795;Q9JK23;D6RG59	Proteasome assembly chaperone 1	Psmg1	907
29.7627	29.6935	29.4331	29.9014	30.016	29.8973				14.982	0	46.377	4673600000	4	3	4	4	4	4	D3Z7C6;Q9CRH1;Q3TJG6;Q9R0Q7	D3Z7C6;Q9CRH1;Q3TJG6;Q9R0Q7	Prostaglandin E synthase 3	Ptges3	908
28.5852	28.619	28.9908	28.6303	28.863	28.8225				51.245	0	116.17	2271500000	11	10	11	10	10	11	D3Z7E5;Q2NL51	D3Z7E5;Q2NL51	Glycogen synthase kinase-3 alpha	Gsk3a	909
29.5983	29.6772	29.1756	29.8233	29.3115	29.4725				73.963	0	122.59	3987100000	14	14	13	15	14	13	D3Z7P3;D3Z7P4;F7B327;F6U529;F6RDM4	D3Z7P3;D3Z7P4	Glutaminase kidney isoform, mitochondrial	Gls	911
28.1109	27.5183	27.9358	27.5297	28.0092	28.0634				14.275	0	16.512	1243100000	3	3	3	3	3	2	Q564F6;D3Z7Q5;P56812	Q564F6;D3Z7Q5;P56812	Programmed cell death protein 5	Pdcd5	912
25.8968	25.93	26.2461	25.883	26.3595	25.951				254.44	0	18.883	347870000	5	6	5	6	5	6	G3X922;D4AFX7;Q3UX52;Q3UQJ7;Q8CHD7;Q3TNE7;Q8BNL1;A0A1L1STR9	G3X922;D4AFX7;Q3UX52;Q3UQJ7;Q8CHD7		Dnajc13	913
31.6543	31.7765	31.4567	31.9911	31.5472	31.5604				132.1	0	323.31	17531000000	30	30	29	30	29	29	Q3UHH0;Q3UHJ3;F8WHB1;D5L240;Q9R0K7;S4R1C4;Q6DIB8	Q3UHH0;Q3UHJ3;F8WHB1;D5L240;Q9R0K7;S4R1C4;Q6DIB8	Calcium-transporting ATPase;Plasma membrane calcium-transporting ATPase 2	Atp2b2	914
23.6438	23.3255	23.6934	23.6955	24.3469	23.4179				9.4089	0.0094502	2.0893	69094000	1	1	1	1	1	1	D6RDT6;Q3TM92;Q3TI31;Q91W96	D6RDT6;Q3TM92;Q3TI31;Q91W96	Anaphase-promoting complex subunit 4	Anapc4	915
25.4564	25.7503	25.6938	25.7563	25.7453	25.8192				19.719	0	11.086	274850000	3	3	3	3	3	3	D6RG50;Q6PAM0	D6RG50;Q6PAM0	5-AMP-activated protein kinase subunit beta-2	Prkab2	916
25.5757	25.8764	26.4622	25.9874	26.1028	25.9558				16.254	0	14.86	334220000	1	1	1	1	1	1	D6RI20;Q9CR20	D6RI20;Q9CR20	Immediate early response 3-interacting protein 1	Hdhd2;Ier3ip1	920
25.7328	25.6541	26.0805	25.9124	25.8225	25.9174				52.396	0	8.1228	304620000	3	3	4	3	2	3	D9J2Z9;D9J300;D9J301;D9J302;Q8CI51;A0A0G2JGZ5;A0A0G2JEJ0;Q2Q7P0;Q8VDV4;Q9CRA2;D9J303;F8WJI6;E9Q8P5	D9J2Z9;D9J300;D9J301;D9J302;Q8CI51;A0A0G2JGZ5;A0A0G2JEJ0;Q2Q7P0;Q8VDV4	PDZ and LIM domain protein 5	Pdlim5	921
24.8646	24.9588	24.9855	25.1553	24.7666	24.9154				19.657	0.004222	2.5179	160900000	1	1	1	1	1	1	E0CZ99;E0CX61;Q8VD33	E0CZ99;E0CX61;Q8VD33	Small glutamine-rich tetratricopeptide repeat-containing protein beta	Sgtb	923
30.3856	30.5768	30.6286	30.3861	30.4761	30.54				106.73	0	182.42	7599200000	22	22	22	24	22	23	E0CXB9;Q61301;Q8BS72;A0A0N4SUZ7	E0CXB9;Q61301	Catenin alpha-2	Ctnna2	924
27.4751	27.3695	27.3725	27.5239	27.4324	27.3314				9.5608	0	28.511	906950000	3	3	3	3	3	3	E0CXD9;Q545Q2;Q3U7E6;Q64310;F7CH13	E0CXD9;Q545Q2;Q3U7E6;Q64310;F7CH13	Surfeit locus protein 4	Surf4	925
27.3313	27.2335	27.1171	26.4526	26.9035	26.5003				35.231	0	10.929	657390000	4	4	3	4	3	3	E0CXN5;P13707	E0CXN5;P13707	Glycerol-3-phosphate dehydrogenase [NAD(+)];Glycerol-3-phosphate dehydrogenase [NAD(+)], cytoplasmic	Gpd1	928
24.4278	24.0357	24.2871	24.2821	24.2644	24.0024				10.467	0.0036652	2.6459	135410000	1	1	1	1	1	1	E0CY19;E0CYS3;E0CXW0;E0CYU3;E0CZ08;E9Q4A0;Q9DCB4	E0CY19;E0CYS3;E0CXW0;E0CYU3;E0CZ08;E9Q4A0;Q9DCB4	cAMP-regulated phosphoprotein 21	Arpp21	929
28.0956	28.3952	28.9392	28.3197	28.6992	28.4999				55.339	0	40.504	1904200000	8	8	8	9	9	8	E0CXZ1;J3QM95;F8WGT4;Q8BYN5;Q8BWC3;A1L3T0	E0CXZ1;J3QM95;F8WGT4;Q8BYN5	FSD1-like protein	Fsd1l	930
29.3593	29.4628	29.8134	29.5517	29.904	29.7377				164.19	0	74.544	4241000000	15	16	15	14	15	16	E0CY11;Q9CS84;H3BK93;A0A0G2JE65;H3BK41;E0CZA5;A0A0H2UH29;P0DI97;A0A0G2JES8;G3UWQ9;A0A0G2JE40	E0CY11;Q9CS84	Neurexin-1	Nrxn1	931
25.5145	25.3004	25.6067	25.3016	25.058	25.0464				24.089	0.00036271	4.7745	209830000	1	1	1	2	1	1	E0CZF6;E0CZ18;F8WHW3;E0CYE6;Q3TWL2	E0CZF6;E0CZ18;F8WHW3;E0CYE6;Q3TWL2	Type 1 phosphatidylinositol 4,5-bisphosphate 4-phosphatase	Tmem55b	933
29.5637	29.7092	29.7848	29.6847	29.4711	29.4949				55.986	0	71.616	4179600000	9	8	8	9	9	8	Q6P6I8;E0CYM8;Q2M4I8;A0A0R4J1Z7;E9QPT7;E0CX65;A2ANC1;A0A0A6YWR3;Q6F5F1;Q6F5F2;Q6F5F0;B7ZNT3;A0A0A6YYP6	Q6P6I8;E0CYM8;Q2M4I8		Sirpa;Ptpns1	935
27.7262	27.8025	28.3796	27.7588	28.1794	28.17				221.88	0	68.347	1353600000	12	12	13	11	11	10	E9QMI9;E0CYT1;E9QMI8;E9QM73;Q3UH66;E9Q6Q2;E9QJQ9;E0CZE3;A0A0R4J1Z1;F6SRP4;F7BQG5;Q3V473;E9PZ38;V9GXP7;Q56VR4;V9GWU7;Q80UE6;Q80XP9	E9QMI9;E0CYT1;E9QMI8;E9QM73;Q3UH66;E9Q6Q2;E9QJQ9;E0CZE3;A0A0R4J1Z1	Serine/threonine-protein kinase WNK2	Wnk2	937
28.7682	28.802	28.4672	29.0119	28.7901	28.8274				24.634	0	92.878	2388600000	7	7	5	8	7	7	Q545L9;F7D432;E9PWE0;E0CYV0;P23506;Q8BPI6;F6V9F1;F6TXE3	Q545L9;F7D432;E9PWE0;E0CYV0;P23506;Q8BPI6;F6V9F1	Protein-L-isoaspartate O-methyltransferase;Protein-L-isoaspartate(D-aspartate) O-methyltransferase	Pcmt1	938
28.1317	28.2792	28.7138	28.2698	28.5134	28.4725				189.75	0.0039586	2.598	1771900000	1	1	1	1	1	1	E0CYV9	E0CYV9		1110002E22Rik	939
26.7842	28.1201	27.4439	26.8913	27.049	26.8588				13.322	0	53.537	819130000	3	3	4	3	4	4	E0CZ27;P84244;P02301	E0CZ27;P84244;P02301	Histone H3;Histone H3.3;Histone H3.3C	H3f3a;H3f3c	940
25.3615	25.6139	25.4204	26.0055	25.576	25.6093				24.949	0.00035063	4.2286	264040000	4	4	5	4	4	4	E0CZ50;E9Q168	E0CZ50		Ndrg4	941
29.8464	29.9525	30.1604	29.9578	30.0419	30.1774				83.86	0	115.18	5428700000	14	16	18	16	18	16	E0CZ72;P28740;F8VQ42;Q9D481;A2RSC8;Q8C0N1	E0CZ72;P28740;F8VQ42	Kinesin-like protein;Kinesin-like protein KIF2A	Kif2a	942
31.4363	31.4694	31.7131	31.4944	31.6028	31.5804				59.074	0	117.45	15884000000	14	15	14	15	14	14	E0CZ78;P48453;G3X8U7;E9Q6P2;Q3UXV4;Q9D5R5;Q3V074;Q80XK0;P48455	E0CZ78;P48453;G3X8U7;E9Q6P2;Q3UXV4	Serine/threonine-protein phosphatase;Serine/threonine-protein phosphatase 2B catalytic subunit beta isoform	Ppp3cb	943
26.3374	25.4742	26.3721	26.1859	26.4198	26.0454				47.976	0	7.204	374060000	2	2	2	2	2	3	E0CZ81;Q8CIV8	E0CZ81;Q8CIV8	Tubulin-specific chaperone E	Tbce	944
26.7554	26.8823	27.0134	26.8016	26.9146	27.0841				57.619	0	12.057	641090000	5	4	3	5	3	3	E0CZE0;Q3UK27;Q8VBW6;Q3TS59	E0CZE0;Q3UK27;Q8VBW6;Q3TS59	NEDD8-activating enzyme E1 regulatory subunit	Nae1	945
24.871	24.6888	24.4929	25.3433	24.1762	24.8181				33.097	0	6.8093	209370000	1	1	1	1	1	1	Q3U967;E5Q371;Q61735	Q3U967;E5Q371;Q61735	Leukocyte surface antigen CD47	Cd47	946
26.7048	26.856	26.9557	26.1105	26.4049	26.1157				62.975	0	23.809	496020000	5	4	5	5	4	5	E9PUC2;Q9CZW4	E9PUC2;Q9CZW4	Long-chain-fatty-acid--CoA ligase 3	Acsl3	948
24.1954	24.1656	23.8807	24.2872	24.2799	24.1413				79.532	0.00033807	3.7643	98491000	25	23	25	24	27	27	E9PUD2	E9PUD2		Dnm1l	949
29.5974	29.6242	29.7867	29.57	29.7181	29.8763				92.486	0	91.014	4362400000	15	15	16	16	15	16	E9PUE7;Q5SSL4;H3BKV6;H3BKT3;Z4YN68;H3BJY3;H3BL84	E9PUE7;Q5SSL4	Active breakpoint cluster region-related protein	Abr	950
26.937	26.8769	27.5185	27.1634	27.2335	27.3336				63.974	0	12.875	768330000	4	4	3	4	4	5	E9PUK3;E9PUI5;Q8K012;A0A0G2JFM9	E9PUK3;E9PUI5;Q8K012;A0A0G2JFM9	Formin-binding protein 1-like	Fnbp1l	951
29.3526	29.5161	29.8112	29.6988	29.5242	29.6095				35.923	0	144.26	4067300000	5	5	5	5	5	4	E9PUL5;A0A0J9YU72	E9PUL5	Proline-rich transmembrane protein 2	Prrt2	952
22.5332	22.9038	22.9059	22.556	22.4105	22.6868				13.796	0.00035945	4.633	33697000	2	1	1	1	1	1	E9Q8A6;E9Q310;Q05DD1;Q3U2M7;Q3U126;Q06VW2;E9PUR6;E9PYV1;P06537	E9Q8A6;E9Q310;Q05DD1;Q3U2M7;Q3U126;Q06VW2;E9PUR6;E9PYV1;P06537	Glucocorticoid receptor	Nr3c1	953
26.9791	26.6044	27.1261	26.8317	27.115	26.9537				123.9	0	31.267	636020000	8	6	7	7	7	8	E9PUW7;Q9EPK7;Q8BWS4;Q99NF8	E9PUW7;Q9EPK7	Exportin-7	Xpo7	954
27.4313	27.3943	27.6571	27.5785	27.4672	27.2908				90.973	0	12.864	932620000	7	8	8	7	7	7	Q2M4H5;E9PV12;G3X914;Q9D5V5;E9Q6Z0;Q05CY9;Q78GU9;Q8BYN6	Q2M4H5;E9PV12;G3X914;Q9D5V5;E9Q6Z0;Q05CY9;Q78GU9;Q8BYN6	Cullin-5	Cul5	956
27.659	27.8052	28.4868	27.754	28.1489	28.1683				107.62	0	82.163	1354000000	8	8	8	9	9	9	Q6NVE5;E9PV26;H3BJU6;H3BLA4	Q6NVE5;E9PV26		Prr36	957
24.9548	24.8513	25.0729	25.1263	25.1652	25.1954				84.456	0.00065811	3.4818	177160000	3	4	3	3	3	3	E9PVA6;Q9JLQ2;Q80XR8;J3QK07;D3Z1I2;Q5DU47;F6SLJ2;F6U8T2;F7BIK4;F6WV69;Q3UGB1	E9PVA6;Q9JLQ2;Q80XR8;J3QK07;D3Z1I2;Q5DU47;F6SLJ2;F6U8T2	ARF GTPase-activating protein GIT2	Git2	958
27.4032	27.3063	27.4221	27.2403	27.1369	27.1557				292.99	0	32.166	829120000	12	12	12	11	10	12	Q3UHQ5;E9PVA8;Q8CHH7;Q8BIX2;Q6PGM5;Q640Q4;Q6NV94;Q8BTM7;Q3U3Z4	Q3UHQ5;E9PVA8;Q8CHH7;Q8BIX2;Q6PGM5		Gcn1l1	959
29.6067	29.5361	29.5941	29.48	29.4405	29.6156				171.28	0	73.277	3960800000	18	15	16	19	14	18	E9PVC6;E9Q9E1;E9PVC5;Q6NZJ6;A0A0J9YUS5;Q6PD42;Q8K0J8;Q8R2V4;A0A0J9YVC1;A0A0J9YUC1;Q3UZD9;E9Q770;Q3UTK0;Q3UQI5;A0PJB5;Q3UYM6;A0A0J9YU44;A0A0J9YUL1;A0A0J9YTV0;D3YWY7;D3YWM1;D3Z439;Q8BUW8	E9PVC6;E9Q9E1;E9PVC5;Q6NZJ6;A0A0J9YUS5;Q6PD42;Q8K0J8	Eukaryotic translation initiation factor 4 gamma 1	Eif4g1	960
24.9173	25.2824	25.0204	25.1937	25.0614	25.2378				16.941	0.003075	2.718	184600000	1	1	1	1	1	1	Q6Y642;Q3UFD0;E9PVN6;Q9D6K5	Q6Y642;Q3UFD0;E9PVN6;Q9D6K5	Synaptojanin-2-binding protein	Gm20498;Synj2bp	961
28.67	28.4742	28.81	28.1402	28.1105	28.12				144.77	0	36.625	1786900000	11	11	11	11	11	10	E9Q175;E9Q3L1;E9PVU0;E9Q174;V9GXM4;V9GX76;Q8BK95;B2RWR8;Q64331;A0A1L7NR17;Q6A077	E9Q175;E9Q3L1;E9PVU0;E9Q174;V9GXM4;V9GX76;Q8BK95;B2RWR8;Q64331	Unconventional myosin-VI	Myo6	963
29.9466	29.7487	29.9282	29.9877	30.126	29.9745				42.732	0	143.42	5188200000	8	8	8	7	8	8	Q3TF41;Q8BSH9;E9PW66;P28656;Q9CSP8	Q3TF41;Q8BSH9;E9PW66;P28656;Q9CSP8	Nucleosome assembly protein 1-like 1	Nap1l1	966
23.9495	24.6128	24.1683	23.7765	24.0264	23.923				24.021	0.00035714	4.5605	93306000	1	1	1	3	1	2	Q3TVX1;Q6PJ87;Q3U844;H7BXB1;E9Q4G7;Q3U772;E9PWB2;Q8BK63;F6YBC9;E9Q2U6;E9Q3W1	Q3TVX1;Q6PJ87;Q3U844;H7BXB1;E9Q4G7;Q3U772;E9PWB2;Q8BK63;F6YBC9;E9Q2U6;E9Q3W1	Casein kinase I isoform alpha	Csnk1a1	967
34.7313	34.7629	35.2784	34.8076	35.1913	35.2905				61.779	0	323.31	180000000000	26	27	26	26	27	27	Q3TT92;E9PWE8;Q62188;Q3TAS8;D3YUS0;D3Z567;Q71H74	Q3TT92;E9PWE8;Q62188;Q3TAS8	Dihydropyrimidinase-related protein 3	Dpysl3	968
23.1858	22.9125	23.3522	23.0911	23.5518	23.2478				153.61	0.0016093	3.26	49030000	1	1	1	1	1	1	Q14AY4;E9PWG9;O35099	Q14AY4;E9PWG9;O35099	Mitogen-activated protein kinase kinase kinase 5	Map3k5	969
25.6662	25.4483	25.7813	25.8959	25.8799	25.7942				89.256	0	10.266	283230000	9	9	8	9	8	9	E9PWP6;A0A1W2P6S9;Q6BCW8;Q6BCW5;Q6BCX0;B7UCC5	E9PWP6;A0A1W2P6S9		Rims1	970
28.2115	28.0802	27.2788	28.3647	27.89	27.6749				57.47	0	41.663	1336200000	8	9	7	8	7	6	E9PWY9;Q8C0C7;Q8BXN0;Q8BJG2;Q4FJQ2;Q3U0Y9;D6RIJ2	E9PWY9;Q8C0C7;Q8BXN0;Q8BJG2;Q4FJQ2;Q3U0Y9	Phenylalanine--tRNA ligase alpha subunit	Farsa	971
26.0246	25.9063	26.0273	25.9899	25.9798	25.8845				113.14	0	20.792	327190000	4	4	4	4	5	5	Q925I8;E9PX28;E9PXQ7;Q80TE2;Q3TZ28;Q9Z1B1;Q6P0A6;Q8CA99;Q8CC37	Q925I8;E9PX28;E9PXQ7;Q80TE2;Q3TZ28;Q9Z1B1;Q6P0A6		Pcdh10	972
23.974	24.5957	24.5406	24.0161	24.6447	24.8309				94.986	0	5.0959	116070000	2	2	2	2	2	2	E9PX30;Q8BPM2;Q8BRE4;Q05BG3;E9Q1T3	E9PX30;Q8BPM2;Q8BRE4;Q05BG3;E9Q1T3	Mitogen-activated protein kinase kinase kinase kinase;Mitogen-activated protein kinase kinase kinase kinase 5	Map4k5	973
25.2897	24.8568	25.649	25.2274	25.0638	25.2966				62.351	0.00035211	4.3216	197390000	2	2	2	2	2	2	E9PXB0;E9QAC9;Q8K1N1	E9PXB0;E9QAC9;Q8K1N1	Calcium-independent phospholipase A2-gamma	Pnpla8	974
25.2999	24.7868	25.3574	24.678	24.8026	25.3617				81.866	0.00035448	4.4155	176180000	2	2	2	2	2	2	Q3UTP0;Q5HZI5;E9PXF0	Q3UTP0;Q5HZI5;E9PXF0		Pcdh17	975
28.1537	28.2518	28.1999	28.6857	28.9628	28.2788				91.121	0	9.8229	1813600000	4	3	3	2	2	2	E9PXG9;Q3UDN2;Q3TX19;Q3TLZ3;Q3TJT1;Q8CCB4;E9PYD3;E9Q648;F6Z4G7	E9PXG9;Q3UDN2;Q3TX19;Q3TLZ3;Q3TJT1;Q8CCB4;E9PYD3;E9Q648	Vacuolar protein sorting-associated protein 53 homolog	Vps53	976
28.5996	28.6736	28.7542	28.6181	28.5478	28.7666				128.47	0	34.027	2108400000	11	11	11	11	9	10	F8VPX1;E9PXY8;Q6A4J8;G3UWR8	F8VPX1;E9PXY8;Q6A4J8	Ubiquitin carboxyl-terminal hydrolase;Ubiquitin carboxyl-terminal hydrolase 7	Usp7	977
29.7327	29.7079	30.0026	29.6688	29.6582	29.6312				43.37	0	57.953	4447400000	16	16	14	15	16	16	E9PY16;Q8BVR8;Q6PGM4;B7ZMY4;Q8BVS1;Q5SSK2;Q3V340;Q8R2V5	E9PY16;Q8BVR8;Q6PGM4;B7ZMY4;Q8BVS1		Adap1	978
26.9693	26.8116	26.7733	26.2559	26.6757	26.5879				115.14	0	13.215	543250000	3	3	3	3	3	3	F7CVJ5;F7DBB3;E9PYB0	F7CVJ5;F7DBB3;E9PYB0		Ahnak2	979
30.0165	29.9231	30.0099	29.4193	29.5731	29.5537				366.89	0	78.712	4615900000	14	13	13	11	12	13	E9PYH0;Q62059;E9QMK2;G3XA35;E9QMK3;Q8BS97;Q4VA91;Q3TNR6;Q3UXS4;Q05CR7;Q3TTS3;Q8C9U7;Q3TQ47;F7B603	E9PYH0;Q62059;E9QMK2;G3XA35;E9QMK3	Versican core protein	Vcan	982
31.5479	31.6234	31.6139	31.4507	31.6391	31.6606				42.826	0	113.87	16236000000	11	12	11	12	13	13	E9PYH2;Q91V12	E9PYH2;Q91V12	Cytosolic acyl coenzyme A thioester hydrolase	Acot7	983
28.9219	28.912	29.1374	29.0026	29.1565	29.1064				52.318	0	50.296	2768900000	9	10	8	10	10	10	E9PYI8;Q9JMA1;Q80UN0;Q3TC32	E9PYI8;Q9JMA1;Q80UN0;Q3TC32	Ubiquitin carboxyl-terminal hydrolase;Ubiquitin carboxyl-terminal hydrolase 14	Usp14	984
25.1601	25.5697	25.8519	25.9406	25.7546	25.6399				122.59	0	15.783	267580000	4	3	3	3	3	3	Q6NS55;E9PYJ7;Q6ZPQ6;Q3UEE4;Q3UHB3;Q3TPA5;A0A0G2JFQ8	Q6NS55;E9PYJ7;Q6ZPQ6;Q3UEE4	Membrane-associated phosphatidylinositol transfer protein 2	Pitpnm2	985
27.2403	27.6726	27.7902	27.5805	27.869	27.7839				130.75	0	29.247	1063400000	7	8	8	8	6	9	E9PYK2;E9Q6A0;Q19AB2;Q19AB3;Q7TPD3;Q3V357;Q3UQ03;Q3UUE8;Q3UQW4;G5E843;O89026	E9PYK2;E9Q6A0;Q19AB2;Q19AB3;Q7TPD3	Roundabout homolog 2	Robo2	986
28.8624	28.9712	28.7545	29.1032	28.546	28.5954				20.266	0	61.622	2413000000	3	3	3	3	3	3	E9PYL9;Q9CXW4;Q8VC94;E9PZB3;A2BH06	E9PYL9;Q9CXW4;Q8VC94;E9PZB3	60S ribosomal protein L11	Gm10036;Rpl11;Gm5093	987
28.6221	28.8069	28.8891	28.9382	28.8998	29.0088				46.875	0	55.017	2429900000	5	5	6	6	4	6	Q1WIL9;E9PYN1;Q8R5M8;E0CY16;Q9QYL3;Q9QYL4	Q1WIL9;E9PYN1;Q8R5M8;E0CY16	Cell adhesion molecule 1	Cadm1	988
26.8758	26.823	27.0845	26.889	26.6564	26.6402				188.9	0	18.857	613440000	6	8	6	8	6	7	E9PYX7;E9Q9C3;Q9QZQ1;E9Q852;Q3TLN8;D3Z7L2;D3YUD2	E9PYX7;E9Q9C3;Q9QZQ1;E9Q852	Afadin	Mllt4	990
25.1284	24.9958	25.298	25.0703	25.2314	24.9713				12.821	0.00034831	4.137	180450000	1	2	2	2	2	2	E9PYY0;E9Q3Y1;Q8BZR2;E9Q6X2;E9Q108;E9Q0P9;K7E6F1;Q4FJQ6;Q3U3L3;F8WIV2;Q60854;E9PZQ9;E9Q4R2	E9PYY0;E9Q3Y1;Q8BZR2;E9Q6X2;E9Q108;E9Q0P9;K7E6F1;Q4FJQ6;Q3U3L3;F8WIV2;Q60854;E9PZQ9;E9Q4R2	Serpin B6	Serpinb6a;Serpinb6	991
27.5478	27.2852	27.6315	27.5087	27.6271	27.3643				22.197	0	9.9442	948360000	4	4	4	4	4	3	Q3U6G1;E9PZC3;Q923D2;Q3TP34;E9PZC4;A0A0U1RPU7	Q3U6G1;E9PZC3;Q923D2;Q3TP34;E9PZC4;A0A0U1RPU7	Flavin reductase (NADPH)	Blvrb	992
33.0849	33.1262	33.3581	33.0894	33.2422	33.2633				30.2	0	209.23	49529000000	16	15	15	15	16	15	E9PZF0;Q5NC80;Q5NC82;Q01768;B0LAA8;Q5NC79;Q8R4B4	E9PZF0;Q5NC80;Q5NC82;Q01768;B0LAA8	Nucleoside diphosphate kinase;Nucleoside diphosphate kinase B	Gm20390;Nme1;Nme2	993
24.6952	24.6738	24.5774	24.5505	24.4912	24.49				532.65	0	5.4979	125770000	2	2	2	2	2	3	E9PZP8;Q8BR49;Q8BNF7	E9PZP8;Q8BR49		Herc1	994
30.9012	30.9804	30.7611	30.9135	30.9439	30.9909				107.8	0	262.21	10221000000	27	27	27	26	25	25	E9Q035;F7BAE9;E9Q2Q7;F7CJN9;Q542X6;P47758;A0A1W2P830;E9Q939	E9Q035		Gm20425	996
29.2131	29.232	29.8679	29.3856	29.8278	29.8113				181.4	0	82.518	3982000000	16	15	17	18	19	19	F8VQE2;E9Q0A4;Q9QXL1;Q8BIT4;Q8BX69;F6ZSF2;Q6ZQB1	F8VQE2;E9Q0A4;Q9QXL1	Kinesin-like protein;Kinesin-like protein KIF21B	Kif21b	997
27.8924	28.0295	28.1709	27.9507	27.7652	27.6794				181.4	0	63.391	1286000000	11	11	11	10	11	12	Q3UHE7;F8WGN6;E9Q0J5;Q9QXL2;Q3V416;Q3TQJ5;E9QMU1;J3QNW9;B7ZNG0;Q7M6Z4	Q3UHE7;F8WGN6;E9Q0J5;Q9QXL2;Q3V416;Q3TQJ5	Kinesin-like protein;Kinesin-like protein KIF21A	Kif21a	999
28.0015	28.0928	28.042	28.1591	28.1108	28.0831				194.89	0	35.078	1436700000	13	9	12	14	10	11	E9Q0N0;Q9Z0R4;E9Q3I8;E9Q3I9;E9Q3I4;E9Q3I5;Q3U2A1;Q6NZJ5;Q3TUF4;Q8C4B5;CON__ENSEMBL:ENSBTAP00000001528;D3Z6P4;Q6IZF3;Q8CGU5;Q80TG5;E9QNG1;B2RR82;Q9Z0R6;Q9EPX6;Q8CJ55;Q8CJ54;Q8CGU2;F6ZX53;F6ZLP6;Q6J1S9;F6TCC6;Q6J1T0;F6R6C8;Q3TQ85;Q3V3Y8	E9Q0N0;Q9Z0R4;E9Q3I8;E9Q3I9;E9Q3I4;E9Q3I5	Intersectin-1	Itsn1	1000
31.7815	31.8178	31.7846	31.9056	31.7909	31.8851				56.526	0	145.75	19818000000	22	23	23	23	22	23	E9Q133;Q3U4U6;P80318;Q3U0I3;Q3UJP4;F6Q609;Q3TBM6;Q9R1U1;F6ZVG8	E9Q133;Q3U4U6;P80318;Q3U0I3;Q3UJP4;F6Q609	T-complex protein 1 subunit gamma	Cct3	1001
23.4472	23.5924	23.9102	23.4133	23.5628	23.524				29.008	0.0022236	3.0702	62686000	1	1	1	1	1	1	Q3TXY2;Q9D7D9;Q99LS5;E9Q137	Q3TXY2;Q9D7D9;Q99LS5;E9Q137		Tex264	1002
31.475	31.5732	31.4534	31.4913	31.3336	31.3835				50.648	0	323.31	16241000000	13	13	13	13	13	12	E9Q1G8;Q5DTS3;Q8C2A3;E9Q9F5;O55131;Q3UNN1;Q3UGE0;Q8C752;A0A0R4J233;S4R2P6;A0A1W2P6J7;Q9DA97;Q8C650	E9Q1G8;Q5DTS3;Q8C2A3;E9Q9F5;O55131;Q3UNN1	Septin-7	2007-09-01	1003
25.1306	24.9957	25.2968	24.7716	25.1208	25.5151				72.925	0	5.7418	185500000	16	16	16	16	16	16	E9Q1K3;A0A0J9YVI4;F6V4G5;Q8BJT2;D3Z0T1	E9Q1K3		Add1	1004
27.381	27.3211	27.0012	27.3608	27.4399	27.4668				82.955	0	100.62	851360000	7	6	7	6	7	5	E9Q1S3;Q01405;Q8C1E4;A2ANA0;Q3U2Q0	E9Q1S3;Q01405;Q8C1E4	Protein transport protein Sec23A	Sec23a	1005
28.7244	28.8251	28.4977	28.987	28.8537	28.8614				57.748	0	38.776	2375700000	10	9	10	11	11	10	E9Q1W0;E9Q1T1;A0A0G2JGS4;Q6PHZ2;E9Q1V9;Q8C8X9;Q8CCM0;Q3V1X9;E9PXV3;F6RWZ9;O70459;E9QAJ4;D6RDQ8;Q8C4I3	E9Q1W0;E9Q1T1;A0A0G2JGS4;Q6PHZ2;E9Q1V9;Q8C8X9;Q8CCM0	Calcium/calmodulin-dependent protein kinase type II subunit delta	Camk2d	1006
24.6971	24.7752	24.7903	24.6853	24.5914	24.5098				100.64	0.00036023	4.6828	134560000	2	3	3	3	3	3	E9Q1W7;Q8BM85;Q6PA05	E9Q1W7;Q8BM85	TBC domain-containing protein kinase-like protein	Tbck	1008
27.251	27.4924	27.5036	27.3274	27.5104	27.6553				111.13	0	15.253	914360000	3	5	6	6	7	6	Q8C2G0;E9Q2A6;K7QD41;Q9QVP9;Q3UDE9;F7CCX1;Q8C6R5;Q8C9L4	Q8C2G0;E9Q2A6;K7QD41;Q9QVP9;Q3UDE9	Protein-tyrosine kinase 2-beta	Ptk2b	1009
29.3765	29.3502	29.7123	29.3875	29.5944	29.6342				484.12	0	60.303	3898800000	22	21	22	23	22	24	E9Q2E4;Q6GQX8;Q6PDJ9;Q6ZQ86;Q8BYX4;Q8BRI0;A0A0J9YUS1;Q80UV2;F6XXX5;Q80W01;Q4QQN3;Q8BYZ5	E9Q2E4		Gm15800	1010
26.2243	26.2319	25.9437	26.308	25.7512	26.1567				59.897	0.0044897	2.4689	369880000	23	23	22	22	21	22	E9Q2W9	E9Q2W9		Actn4	1011
27.1878	26.9606	26.6017	27.0435	26.7706	26.3217				91.522	0	22.039	615440000	4	7	6	6	6	5	Q3TY32;E9Q3E2;Q8CC35	Q3TY32;E9Q3E2;Q8CC35	Synaptopodin	Synpo	1012
24.2671	24.1691	24.443	24.1371	24.0113	24.1249				27.329	0.00066116	3.5106	96230000	2	2	1	1	2	1	E9Q5P9;E9Q3M0;Q62432;F7BUP2;E9PXA8;Q05CN3;A2CG44;Q3V3E0;Q0VER3;Q3UVC6;Q8BUN5;Q9JIW5	E9Q5P9;E9Q3M0;Q62432;F7BUP2;E9PXA8;Q05CN3;A2CG44;Q3V3E0;Q0VER3;Q3UVC6;Q8BUN5;Q9JIW5	Mothers against decapentaplegic homolog;Mothers against decapentaplegic homolog 2;Mothers against decapentaplegic homolog 3;Mothers against decapentaplegic homolog 9	Smad2;Smad3;Smad9	1014
31.1184	31.1058	31.2736	31.0844	31.1976	31.0677				139.78	0	323.31	11830000000	32	32	32	32	32	32	Q6NZM3;E9Q3M3;O08788;Q3TB96;Q3T9V8;E9Q586;D3YX34;Q3TRF1;D3Z2M9;D3YYG9	Q6NZM3;E9Q3M3;O08788;Q3TB96;Q3T9V8;E9Q586;D3YX34	Dynactin subunit 1	Dctn1	1015
26.1838	26.8635	26.6629	26.5597	26.5204	26.47				125.91	0	16.788	498690000	6	7	6	6	7	5	E9Q3M9;Q8K303;F7B0R9;Q6GQT3;Q9D852	E9Q3M9;Q8K303;F7B0R9;Q6GQT3		2010300C02Rik	1016
28.9683	29.0803	29.025	28.9453	28.8688	28.8242				63.668	0	62.779	2579300000	10	8	11	10	10	8	E9Q3Q6;E9Q4G8;Q54AJ5;Q61490;F6QH25;Q5MPX5	E9Q3Q6;E9Q4G8;Q54AJ5;Q61490	CD166 antigen	Alcam	1017
25.9741	25.9882	26.2586	25.9	26.4076	26.1806				17.188	0	11.39	366570000	3	3	3	3	3	3	Q3TTE3;E9Q3U1;Q3V2N4;P62257	Q3TTE3;E9Q3U1;Q3V2N4;P62257	Ubiquitin-conjugating enzyme E2 H	Ube2h	1018
24.9102	24.3377	24.4826	24.8348	24.4427	24.3525				58.258	0	5.029	126970000	2	2	2	2	2	2	E9Q517;E9Q3V0;P28571;E9QA02;E9Q3Z2	E9Q517;E9Q3V0;P28571;E9QA02;E9Q3Z2	Transporter;Sodium- and chloride-dependent glycine transporter 1	Slc6a9	1019
28.3968	28.1783	28.2056	28.4359	28.4194	28.2027				162.28	0	54.705	1800100000	13	9	12	13	11	11	H7BX15;E9Q3V9;E9Q9Q9;Q80TR1;Q3UYB4;F6YP92;D6RI60;Q0P6A0;A0A0G2JGC2	H7BX15;E9Q3V9;E9Q9Q9;Q80TR1	Latrophilin-1	Adgrl1;Lphn1	1020
30.9477	30.9437	31.0272	30.9571	30.8605	30.896				499.1	0	247.17	10396000000	61	64	63	65	66	65	E9Q3W4;Q6S390;Q6S388;Q6S392;Q6S393;Q6S387;Q6S385;Q9QXS1;F6R059;E9PW24;A0A0R4J223;Q05CR3;Q8C8S5;E9Q9J6;A0A0R4J221;Q499F9;A0A0R4J218;Q8R0W0	E9Q3W4;Q6S390;Q6S388;Q6S392;Q6S393;Q6S387;Q6S385;Q9QXS1	Plectin	Plec	1021
26.4354	26.3625	27.1394	26.0082	27.0384	26.7477				142.54	0	9.069	521250000	3	2	2	3	3	3	E9Q3Y7;E9Q5L4;Q5PR69;F7BFN2	E9Q3Y7;E9Q5L4;Q5PR69	Uncharacterized protein KIAA1211	C530008M17Rik;Kiaa1211	1022
26.5667	26.2675	26.4548	26.7102	26.6693	26.5655				564.73	0	21.783	491460000	6	7	7	8	7	6	F6U7V1;E9Q401;Q80ZZ5;A0A1Y7VK09;A0A1Y7VJP1	F6U7V1;E9Q401	Ryanodine receptor 2	Ryr2	1023
25.5312	25.5045	25.064	25.3739	25.5117	25.187				91.549	0	19.29	216890000	1	4	2	4	4	3	E9Q484;Q8K010;Q3TYS9;E9PZB8;A0A1B0GSQ4	E9Q484;Q8K010;Q3TYS9	5-oxoprolinase	Oplah	1024
28.078	27.9083	27.8118	27.5831	27.819	27.6881				73.589	0	28.733	1179800000	10	10	8	9	11	10	Q19VH2;E9Q4K0;Q8BL65;Q3U409;E9Q0W6;F6UI99;Q8BKD1;F6VVW4;D3Z0Y4;F6W6N3;F7A5C5	Q19VH2;E9Q4K0;Q8BL65;Q3U409;E9Q0W6	Actin-binding LIM protein 2	Ablim2	1025
26.6898	26.6216	26.2987	27.0064	26.2962	26.4221				24.619	0	82.718	515780000	4	3	3	4	3	4	Q3TJS8;Q8C2Z6;E9Q4M4;Q9DA45;Q91VN4	Q3TJS8;Q8C2Z6;E9Q4M4;Q9DA45;Q91VN4	MICOS complex subunit Mic25	Chchd6	1026
26.457	26.3767	26.286	26.1794	26.7749	26.5253				34.656	0	8.0453	477870000	3	3	3	3	3	3	Q8R3I5;E9Q4P1	Q8R3I5;E9Q4P1		Wdfy1	1027
27.0636	26.7912	27.1828	26.8309	26.4332	26.4803				99.452	0	11.985	604850000	3	2	4	3	3	3	Q3UEQ4;Q3TTZ3;E9QNH6;E9Q580;Q7TQD7;P46735;Q3TEP4	Q3UEQ4;Q3TTZ3;E9QNH6;E9Q580;Q7TQD7;P46735;Q3TEP4	Unconventional myosin-Ib	Myo1b	1030
25.5187	25.4345	25.4657	25.3966	25.4792	25.5356				47.878	0	5.2428	234190000	3	3	2	2	2	3	Q7TMY2;E9Q5L3;Q9DBL1;Q3V2R9	Q7TMY2;E9Q5L3;Q9DBL1	Short/branched chain specific acyl-CoA dehydrogenase, mitochondrial	Acadsb	1032
27.1766	27.2612	27.3227	27.0726	27.3568	27.3446				132.11	0	5.4498	745700000	2	2	4	2	3	2	Q61484;Q6UL10;E9Q616;Q8BKS2;A0JLR7;A0PJF4	Q61484;Q6UL10;E9Q616		Ahnak	1033
28.2507	28.1872	28.6575	28.3039	28.5316	28.419				143.41	0	54.604	1755900000	8	7	7	8	8	7	Q6P1F1;E9Q6B6;E9Q6E0;Q8CHB5;Q6NV54;Q3UHB5;J3QNR6;K3W4S4;Q9ESN9;Q3UYC3;Q8CAB6;Q8CBN9;D3YWH6	Q6P1F1;E9Q6B6;E9Q6E0;Q8CHB5;Q6NV54;Q3UHB5;J3QNR6;K3W4S4;Q9ESN9	C-Jun-amino-terminal kinase-interacting protein 3	Mapk8ip3	1034
23.963	23.8179	24.2567	24.3376	24.1074	24.1563				65.613	0	27.983	92103000	2	2	1	2	2	2	Q5HZG7;E9Q6J8;Q08274;Q8K0I9	Q5HZG7;E9Q6J8;Q08274;Q8K0I9	Dystrophia myotonica WD repeat-containing protein	Dmwd	1035
28.3878	28.433	28.2693	28.6851	28.313	28.3423				18.922	0	79.558	1811000000	6	6	6	6	6	6	E9Q6R3;O08547;Q3UZ06;A0A0G2JF08;D6RES2	E9Q6R3;O08547;Q3UZ06;A0A0G2JF08	Vesicle-trafficking protein SEC22b	Sec22b	1036
28.3179	28.3799	27.4339	28.3556	28.4135	28.1938				392.5	0.0044937	2.4761	1571300000	2	2	2	2	2	2	O08614;E9Q6R7;Q9D1Z0;Q3TR59;Q3UYS4;A0A1W2P8G5;Q810I5;Q6P6L2;A0A1W2P8A5;A0A1W2P7C0;Q61636	O08614;E9Q6R7;Q9D1Z0;Q3TR59;Q3UYS4;A0A1W2P8G5;Q810I5;Q6P6L2;A0A1W2P8A5;A0A1W2P7C0;Q61636		Utrn	1037
25.6328	25.4747	25.4278	25.1094	25.3441	25.1862				98.785	0	11.68	217210000	3	3	3	3	3	3	I6L960;Q6A0C5;G3X9Y5;E9Q735;E9Q442;Q8VDS1	I6L960;Q6A0C5;G3X9Y5;E9Q735;E9Q442	Ubiquitin conjugation factor E4 A	Ube4a	1039
29.7547	29.6949	30.0121	29.65	29.9158	29.8555				61.629	0	79.325	4714700000	17	17	17	17	17	18	Q5UE59;E9Q7C9;Q7TNF4;Q8CD76;Q7M703;Q7M702;Q7M6Z8;Q7M701;Q7M6Z7;Q7M6Z9;Q7M700;Q7M6Z6;O88447;F6UYN4	Q5UE59;E9Q7C9;Q7TNF4;Q8CD76;Q7M703;Q7M702;Q7M6Z8;Q7M701;Q7M6Z7;Q7M6Z9;Q7M700;Q7M6Z6;O88447	Kinesin light chain 1	Klc1	1040
26.7823	26.6811	27.235	27.1094	26.7282	26.4925				235.63	0	33.449	605030000	9	9	9	8	9	8	E9Q7G0;A0A1B0GSW3;Q3TH77;A0A1B0GT61;A0A1B0GT38;A0A1B0GSH2;Q3UNM2;F6ZQA3	E9Q7G0;A0A1B0GSW3		Numa1	1042
26.2802	25.9224	26.1917	26.1971	25.9952	26.0355				28.734	0	5.5829	366660000	16	15	15	16	19	19	E9Q7Q3;D3Z6I8;Q8C7C3	E9Q7Q3;D3Z6I8;Q8C7C3		Tpm3	1043
24.4864	24.2909	24.9603	24.4102	23.984	23.5297				81.36	0.00035537	4.4513	104750000	1	1	2	1	1	1	E9Q7T7	E9Q7T7	Chondroadherin-like protein	Chadl	1044
25.0158	25.4796	24.8785	24.629	24.8833	25.0111				34.556	0.00098103	3.423	162340000	1	1	2	1	2	2	Q3V4A1;E9Q811;Q9R0P1;Q9WTK7	Q3V4A1;E9Q811;Q9R0P1;Q9WTK7	Serine/threonine-protein kinase STK11	Stk11	1045
26.0816	26.0153	26.2069	26.2754	25.6703	25.9485				34.576	0	25.467	354850000	4	3	4	4	4	3	Q3TDM8;E9Q855;Q3UK26;Q3UXS0;O35609;B2M0S2;B2M0S3	Q3TDM8;E9Q855;Q3UK26;Q3UXS0;O35609;B2M0S2	Secretory carrier-associated membrane protein 3	Scamp3;Tu52	1046
26.9872	26.533	26.6531	26.6174	26.4919	26.3005				33.828	0	14.166	517210000	4	4	4	4	4	4	F7AA45;Q0VGU9;E9Q8F0;Q3UXT6;Q3U313;Q8VH51;B7ZD63;B7ZD61	F7AA45;Q0VGU9;E9Q8F0;Q3UXT6;Q3U313;Q8VH51	RNA-binding protein 39	Rbm39	1047
24.7576	25.0929	24.4709	24.5851	24.6744	24.6635				339.09	0	5.6524	139530000	2	2	2	2	2	2	E9Q8I9	E9Q8I9	Protein furry homolog	Fry	1048
29.282	29.5525	29.2565	29.6851	29.2238	29.1337				123.08	0	66.902	3549400000	11	12	10	12	11	10	E9Q8N8;A2VDF7;A7E1Z5;O88343;E3VWA1;E1AWU4;D3Z7G8	E9Q8N8;A2VDF7;A7E1Z5;O88343;E3VWA1;E1AWU4	Anion exchange protein;Electrogenic sodium bicarbonate cotransporter 1	Slc4a4	1049
25.6629	25.8271	25.9464	25.7204	25.8055	25.7628				38.958	0	5.5496	307350000	2	2	2	3	2	3	E9Q8P8;A4FUR1;Q3TY60	E9Q8P8;A4FUR1;Q3TY60	Protein FAM131B	Fam131b	1050
32.0145	31.8603	31.9065	31.8588	31.8542	31.855				66.005	0	323.31	20046000000	22	22	19	22	22	21	Q3TU36;E9Q912;Q3TPS9;Q3TA69;E9Q6Q4;Q3TLU4;I6L967;Q8BKH0;A0A0G2JGC8;Q3TYN8;A0A0G2JF70	Q3TU36;E9Q912;Q3TPS9;Q3TA69;E9Q6Q4;Q3TLU4;I6L967;Q8BKH0;A0A0G2JGC8		Rap1gds1	1052
25.7756	25.9251	25.9686	25.8161	25.7442	25.4945				19.808	0.0042386	2.5576	296660000	2	2	2	2	2	2	E9Q933;Q8BK08;Z4YN74	E9Q933;Q8BK08;Z4YN74	Transmembrane protein 11, mitochondrial	Tmem11	1053
32.1066	32.003	32.0231	32.0794	31.974	31.9898				86.055	0	323.31	22292000000	22	22	23	22	21	22	E9Q9A3;E9QQ05;E9QLK9;Q61548;Q3UI39;Q3TWS4;Q8BQA2;Q7TT20;A0A087WSI9;Q8CHE0	E9Q9A3;E9QQ05;E9QLK9;Q61548;Q3UI39;Q3TWS4	Clathrin coat assembly protein AP180	Snap91	1054
24.6044	24.7628	24.8488	25.011	24.6103	24.4634				26.718	0	5.5848	147390000	2	2	2	2	2	2	E9Q9E0;Q8VCX5	E9Q9E0;Q8VCX5	Calcium uptake protein 1, mitochondrial	Micu1	1056
27.9262	27.8852	28.0422	27.8235	27.8269	27.9339				100.82	0	96.667	1261800000	13	14	11	13	14	13	E9Q9H0;Q3UP61;H7BWY4;Q811D0;D3Z3B8;Q3TPP5;F6UDT8;S4R2T8;Q571K0	E9Q9H0;Q3UP61;H7BWY4;Q811D0;D3Z3B8	Disks large homolog 1	Dlg1	1057
23.3296	22.9773	22.9883	23.4864	22.9413	22.8378				63.44	0	14.635	46148000	1	1	1	1	1	1	E9Q9H2;E9Q9H3;P54103	E9Q9H2;E9Q9H3;P54103	DnaJ homolog subfamily C member 2;DnaJ homolog subfamily C member 2, N-terminally processed	Dnajc2	1058
25.0662	25.1655	25.3164	24.8006	25.0299	25.6424				67.764	0	19.769	190270000	3	3	3	3	3	3	G3X9J6;E9Q9M1;Q3V1L4	G3X9J6;E9Q9M1;Q3V1L4	Cytosolic purine 5-nucleotidase	Nt5c2	1059
25.8148	25.5342	25.8046	25.7605	25.7552	25.8286				84.338	0	6.8584	282590000	4	3	4	4	4	4	E9Q9N7;Q5RKR3;A0A1L1SS00;A0A1L1SQV1;A0A1L1SV86;A0A1L1SVD6;A0A1L1SSI6;A0A1L1SSZ4	E9Q9N7;Q5RKR3	Immunoglobulin superfamily containing leucine-rich repeat protein 2	Islr2	1060
30.6235	30.6503	30.8517	30.4755	30.367	30.4216				835.68	0	67.516	8090300000	23	22	24	21	22	20	E9Q9X1;S4R1P5;Q91ZU6;A0A087WSP0;Q6ZQ59;S4R1Y6;A0A1D5RLZ3;A0A087WRB8;A0A087WPR7;A3KMF5	E9Q9X1;S4R1P5;Q91ZU6;A0A087WSP0	Dystonin	Dst	1061
24.8592	25.052	25.3239	24.9612	25.4183	25.0106				58.971	0.00035817	4.6088	181510000	2	2	2	2	3	2	Q8C1W2;E9QAC6;Q80VC8;E9PUZ5;Q62083	Q8C1W2;E9QAC6;Q80VC8;E9PUZ5;Q62083	Galectin;PRKCA-binding protein	Pick1	1062
30.8728	30.7958	31.1402	30.8159	31.1365	31.0962				46.71	0	129.52	10552000000	13	12	13	12	12	12	Q5KU03;E9QAQ5;Q9WV60;Q3TB31	Q5KU03;E9QAQ5;Q9WV60	Glycogen synthase kinase-3 beta	Gsk3b	1064
25.9404	26.3289	26.3093	26.1153	25.6752	25.8798				216.37	0	20.446	354450000	6	6	5	5	4	5	E9QAS4;E9QAS5;Q5DTP7;Q6PDQ2;Q3U582;Q8BM83;E9PYU4;E9PYL1;A2A8L1;Q99JM0;Q8BL30;Q3UFM8;F6WR45	E9QAS4;E9QAS5;Q5DTP7;Q6PDQ2;Q3U582;Q8BM83	Chromodomain-helicase-DNA-binding protein 4	Chd4	1065
29.3968	29.42	29.0598	29.5026	29.0593	29.2412				24.146	0	23.142	3333500000	6	7	6	8	7	7	Q5M8Q0;Q3U7D2;E9QAZ2;Q9CZM2;B8JKK2	Q5M8Q0;Q3U7D2;E9QAZ2;Q9CZM2	Ribosomal protein L15;60S ribosomal protein L15	Rpl15;Gm10020	1066
29.0402	29.1219	29.7488	29.1218	29.6693	29.6133				93.619	0.00033333	3.5866	3528700000	31	31	32	31	33	32	E9QB01;O88682	E9QB01		Ncam1	1067
27.4306	27.3649	27.245	27.4822	26.9576	26.9206				102.37	0	32.917	817240000	8	8	6	8	7	8	E9QB02;Q68FL6;F6W0G8	E9QB02;Q68FL6	Methionine--tRNA ligase, cytoplasmic	Mars	1068
27.985	27.8345	27.9889	27.865	27.7824	27.4002				14.925	0	24.367	1191900000	5	5	5	5	5	5	Q4VAF0;E9QJT5;P56376;Q8BMV3	Q4VAF0;E9QJT5;P56376	Acylphosphatase;Acylphosphatase-1	Acyp1	1069
29.3735	29.2553	29.9289	29.4678	29.8939	29.8599				162.92	0	126.03	4242600000	16	15	16	18	19	18	E9QK04;P97798;Q7TQG5;A0A1L1SRD6;Q8C766	E9QK04;P97798;Q7TQG5	Neogenin	Neo1	1070
27.3382	27.3269	27.5201	27.1474	26.941	27.0811				90.791	0	15.203	794860000	3	3	3	3	3	3	E9QK48;Q7TNG5;D6RGM3	E9QK48;Q7TNG5	Echinoderm microtubule-associated protein-like 2	Eml2	1071
28.328	27.8705	27.8856	28.2859	28.1917	28.096				82.208	0	41.274	1499500000	7	6	6	9	6	6	E9QK62;Q8CHT1;F6SWQ9	E9QK62;Q8CHT1	Ephexin-1	Ngef	1072
29.6957	30.2065	29.2911	29.8036	29.4624	29.6103				98.845	0	139.39	4591300000	19	20	16	20	19	19	Q4LG64;E9QKC0;G5E8H1;C9K0Z0;P23819;C9K0Z1;A0A0A6YW90;Q80VM6;Q9JI80;Q9QXM4	Q4LG64;E9QKC0;G5E8H1;C9K0Z0;P23819;C9K0Z1;A0A0A6YW90;Q80VM6	Glutamate receptor 2	Gria2	1073
30.4526	30.4645	31.0581	30.4013	30.7704	30.7014				81.426	0	169.53	8403500000	20	20	20	20	20	20	Q3TPI3;Q3UHH4;Q3URK9;E9QKC6;Q9ESN6;Q8CA33;D3YY69;D3YZJ0;D3YY12;D3YTN5;Q8C8J9	Q3TPI3;Q3UHH4;Q3URK9;E9QKC6;Q9ESN6;Q8CA33	Tripartite motif-containing protein 2	Trim2	1074
27.2733	27.3689	27.9233	27.5324	27.5231	27.4218				115.89	0	23.901	953810000	5	5	6	6	6	6	Q4G0B8;E9QKZ2;Q91YE6;E0CXB2;E0CY46;F6UT58	Q4G0B8;E9QKZ2;Q91YE6;E0CXB2	Importin-9	Ipo9	1075
25.0835	24.8239	24.8042	25.0587	24.3377	24.1845				138.36	0	17.583	149350000	3	3	3	3	2	2	E9QLA5;A0A1Y7VM80;Q0GNC1	E9QLA5;A0A1Y7VM80;Q0GNC1	Inverted formin-2	Inf2	1076
28.8708	29.0308	29.0606	28.9909	28.7618	28.9025				92.862	0	103.99	2600000000	17	18	19	20	19	19	Q8BUT2;E9QLL2;Q8BZ98;F2Z460;E0CXZ8	Q8BUT2;E9QLL2;Q8BZ98	Dynamin-3	Dnm3	1077
28.1804	28.1738	28.5626	27.5576	27.4047	27.5532				130.67	0	40.209	1321500000	11	11	10	7	8	8	E9QM38;P55012;Q3TP36;A2AQ52;A2AQ51;A2AQ50;P55014	E9QM38;P55012	Solute carrier family 12 member 2	Slc12a2	1078
26.4347	26.1736	26.1359	26.1945	26.0109	25.9048				100.09	0	24.327	374200000	3	4	3	2	3	3	F6U2C2;Q3UX07;E9QM77;O70305;F6V8M6;Q3UX51;F7B6X4;A0A286YDU2	F6U2C2;Q3UX07;E9QM77;O70305;F6V8M6;Q3UX51;F7B6X4	Ataxin-2	Atxn2	1079
24.5303	24.4018	24.4915	24.2673	24.4682	24.2696				253.03	0	11.632	112290000	4	3	4	4	3	3	E9QMF5;Q80TN7	E9QMF5;Q80TN7	Neuron navigator 3	Nav3	1080
26.5949	26.4457	26.9554	26.9608	26.7605	26.6094				121.24	0	16.406	560230000	6	7	7	6	5	5	Q3UJA5;H3BKE6;E9QMI7;H3BL41;H3BJY2;E9QN63;Q9QWY8;H3BKD4;E9QMJ1;H3BJM7;H3BK40	Q3UJA5;H3BKE6;E9QMI7;H3BL41;H3BJY2;E9QN63;Q9QWY8;H3BKD4;E9QMJ1	Arf-GAP with SH3 domain, ANK repeat and PH domain-containing protein 1	Asap1	1081
29.8042	29.8918	30.1761	30.0002	30.0747	30.2684				30.292	0	39.835	5547600000	5	5	5	5	5	5	E9QMY1;Q80VX2;O54901;E9PZI9;Q05D16	E9QMY1;Q80VX2;O54901;E9PZI9;Q05D16	OX-2 membrane glycoprotein	Cd200	1082
28.1659	28.3008	28.7247	28.3259	28.5001	28.5331				121.72	0	34.576	1822200000	11	10	12	12	13	12	E9QN14;F8VPQ4;Q812A2	E9QN14;F8VPQ4;Q812A2	SLIT-ROBO Rho GTPase-activating protein 3	Srgap3	1083
25.3886	25.8427	25.8327	25.9238	25.3962	25.7052				48.003	0	12.9	275250000	3	4	4	4	4	4	Q3TQZ7;Q80W82;Q78GB8;Q8C9D4;E9QN59;Q80W81;Q80W80;Q61831	Q3TQZ7;Q80W82;Q78GB8;Q8C9D4;E9QN59;Q80W81;Q80W80;Q61831	Mitogen-activated protein kinase;Mitogen-activated protein kinase 10	Mapk10	1084
26.1281	25.9572	25.9953	26.1885	26.2319	26.3643				46.875	0	11.77	372350000	5	4	5	5	5	5	E9QND8;Q8BYP9;Q6PA06;Q9WUG4;Q8C081	E9QND8;Q8BYP9;Q6PA06	Atlastin-2	Atl2	1085
26.1187	26.1806	26.3521	26.1267	26.299	26.1143				148.25	0	9.8428	387340000	3	3	2	2	2	2	E9QNF7;Q9CPW0	E9QNF7;Q9CPW0	Contactin-associated protein-like 2	Cntnap2	1087
25.6028	25.6338	25.9186	25.7151	25.3516	25.5306				183.65	0	9.4549	260310000	5	4	5	4	3	4	E9QNR5;Q69ZU6;E9PWD2	E9QNR5;Q69ZU6;E9PWD2	Thrombospondin type-1 domain-containing protein 7A	Thsd7a	1088
25.1316	25.3998	25.4391	25.302	25.3256	25.1454				31.845	0	7.248	206500000	2	2	2	2	2	2	E9QNR6;Q8VD62	E9QNR6;Q8VD62	UPF0696 protein C11orf68 homolog	AI837181;Bles03	1089
25.6339	26.2765	26.2698	25.8842	26.0328	26.0189				42.168	0	21.456	343950000	4	3	4	4	3	4	E9QP87;Q80U92;Q8VHK5;Q8BLR0	E9QP87;Q80U92;Q8VHK5;Q8BLR0	Membrane protein MLC1	Mlc1	1090
29.3799	29.359	29.2161	29.5413	29.2545	29.2641				129.7	0	59.672	3445700000	18	17	18	18	18	16	G5E8R3;Q3UFS6;Q3TCQ3;Q3T9S7;E9QPD7;Q05920;Q62043;Q8BP54;A0A286YCC5	G5E8R3;Q3UFS6;Q3TCQ3;Q3T9S7;E9QPD7;Q05920;Q62043;Q8BP54	Pyruvate carboxylase;Pyruvate carboxylase, mitochondrial	Pcx;Pc	1091
27.8281	28.0244	27.79	28.0108	27.6469	27.5827				14.968	0	5.4873	1202300000	1	1	1	1	1	1	Q9CTT4;Q923F9;E9QPX3;Q9CXZ1	Q9CTT4;Q923F9;E9QPX3;Q9CXZ1	NADH dehydrogenase [ubiquinone] iron-sulfur protein 4, mitochondrial	Ndufs4	1092
26.986	27.1597	27.3626	27.1204	27.3534	27.379				51.384	0	16.674	786170000	4	5	5	4	5	5	F2WWK6;F2WWK5;Q9Z0R9	F2WWK6;F2WWK5;Q9Z0R9	Fatty acid desaturase 2	Fads2	1093
27.6181	26.6277	26.9981	26.3763	26.054	26.6367				136.74	0	7.7241	586240000	3	4	2	2	1	1	F2Z3U3;F2Z4B7;G5E867;S4R2K5	F2Z3U3;F2Z4B7;G5E867;S4R2K5		Raph1	1094
28.7191	28.717	28.7916	27.9963	28.3785	28.5325				60.134	0	42.24	1951400000	10	10	9	7	9	8	F2Z469;F2Z468;F2Z3U4;O89029	F2Z469;F2Z468;F2Z3U4;O89029	Matrilin-4	Matn4	1095
25.5538	25.6859	25.8611	25.7438	25.8981	25.355				46.079	0.00035088	4.2453	271360000	1	1	1	1	1	1	F2Z490;Q8C8R9;Q9R1C6	F2Z490;Q8C8R9;Q9R1C6	Diacylglycerol kinase epsilon	Dgke	1098
26.3791	26.4624	26.4712	26.38	26.5629	26.4328				85.44	0	20.508	461910000	5	6	4	5	5	5	F6QFD1;O70286	F6QFD1;O70286		Pde4d	1099
29.602	29.5633	29.7922	29.5358	29.709	29.8583				49.742	0	112	4325100000	13	12	11	14	11	11	F6RJV6;Q9JJK2	F6RJV6;Q9JJK2	LanC-like protein 2	Lancl2	1100
24.6564	23.8535	24.8065	24.0928	23.4345	23.6987				96.201	0	5.7967	96272000	2	2	2	3	2	2	F6S5I0;F6RND9;Q5SWZ5;P97434;Q8CBS0;Q8C8T6;Q8CHC7;F6XZM9	F6S5I0;F6RND9;Q5SWZ5;P97434;Q8CBS0;Q8C8T6;Q8CHC7	Myosin phosphatase Rho-interacting protein	Mprip	1102
28.8475	28.6516	29.1058	28.7293	28.9816	28.892				114.15	0	38.874	2463100000	11	10	10	11	10	12	F6RPJ9;Q8CGB9;Q9JHR7	F6RPJ9;Q8CGB9;Q9JHR7	Insulin-degrading enzyme	Ide	1103
34.2511	34.2002	33.6875	31.7846	31.1106	30.4782				20.829	0	253.72	52375000000	9	9	9	9	9	7	F6VME3;F6RT34;Q09J72;Q3UGF3;F6RWW8;Q542T4	F6VME3;F6RT34;Q09J72;Q3UGF3;F6RWW8;Q542T4		Mbp	1104
25.1453	25.0366	24.9074	25.3147	24.5651	24.3715				30.282	0	5.1076	164490000	2	2	2	2	1	2	F6SFF5;Q8K1Z0	F6SFF5;Q8K1Z0	Ubiquinone biosynthesis protein COQ9, mitochondrial	Coq9	1106
26.3793	26.2162	26.2681	26.5884	26.5946	26.3984				42.415	0	12.956	453290000	6	5	4	6	6	5	Q80U51;F6SLR4;Q9ER58;Q6PAN0	Q80U51;F6SLR4;Q9ER58;Q6PAN0	Testican-2	Spock2	1107
29.5272	29.3648	29.0133	29.8366	29.2239	29.0788				21.882	0	81.185	3538900000	2	2	2	2	2	2	F6SVV1;Q4FZE6;P62082	F6SVV1;Q4FZE6;P62082	40S ribosomal protein S7	Gm9493;Rps7	1108
25.1177	24.3901	24.9786	25.3995	25.198	25.1633				30.66	0.00034722	4.1046	177830000	2	2	2	2	2	2	F6SXT0;Q5DTK7;Q7TSK2;F6XNR8	F6SXT0;Q5DTK7;Q7TSK2;F6XNR8	Seizure protein 6	Sez6	1109
26.3852	26.1529	26.4182	26.2019	26.2534	26.2448				83.201	0	6.3351	408850000	3	3	3	3	3	2	F6SZ47;P28028;F6TUC4;Q9CU36;Q9JJU6;Q99N57	F6SZ47;P28028	Serine/threonine-protein kinase B-raf	Braf	1110
27.9158	27.9067	28.1049	28.1224	27.4655	27.6286				6.0197	0.0053476	2.4119	1494700000	1	1	1	1	1	1	F6ULV5	F6ULV5		Sgce	1112
24.1819	24.6292	24.3853	24.4364	24.2568	24.5256				20.615	0.0072738	2.2251	112450000	1	1	1	1	1	1	F6Z1E7;F6UMH9;Q8VDI7	F6Z1E7;F6UMH9;Q8VDI7	Ubiquitin-associated domain-containing protein 1	Ubac1	1113
24.98	25.8276	24.9822	24.9415	24.9488	25.6538				13.398	0	9.2606	204140000	1	1	1	1	1	1	F6UP63;Q8CHK3	F6UP63;Q8CHK3	Lysophospholipid acyltransferase 7	Mboat7	1114
28.2734	28.0777	28.0401	28.1266	27.7441	28.0002				17.619	0	20.78	1478000000	6	7	6	7	7	5	F6VQ81;Q3TUJ9;Q8BKP1;Q3TAI4;Q9CZ22;A2AUD5;Q9CYZ2;V9GWU5	F6VQ81;Q3TUJ9;Q8BKP1;Q3TAI4;Q9CZ22;A2AUD5;Q9CYZ2;V9GWU5	Tumor protein D54	Tpd52l2	1116
29.3582	29.2007	29.5465	29.3868	29.2837	29.0882				74.894	0	6.3095	3331000000	2	3	3	3	2	3	Q8BR82;F6VSK8;Q3TWK2;Q8CC06;Q6PEE8;Q80ZI8;Q61739;Q8BNH0	Q8BR82;F6VSK8;Q3TWK2;Q8CC06;Q6PEE8;Q80ZI8;Q61739	Integrin alpha-6;Integrin alpha-6 heavy chain;Integrin alpha-6 light chain	Itga6	1117
26.4187	26.7859	26.0952	26.2072	26.3682	26.087				31.231	0	9.9072	455280000	4	4	3	4	3	4	F6VY18;Q9DCZ1	F6VY18;Q9DCZ1	GMP reductase 1	Gmpr	1118
23.4415	23.7942	23.3083	24.0822	23.2388	22.9933				29.234	0.00066072	3.5063	96848000	1	1	1	1	1	1	F6X0P2;Q6GQS1	F6X0P2;Q6GQS1	Calcium-binding mitochondrial carrier protein SCaMC-3	Slc25a23	1119
26.3239	26.1923	26.1754	25.5635	25.7705	26.1411				54.45	0	15.659	350230000	5	5	4	3	3	4	F6X0V1;Q8BRR9;Q61481;Q9JLL9;Q5I7S8;A2ASF9;Q8CDV2;Q9D5W0;Q3USZ6;E9Q7V6;Q5D0E7;A0A0N4SWG4;Q64338	F6X0V1;Q8BRR9;Q61481;Q9JLL9;Q5I7S8	Calcium/calmodulin-dependent 3,5-cyclic nucleotide phosphodiesterase 1A	Pde1a	1120
29.871	29.7919	29.5964	29.7798	29.5258	29.6059				12.483	0	41.962	4438400000	7	7	7	7	7	6	S4R1N6;Q561N5;F6YVP7;P62270;Q3TW65;A0A1Y7VKY1	S4R1N6;Q561N5;F6YVP7;P62270;Q3TW65;A0A1Y7VKY1	40S ribosomal protein S18	Rps18;Gm10260	1122
25.2588	24.9191	24.8846	24.9113	24.9408	24.9333				27.269	0.00035702	4.5572	166420000	2	2	1	2	2	2	F6Z458;Q9CWA6;Q8VEH8;Q3TRQ6	F6Z458;Q9CWA6;Q8VEH8;Q3TRQ6	Endoplasmic reticulum lectin 1	Erlec1	1123
24.2138	24.3515	24.4828	24.1473	24.8114	24.3126				76.408	0.00034435	3.9955	110470000	2	1	1	2	2	2	F6ZCF0;Q641K1;E9PX07	F6ZCF0;Q641K1;E9PX07	Cytosolic carboxypeptidase 1	Agtpbp1	1124
28.1735	28.4586	28.0714	28.8344	28.2044	28.5295				14.309	0	13.893	1812300000	1	1	1	1	1	1	F6ZFT1;F8WJ64;Q569N0;Q3TJG2;Q9CR21	F6ZFT1;F8WJ64;Q569N0;Q3TJG2;Q9CR21	Acyl carrier protein;Acyl carrier protein, mitochondrial	Ndufab1	1125
26.5596	25.5529	25.8161	26.099	25.4713	25.8759				75.646	0	6.587	325920000	4	4	3	4	4	4	Q8C7E6;G3UW30;F6ZHD8;Q9D6Y9;Q8BT78	Q8C7E6;G3UW30;F6ZHD8;Q9D6Y9;Q8BT78	1,4-alpha-glucan-branching enzyme	Gbe1	1126
27.2595	27.2447	27.0166	23.5209	24.7291	24.4792				17.109	0.00033772	3.7582	430880000	8	8	8	8	8	6	F6ZIA4;F7A0B0	F6ZIA4;F7A0B0		Mbp	1127
30.9004	30.7842	30.6683	30.7985	30.7441	30.8012				24.611	0	150.32	11137000000	10	11	10	12	11	11	F6ZV59;G5E8G0;G3X9W0;Q60668;F6SHF3;E9Q5B6;Q3UXC8;A0A0G2JFL4;F7A465;Q9D3U4	F6ZV59;G5E8G0;G3X9W0;Q60668;F6SHF3;E9Q5B6	Heterogeneous nuclear ribonucleoprotein D0	Hnrnpd	1128
26.1246	26.5313	25.4917	26.4276	25.6457	26.0434				54.282	0	14.237	371320000	5	5	3	5	5	5	Q8C446;F6ZYH6;P63080	Q8C446;F6ZYH6;P63080	Gamma-aminobutyric acid receptor subunit beta-3	Gabrb3	1129
26.364	26.4154	26.2083	26.1131	26.7727	27.0665				17.937	0.00035907	4.6228	490050000	2	2	2	2	2	2	S4R1E5;Q3TI34;Q5XJZ8;Q3TIF2;Q76LV0;F7A8H6;O70325;Q8K4U7;Q91XR9	S4R1E5;Q3TI34;Q5XJZ8;Q3TIF2;Q76LV0;F7A8H6;O70325;Q8K4U7;Q91XR9	Glutathione peroxidase;Phospholipid hydroperoxide glutathione peroxidase, mitochondrial;Phospholipid hydroperoxide glutathione peroxidase, nuclear	Gpx4;PHGPx	1130
25.2747	25.1014	25.1848	24.9162	25.097	25.2409				19.319	0.0022364	3.15	184580000	2	1	1	2	2	2	F7B227;O35459	F7B227;O35459	Delta(3,5)-Delta(2,4)-dienoyl-CoA isomerase, mitochondrial	Ech1	1132
28.3838	28.2826	28.7145	28.852	28.322	28.4613				150.86	0.00036062	4.6921	1906800000	3	3	3	3	3	2	F7BE84;Q3TRT7;A6H6J9;Q5DTZ5;Q3UI28	F7BE84;Q3TRT7;A6H6J9;Q5DTZ5;Q3UI28		Ankrd50;mKIAA1223	1134
25.4924	25.5535	26.0045	25.2755	25.4873	25.5871				61.962	0.00066159	3.5114	251520000	2	2	2	2	2	2	F7BP73;Q3UHH2	F7BP73;Q3UHH2	Solute carrier family 22 member 23	Slc22a23	1136
24.579	24.5974	24.9761	24.8131	24.451	24.5677				29.515	0	8.1895	131830000	2	2	2	1	2	2	F7BTP8;Q3UL32;Q9QYI3;A2A5E1	F7BTP8;Q3UL32;Q9QYI3;A2A5E1	DnaJ homolog subfamily C member 7	Dnajc7	1137
27.7163	27.8072	27.6826	28.1715	28.0881	28.3312				54.205	0	19.57	1332000000	6	6	6	5	5	5	F7BX26;Q60676	F7BX26;Q60676	Serine/threonine-protein phosphatase;Serine/threonine-protein phosphatase 5	Ppp5c	1138
24.9024	25.0433	25.6739	24.8217	24.9862	25.0468				97.72	0	9.068	181540000	4	3	2	4	3	3	F7C9N6;Q9D071;E9PW47;F7A0X7	F7C9N6;Q9D071;E9PW47	MMS19 nucleotide excision repair protein homolog	Mms19	1139
26.1966	26.3148	26.5711	26.557	25.4284	25.2758				19.859	0	8.3083	381790000	2	2	2	2	2	2	P70165;Q61436;Q3TP61;Q80V57;Q8BNS7;F7CK55;Q9ESQ2;Q63ZW6;P02463;A0A1B0GRC0;A0A1B0GSI7	P70165;Q61436;Q3TP61;Q80V57;Q8BNS7;F7CK55;Q9ESQ2;Q63ZW6;P02463;A0A1B0GRC0;A0A1B0GSI7	Collagen alpha-1(IV) chain;Arresten	Col4a5;Col4a1	1140
25.9078	27.0054	25.7821	25.9504	25.4917	25.3913				43.418	0	38.496	352930000	2	3	2	2	2	3	F7CZ64;Q8VHW2	F7CZ64;Q8VHW2	Voltage-dependent calcium channel gamma subunit;Voltage-dependent calcium channel gamma-8 subunit	Cacng8	1142
28.6854	28.8194	29.0152	28.8491	29.1366	29.0565				108.85	0	59.819	2527600000	10	11	12	10	15	12	V9GWT6;V9GXH3;F8VPM7;Q99MI1;V9GXF0;V9GXP8;V9GX53;V9GXL1	V9GWT6;V9GXH3;F8VPM7;Q99MI1;V9GXF0;V9GXP8	ELKS/Rab6-interacting/CAST family member 1	Erc1	1143
25.9639	25.9036	26.0882	26.1406	25.9954	25.8634				174.29	0	8.9468	334120000	5	4	4	4	5	3	F8VPN4;A0A0G2JGI9;E0CX86;E0CYU6;F6XXE6;F7CSZ6;Q8CE68	F8VPN4;A0A0G2JGI9		Agl	1144
27.0616	26.9937	27.0474	27.192	27.3884	27.0892				233.28	0	25.403	737940000	9	8	9	9	8	7	F8VPQ1;Q8CIQ7;Q3UHH9;F6VMI1;Q6A088;F6YXW9	F8VPQ1;Q8CIQ7;Q3UHH9	Dedicator of cytokinesis protein 3	Dock3	1146
28.3874	28.308	28.1398	28.7466	28.4041	28.6137				118.87	0	86.804	1885900000	6	8	9	9	9	7	F8VPU2;E9Q805;Q8K2R0;Q3UY58	F8VPU2;E9Q805	FERM, RhoGEF and pleckstrin domain-containing protein 1	Farp1	1147
24.6448	24.3892	24.6747	24.5447	24.378	24.3408				84.253	0	8.5859	125650000	1	2	2	2	3	3	F8VQ95;Q6Y685;A0A1B0GSC1;A0A1B0GRH3;Q3UUD7	F8VQ95;Q6Y685	Transforming acidic coiled-coil-containing protein 1	Tacc1	1150
24.0556	24.0639	24.7105	23.9773	24.0983	24.1828				161.29	0.00034471	4.005	96825000	2	1	2	2	1	2	F8VQD7;Q05909;D6RD11	F8VQD7;Q05909;D6RD11	Protein-tyrosine-phosphatase;Receptor-type tyrosine-protein phosphatase gamma	Ptprg	1151
28.7131	28.8737	29.1683	28.6275	29.1776	29.057				97.694	0	74.004	2574100000	8	8	8	8	9	8	F8VQE9;Q8VHH5;A0A1D5RMG4;A0A0G2JDW1;Q8K0K1;A0A0G2JER6;Q8BV81	F8VQE9;Q8VHH5;A0A1D5RMG4	Arf-GAP with GTPase, ANK repeat and PH domain-containing protein 3	Agap3	1152
25.1365	25.59	26.0516	25.4821	25.4775	25.4755				128.22	0	7.9881	247400000	3	4	4	3	3	4	F8VQH0;Q4JIM5;B7ZMZ2;B2RQ57;Q99P28	F8VQH0;Q4JIM5;B7ZMZ2;B2RQ57	Non-specific protein-tyrosine kinase;Abelson tyrosine-protein kinase 2	Abl2	1153
24.0352	24.2786	23.8253	24.0111	23.8563	23.7148				177.19	0	6.2603	84240000	1	2	2	2	1	1	F8VQJ3;P02468;Q3UNG0	F8VQJ3;P02468;Q3UNG0	Laminin subunit gamma-1	Lamc1	1154
25.6852	25.7048	25.3103	25.7809	25.7155	25.817				81.83	0.00036127	4.7145	270540000	3	3	3	3	3	3	F8VQK3;Q3TNN8;Q3UH83	F8VQK3;Q3TNN8		Gucy1a2	1155
26.0679	26.3169	26.4032	26.1756	26.0368	26.3023				172.47	0	24.894	391650000	4	6	5	4	5	7	F8VQN6;Q8R4H2	F8VQN6;Q8R4H2	Rho guanine nucleotide exchange factor 12	Arhgef12	1156
26.8037	27.114	27.2119	26.8627	26.1706	26.5136				14.51	0	5.6495	604910000	3	3	2	3	3	3	F8WGB3;Q5XK33;Q9CZB0	F8WGB3;Q5XK33;Q9CZB0	Succinate dehydrogenase cytochrome b560 subunit, mitochondrial	Sdhc	1157
24.5264	24.6113	24.3998	24.6904	24.3959	24.8302				160.05	0.0045154	2.5096	127660000	2	2	2	2	2	1	S4R255;F8WGF2;Q9Z0J4;S4R1D5	S4R255;F8WGF2;Q9Z0J4;S4R1D5	Nitric oxide synthase;Nitric oxide synthase, brain	Nos1	1158
31.3521	31.4114	31.5756	31.2971	31.6422	31.539				73.163	0	271.1	14832000000	16	16	16	16	16	16	F8WHZ9;F8WGR0;Q8K232;Q9QYC0;F6RDR0	F8WHZ9;F8WGR0;Q8K232;Q9QYC0	Alpha-adducin	Add1	1159
25.6426	25.0921	24.7717	24.5712	25.8945	25.5746				66.771	0	6.2597	219390000	9	9	8	12	9	8	F8WGT1;Q68FL4;H3BKT5;Q80TQ9;F8WI65;Q80WX1;Q3TSQ0;A0PJF2;E9PX77;Q3UY76;Q3TMT7;A0A0N4SUY4;F7ATQ6;Q9JJF5;D3Z2Q0;H3BL31;D3YYM7	F8WGT1;Q68FL4;H3BKT5;Q80TQ9;F8WI65	Adenosylhomocysteinase;Putative adenosylhomocysteinase 3	Ahcyl2	1160
29.0095	28.7194	28.8678	28.8875	28.6698	28.5297				69.119	0	33.316	2339300000	8	8	9	10	9	8	F8WH41;Q3UWX9;O55106;Q3TT86;F6Z700;Q8BKL4	F8WH41;Q3UWX9;O55106	Striatin	Strn	1161
24.5849	24.3215	24.5924	24.3577	24.6923	24.8994				18.877	0.0016077	3.2559	125180000	1	1	2	1	1	1	F8WH97;Q8C5F3;Q8BR34;G5E8E0;Q9QZB0;Q6P208	F8WH97;Q8C5F3;Q8BR34;G5E8E0;Q9QZB0;Q6P208	Regulator of G-protein signaling 17	Rgs17	1162
29.2899	29.2327	29.2452	29.2984	29.2544	29.2547				138.52	0	63.293	3248300000	19	21	19	22	20	21	Q8BTF0;F8WHL2;Q8CIE6;Q63ZW9;Q8R393;Q99JW9;Q8BTF3;Q3TAU7;F6XJN3;Q9ET41	Q8BTF0;F8WHL2;Q8CIE6;Q63ZW9	Coatomer subunit alpha;Coatomer subunit alpha;Xenin;Proxenin	Copa	1163
28.2353	28.319	28.1256	28.5802	28.0053	28.166				132.35	0	61.333	1643700000	10	12	9	12	7	12	F8WHM5;Q53WR6;Q61543;F6RSH1;E9PWD8;Q8BQH1	F8WHM5;Q53WR6;Q61543	Golgi apparatus protein 1	Glg1	1164
24.171	24.6739	24.7991	25.6454	24.57	24.1991				164.76	0.00035562	4.4726	148140000	1	2	1	1	1	1	F8WHU5;Q4VA53	F8WHU5;Q4VA53	Sister chromatid cohesion protein PDS5 homolog B	Pds5b	1166
24.666	24.3907	24.4447	24.4491	24.8201	24.4129				15.003	0.00033795	3.7608	121680000	2	2	2	2	2	2	F8WHV1;Q9D187;A0A1D5RMI0	F8WHV1;Q9D187;A0A1D5RMI0	Mitotic spindle-associated MMXD complex subunit MIP18	Fam96b	1168
28.9739	28.9121	29.1197	28.8856	28.9688	28.7455				75.515	0	40.606	2562400000	10	10	7	10	11	11	F8WHW6;O70161;F6SMP3;E0CYP4;F7C0X9;D3YUY3;F8WI18;P70182	F8WHW6;O70161	Phosphatidylinositol 4-phosphate 5-kinase type-1 gamma	Pip5k1c	1169
26.3324	26.1587	25.4767	26.2027	26.2295	26.4824				41.689	0	22.186	384090000	2	2	2	2	2	2	F8WI57;Q99MR0;D3Z4L2	F8WI57;Q99MR0;D3Z4L2	Actin-like protein 6B	Actl6b	1170
29.0058	29.2211	29.5747	29.1462	29.1433	29.2452				59.89	0	54.258	3098400000	12	10	11	9	12	13	F8WI90;P05480;Q3UKD6	F8WI90;P05480;Q3UKD6	Neuronal proto-oncogene tyrosine-protein kinase Src;Non-specific protein-tyrosine kinase	Src	1171
26.5209	26.4772	26.4745	26.3166	26.2689	26.0216				15.65	0	6.3259	432270000	3	3	3	3	3	3	F8WIB1;Q3TIR2;Q14AC7;P61211;Q9D7H9;E9Q006;Q4V9U3	F8WIB1;Q3TIR2;Q14AC7;P61211;Q9D7H9	ADP-ribosylation factor-like protein 1	Arl1	1173
28.4072	28.3201	28.5191	28.2946	28.3981	28.5127				33.429	0	51.774	1787100000	7	7	7	7	8	7	F8WIK0;Q8WTY4;F7BWP1;E0CYY1	F8WIK0;Q8WTY4;F7BWP1	Anamorsin	Ciapin1	1174
30.2007	30.0523	29.9877	31.0235	31.4317	31.2899				44.314	0	110.39	9328400000	10	10	9	10	10	10	Q3U7I9;F8WIR1;Q3UCD9;Q3U7P0;Q3U651;Q3TXL5;Q3TWR6;Q3TWD0;Q8C243;P18242;Q3UAQ1;Q3U8W5;Q3TJN3;F6Y6L6;Q3TWL1;Q3UC89;Q3UCW4;Q3TIR0;Q8VCK2;A0A1B0GT66;Q05BF3	Q3U7I9;F8WIR1;Q3UCD9;Q3U7P0;Q3U651;Q3TXL5;Q3TWR6;Q3TWD0;Q8C243;P18242;Q3UAQ1;Q3U8W5;Q3TJN3;F6Y6L6;Q3TWL1;Q3UC89;Q3UCW4;Q3TIR0;Q8VCK2;A0A1B0GT66	Cathepsin D	Ctsd	1175
30.6231	30.5165	30.7753	30.5831	30.7003	30.4008				75.26	0	166.92	8170600000	23	23	21	23	23	22	Q99JX6;F8WIT2;Q3UI56;P14824;Q3TUI1;Q3UDK4;Q3V2Z4;Q8CEX0	Q99JX6;F8WIT2;Q3UI56;P14824;Q3TUI1;Q3UDK4;Q3V2Z4;Q8CEX0	Annexin;Annexin A6	Anxa6	1176
26.492	26.565	26.3912	26.5772	26.6446	26.5631				15.773	0.00065725	3.4762	489800000	2	1	1	2	2	2	H7BXB9;F8WIU1;Q9D1K7;Q6IR22	H7BXB9;F8WIU1;Q9D1K7;Q6IR22	UPF0687 protein C20orf27 homolog	1700037H04Rik	1177
29.1321	29.1374	29.0513	29.0949	28.8742	28.6792				97.194	0	19.801	2735300000	14	14	14	14	13	13	Q3T9X3;Q3TCR7;Q3TBU6;G3X9G4;F8WIV5;P39054;G3UZZ3;Q9CUM4;G3UXX2;Q91Z39	Q3T9X3;Q3TCR7;Q3TBU6;G3X9G4;F8WIV5;P39054;G3UZZ3;Q9CUM4	Dynamin-2	Dnm2	1178
26.9457	26.6767	26.6438	26.5333	26.8112	26.7171				21.935	0	13.94	549990000	4	4	2	3	4	3	F8WJG3;P62996;Q5PR75	F8WJG3;P62996;Q5PR75	Transformer-2 protein homolog beta	Tra2b	1181
30.7922	30.683	30.92	30.738	30.9914	30.9339				40.538	0	135.96	9646800000	7	7	7	7	7	7	F8WJK8;Q3U9V1;Q3U8D2;Q99L47;Q3U3N7;Q3TGW8;E9Q1V0;E9Q1X9	F8WJK8;Q3U9V1;Q3U8D2;Q99L47;Q3U3N7;Q3TGW8	Hsc70-interacting protein	St13	1182
25.8224	25.466	25.4904	24.6043	25.1525	25.4504				75.566	0	11.315	215770000	2	2	2	3	1	3	G3FEZ6;G3UWV4;Q69Z98;G3UZ19;G3UYN4;G3UXM5;G3UZ00	G3FEZ6;G3UWV4;Q69Z98;G3UZ19;G3UYN4;G3UXM5	Serine/threonine-protein kinase BRSK2	Brsk2	1183
32.6242	32.6624	32.4477	32.7359	32.4775	32.4778				101.87	0	323.31	32538000000	36	36	37	36	35	37	G3UVV4;Q6GQU1;Q3TJE3;P17710;Q3UPC4;Q3UE51;Q3TTB4;D3YYR4;D3Z365;E9Q5B5;O08528;Q91W97;E9Q9M6;B4YB29;D3Z105;Q3TCB2;E9Q3Z4;Q08EC2;E9Q8S8;Q3TVQ4;Q3TQE0;Q3TBG9;Q149C8;Q3TRM8	G3UVV4;Q6GQU1;Q3TJE3;P17710;Q3UPC4;Q3UE51;Q3TTB4	Hexokinase;Hexokinase-1	Hk1	1184
27.0654	26.9815	26.7024	26.6804	26.9648	27.0281				15.354	0	7.0948	636500000	2	2	2	2	1	2	G3UW70;Q9D1L9	G3UW70;Q9D1L9	Ragulator complex protein LAMTOR5	Lamtor5	1186
25.6953	25.486	25.4887	25.414	25.3371	25.3948				191.12	0	12.553	229460000	3	3	5	5	4	5	Q5DTJ4;G3UX48;Q7TSC1;Q9CRU5;Q9CRP1;Q9CRP0	Q5DTJ4;G3UX48;Q7TSC1	Protein PRRC2A	Prrc2a	1187
23.5237	23.4157	23.8586	23.5907	23.4437	23.807				44.918	0	5.7253	63643000	1	2	1	1	2	2	G3UXB4;Q3U308;D3Z2M0	G3UXB4;Q3U308;D3Z2M0	Cytoplasmic tRNA 2-thiolation protein 2	Ctu2	1189
28.1376	28.1113	28.1558	28.1004	28.2523	28.3809				27.526	0	18.808	1540000000	7	7	6	7	7	7	Q3UYQ0;Q3TI27;G3UXL2;Q9D7G0;Q3UPD5	Q3UYQ0;Q3TI27;G3UXL2;Q9D7G0;Q3UPD5	Ribose-phosphate pyrophosphokinase 1	Prps1l3;Prps1	1190
28.3723	28.4004	28.5359	28.2112	28.8582	28.6973				27.411	0	36.92	1895900000	9	8	11	8	11	10	G3UXZ5;Q5HZK3;P97371;G3UXY0;G3UWN9;G3X9K9;G3UXR1	G3UXZ5;Q5HZK3;P97371;G3UXY0;G3UWN9;G3X9K9	Proteasome activator complex subunit 1	Psme1	1192
28.9598	28.8753	28.7993	28.8174	28.6795	28.67				140.23	0	60.218	2412000000	14	14	12	13	13	12	Q7TPT7;Q790I0;Q3U3D3;G3UY93;Q9Z1Q9;Q3TII4;G3UZ22;G3UYW2	Q7TPT7;Q790I0;Q3U3D3;G3UY93;Q9Z1Q9;Q3TII4	Valine--tRNA ligase	Vars	1194
24.931	24.7507	25.3812	24.4811	25.0854	24.4791				30.139	0	6.3908	157770000	2	3	2	3	2	3	G3UYB7;I6L9A6;G3V027;Q9Z2C9;G3UYZ2	G3UYB7;I6L9A6;G3V027;Q9Z2C9	Myotubularin-related protein 7	Mtmr7	1195
26.9222	26.4467	26.775	26.3595	26.2301	26.5812				49.519	0	10.948	502680000	2	2	3	3	2	2	G3UYJ6;G3UYD0;Q3UHU8;Q9ESZ8;G3UWV2	G3UYJ6;G3UYD0;Q3UHU8;Q9ESZ8	General transcription factor II-I	Gtf2i	1196
27.1519	27.2628	27.1632	26.9906	27.3874	27.4291				11.409	0	31.138	801090000	3	2	2	3	3	2	G3UYF9;Q792E4;Q03958	G3UYF9;Q792E4;Q03958	Prefoldin subunit 6	Pfdn6	1197
26.21	26.4813	25.5497	25.6829	24.1267	25.0588				11.225	0.0013038	3.3975	275520000	2	1	2	1	1	2	Q8CFZ0;G3UYP0;P63280	Q8CFZ0;G3UYP0;P63280	SUMO-conjugating enzyme UBC9	Ube2i	1198
28.3745	28.2935	27.9854	28.6222	28.0834	28.424				6.3442	0	8.899	1688000000	2	2	2	2	2	2	G3UYV7;Q059I1;P62858	G3UYV7;Q059I1;P62858	40S ribosomal protein S28	Rps28	1199
25.2379	25.1999	24.2482	25.6094	24.9542	24.9751				25.652	0	11.078	183940000	9	10	8	9	8	9	G3UZJ2	G3UZJ2	Microtubule-associated protein	Map2	1200
28.6724	28.7539	28.574	28.7341	28.8344	29.0167				23.621	0	39.79	2292900000	5	6	5	6	6	6	G3UZJ5;N0E4C0;N0E4C5;N0E463;P67871;G3UZA4;N0E462;G3UZX4;G3UWU5;N0E636;G3UXG7;G3UXU2	G3UZJ5;N0E4C0;N0E4C5;N0E463;P67871;G3UZA4;N0E462;G3UZX4;G3UWU5;N0E636;G3UXG7	Casein kinase II subunit beta	Csnk2b;Csnk2b-Ly6g5b	1201
30.767	30.9242	31.063	30.8641	30.8376	30.9298				47.345	0	138.05	10122000000	10	10	11	10	11	11	G3UZM4;Q8BLQ9;D3Z0N3	G3UZM4;Q8BLQ9	Cell adhesion molecule 2	Cadm2	1203
23.3213	22.392	23.1621	23.1641	22.2597	22.9966				83.911	0.00036114	4.7094	40519000	1	1	1	1	1	1	Q3UNC4;G3X8Q6;O08672	Q3UNC4;G3X8Q6;O08672	Kinesin-like protein;Kinesin-like protein KIFC2	Kifc2	1204
28.4738	28.3525	28.4907	28.082	28.075	28.2849				21.086	0	9.4383	1659800000	4	4	4	4	4	4	Q9CQG4;Q921E4;Q5QGU0;G3X8R0;Q60870	Q9CQG4;Q921E4;Q5QGU0;G3X8R0	Receptor expression-enhancing protein	Reep5	1205
26.6505	26.9919	27.1958	27.1968	27.2028	27.2026				53.829	0	19.244	712840000	4	3	4	5	5	5	Q9D2D1;Q544R6;G3X8T3;P16675;A2A5J9;A2A5J8;A2A5J6	Q9D2D1;Q544R6;G3X8T3;P16675	Carboxypeptidase;Lysosomal protective protein;Lysosomal protective protein 32 kDa chain;Lysosomal protective protein 20 kDa chain	Ctsa	1206
25.9752	25.5774	25.5914	26.5082	25.6579	26.4475				94.799	0	21.405	343940000	4	4	3	4	5	4	Q8BWV2;G3X8X7;Q920Q4;Q8C016;A2BI90	Q8BWV2;G3X8X7;Q920Q4;Q8C016	Vacuolar protein sorting-associated protein 16 homolog	Vps16	1207
24.4259	24.25	24.2915	24.2595	24.2876	24.1319				75.401	0.0094367	2.0848	102740000	1	2	1	2	1	2	G3X920;Q9DBR3	G3X920;Q9DBR3	Armadillo repeat-containing protein 8	Armc8	1208
25.1088	25.8081	25.5273	25.6879	25.8372	25.8034				121.68	0	6.506	275550000	3	3	3	2	2	3	H7BX46;G3X932;P59281;Q6PAT3	H7BX46;G3X932;P59281	Rho GTPase-activating protein 39	Arhgap39	1209
27.0624	27.056	26.9507	26.9012	26.9289	26.8461				150.17	0	26.569	655060000	12	13	12	13	12	12	Q7TT13;Q5SXG1;Q5SXG3;G3X9G2;Q9JM52;F7AMS7;Q571L1;Q3UTY9;J3QM71;Q61155;E0CYV5	Q7TT13;Q5SXG1;Q5SXG3;G3X9G2;Q9JM52;F7AMS7	Misshapen-like kinase 1	Mink1	1211
26.0968	26.2994	26.1686	26.1924	26.217	26.2499				344.78	0	10.781	397830000	5	6	4	6	4	6	G3X9H5;P42859	G3X9H5;P42859	Huntingtin	Htt	1212
25.4843	25.1869	25.1549	25.4612	25.537	25.583				208.5	0	6.7438	241700000	4	3	3	3	3	3	G3X9K3;D3YYK9;F6YCJ0;Q8R3I7;Q3U5C3;A2A5R2	G3X9K3;D3YYK9	Brefeldin A-inhibited guanine nucleotide-exchange protein 1	Arfgef1	1213
31.5719	31.7121	31.4987	31.7127	31.2786	31.3548				18.621	0	110.28	15713000000	10	10	10	10	9	10	G3X9L6;Q9DCX2;B1ASE2	G3X9L6;Q9DCX2;B1ASE2	ATP synthase subunit d, mitochondrial	Gm10250;Atp5h	1214
28.4511	28.5247	28.146	28.4687	27.6183	27.24				7.4796	0	14.739	1534500000	3	3	3	3	3	3	Q3UGN1;G3X9Q2;Q61016;Q3UGB3	Q3UGN1;G3X9Q2;Q61016;Q3UGB3	Guanine nucleotide-binding protein subunit gamma;Guanine nucleotide-binding protein G(I)/G(S)/G(O) subunit gamma-7	Gng7	1215
24.1785	24.3482	24.4179	24.2235	24.1565	24.0519				26.159	0.00036153	4.7259	96109000	1	2	1	1	2	1	G3X9V0;Q5SVP3;P97372;Q99LN3;E0CZ90	G3X9V0;Q5SVP3;P97372;Q99LN3;E0CZ90	Proteasome activator complex subunit 2	Psme2;PSME2b	1216
26.9043	28.1728	25.1839	27.2705	26.1772	25.9727				165.99	0	13.255	690220000	3	3	1	3	3	3	G3X9V4;Q01097;Q61984;A2A6S2;C9K0Z4;Q01098;Q03391;P35436	G3X9V4;Q01097	Glutamate receptor ionotropic, NMDA 2B	Grin2b	1217
30.6636	30.6505	30.6434	30.7506	30.8192	31.0191				38.147	0	178.02	9134400000	9	9	9	9	9	9	G3XA25;Q8CAY6;Q8R4V3;Q80X81;F2Z459	G3XA25;Q8CAY6;Q8R4V3;Q80X81	Acetyl-CoA acetyltransferase, cytosolic	Acat2;Acat3	1218
29.166	28.8723	29.2041	28.6983	28.7826	29.0652				32.477	0	40.569	2626300000	8	7	8	7	7	8	G3XA48;P58044;H3BLF8;H3BLP1;H3BKD7	G3XA48;P58044;H3BLF8	Isopentenyl-diphosphate Delta-isomerase 1	Idi1	1219
27.6612	27.8605	27.2709	27.6131	27.0603	27.1372				49.283	0	27.543	947670000	3	3	3	3	2	3	Q3UVV3;G3XA53;Q63912;Q8CAB4	Q3UVV3;G3XA53;Q63912	Oligodendrocyte-myelin glycoprotein	Omg	1220
28.2978	28.5024	28.3427	28.6236	28.1817	28.1414				15.115	0	17.499	1753900000	4	4	3	4	4	4	G5E814;Q9D8B4;Q6PBG2	G5E814;Q9D8B4;Q6PBG2	NADH dehydrogenase [ubiquinone] 1 alpha subcomplex subunit 11	Ndufa11	1222
31.6638	32.0382	31.2184	32.0165	31.393	31.4855				134.75	0	276.96	18076000000	28	31	28	30	27	29	G5E829;Q8K314;A0A1W2P7C7;Q3TC38;Q3TDJ2;Q05CJ5;Q3TSK3;A0A1W2P772;Q6PG79;A0A1W2P867;A0A1W2P7R3;A0A1W2P6X7	G5E829;Q8K314	Plasma membrane calcium-transporting ATPase 1	Atp2b1	1223
29.3826	29.1158	29.3515	28.7762	29.2916	29.387				11.142	0	51.19	3128000000	3	4	3	3	4	3	G5E850;Q544Z9;P56395;E0CY88	G5E850;Q544Z9;P56395;E0CY88	Cytochrome b5	Cyb5a	1224
27.3987	27.3714	27.4803	27.6897	27.1563	27.4516				145.83	0	31.89	914820000	8	8	5	5	5	7	G5E866;Q99NB9;Q3US00;A0JLN0;Q3UIB4;Q8C839	G5E866;Q99NB9;Q3US00	Splicing factor 3B subunit 1	Sf3b1	1225
28.8582	28.97	28.8286	28.8694	29.225	29.142				60.607	0	40.825	2681400000	9	9	9	9	9	9	G5E884;O88643;S4R2K7;Q9R2B2;A0A0U1RQ87	G5E884;O88643	Non-specific serine/threonine protein kinase;Serine/threonine-protein kinase PAK 1	Pak1	1226
27.8634	27.6458	27.5764	27.7493	27.6077	27.6077				152.48	0	29.915	1086100000	8	10	4	9	10	10	G5E896;D6RE33;A0A0R4J1Q0;Q3UJB9;F6V5I7;F6ZJ27	G5E896;D6RE33;A0A0R4J1Q0;Q3UJB9	Enhancer of mRNA-decapping protein 4	Edc4	1227
26.676	26.9783	27.2783	27.0621	27.0146	27.0433				103.04	0	9.2453	669440000	3	4	4	4	4	5	G5E8D5;Q68ED2;Q8BKZ1;Q8BKE3;Q80T39;G3UZU3;Q8BL09	G5E8D5;Q68ED2;Q8BKZ1;Q8BKE3	Metabotropic glutamate receptor 7	Grm7	1229
29.89	29.914	29.9936	29.7431	29.9394	30.0149				28.343	0	162.37	5048200000	14	12	15	13	13	14	G5E8R0;E9Q453;G5E8R1;E9Q455;G5E8R2;E9Q456;S4R261	G5E8R0;E9Q453;G5E8R1;E9Q455;G5E8R2;E9Q456		Tpm1	1231
26.9671	26.925	27.3788	26.9324	27.2201	27.0683				97.862	0	34.658	712580000	8	10	8	10	9	9	G5E8R4;Q922D4;A0A286YE88;A0A286YCG3;A0A286YD27	G5E8R4;Q922D4	Serine/threonine-protein phosphatase 6 regulatory subunit 3	Ppp6r3	1232
28.6153	28.5129	28.5365	28.5805	28.441	28.4932				34.103	0	41.654	1956700000	5	6	5	5	5	5	G5E8T9;Q99KB8;E9PYA3;A0A0R4J052;E9Q2H8;D3YWI0;D3YV58;D3YUX8	G5E8T9;Q99KB8;E9PYA3;A0A0R4J052;E9Q2H8;D3YWI0	Hydroxyacylglutathione hydrolase, mitochondrial	Hagh	1234
31.4576	31.7958	31.2724	31.9645	31.2238	31.3516				39.645	0	91.857	16173000000	8	7	8	8	8	8	Q3UB63;Q3U995;Q3THU8;G5E902;Q8VEM8	Q3UB63;Q3U995;Q3THU8;G5E902;Q8VEM8	Phosphate carrier protein, mitochondrial	Slc25a3	1235
30.6028	30.504	30.3199	30.747	30.2434	30.3704				66.821	0	289.08	7652000000	16	16	15	18	18	16	G5E924;Q3UMT7;Q8BI42;Q9CVU5	G5E924;Q3UMT7		Hnrnpl	1236
27.297	27.302	27.9152	27.0548	27.5637	27.6635				115.45	0	27.355	925890000	9	7	8	8	9	10	H3BIZ7;Q8BIE6;H3BL79;Q3TB04;H3BK97;H3BKK8;F7CDA2;H3BJN6;Q6ZQ04;Q920B0;A0A0N4SVT9	H3BIZ7;Q8BIE6;H3BL79;Q3TB04	FERM domain-containing protein 4A	Frmd4a	1238
26.91	26.8627	26.9604	26.9941	26.8506	26.8162				59.308	0	33.265	629660000	2	3	2	3	3	3	H3BJ30;H3BJW3;Q6NVF9;H3BKW0	H3BJ30;H3BJW3;Q6NVF9;H3BKW0	Cleavage and polyadenylation specificity factor subunit 6	Cpsf6	1239
30.297	30.4114	30.2933	30.2076	29.9421	29.8293				108.59	0	103.96	6114600000	21	21	19	21	19	21	H3BJU7;H3BJX8;H3BJ45;H3BJ40;H3BKH9;Q60875;Q3TYZ4;H3BL15;H3BLF9;H3BJ59;H3BLJ1;H3BIX8;H3BJM4;H3BJ48	H3BJU7;H3BJX8;H3BJ45;H3BJ40;H3BKH9;Q60875;Q3TYZ4	Rho guanine nucleotide exchange factor 2	Arhgef2	1240
25.9665	26.052	25.9274	25.5336	25.8651	25.9364				21.95	0	15.556	311350000	3	3	3	3	3	3	H3BJA3;Q4FJZ6;Q3T9P2;O09172;A0A0G2JDI4;F6VNW5	H3BJA3;Q4FJZ6;Q3T9P2;O09172;A0A0G2JDI4;F6VNW5	Glutamate--cysteine ligase regulatory subunit	Gclm	1241
27.9158	27.8774	27.5902	28.1192	27.5888	27.5152				107.17	0	39.046	1177000000	9	9	8	9	8	9	H3BKQ7;Q7TSA7;H3BJD0;Q3UUK5;H3BL28;Q7TN74;H3BJD6;Q3UXW4;Q80ZL7;Q80TH3;H3BJA6;Q8BMP0;H3BKE7	H3BKQ7;Q7TSA7;H3BJD0;Q3UUK5;H3BL28;Q7TN74;H3BJD6;Q3UXW4		Ppp1r9a	1242
24.0884	24.4354	25.2803	24.1954	24.9104	25.1435				11.552	0.0077877	2.1471	138640000	1	1	1	1	1	1	O70206;Q8BNB0;H3BLN8;H3BJQ8;Q8CAL5	O70206;Q8BNB0;H3BLN8;H3BJQ8;Q8CAL5	Glypican-5;Secreted glypican-5	Gpc5	1243
27.0656	26.7004	27.428	27.1012	27.3353	27.2899				20.358	0	8.4043	759590000	3	3	3	3	3	3	H3BJR6;Q0P666;Q69ZQ3;Q8BHK2;C3VDI5;H3BKP5	H3BJR6;Q0P666;Q69ZQ3;Q8BHK2;C3VDI5	Sodium channel subunit beta-3	Scn3b	1244
25.5687	25.7025	25.5472	25.9672	26.1147	26.1951				195.83	0	11.027	303800000	3	3	3	2	3	3	H3BJZ7;Q4KUS2;H3BJL3;H3BKY4	H3BJZ7;Q4KUS2;H3BJL3	Protein unc-13 homolog A	Unc13a	1245
28.6385	28.5882	28.8807	28.4427	28.7599	28.5868				32.829	0	20.149	2093600000	7	6	7	7	6	5	H3BKH6;Q9R0P3;H3BJP2;H3BLJ9;H3BJL6;H3BK43;H3BJC6;H3BL99	H3BKH6;Q9R0P3;H3BJP2;H3BLJ9;H3BJL6;H3BK43	S-formylglutathione hydrolase	Esd	1246
26.879	26.6819	27.3937	26.6647	27.0436	26.8644				92.335	0	5.0604	628090000	2	3	3	2	3	2	H3BL92;H3BKQ3;Q3U1G0;H3BJ67;H3BJ57	H3BL92;H3BKQ3;Q3U1G0;H3BJ67		Evi5l	1247
26.292	25.9747	26.4744	26.1787	26.339	26.3282				16.317	0	17.791	398620000	3	4	4	3	3	4	H3BL05;Q8BV38;H3BLD9;Q8C1M2	H3BL05;Q8BV38;H3BLD9;Q8C1M2	Zinc finger protein 428	Zfp428;Znf428	1248
31.9649	32.047	31.6023	32.2645	31.8266	31.9434				47.435	0	283.7	21610000000	19	19	19	19	19	19	Q3TPT3;H6RXZ1;P46096;Q5DTI3;A0A0R4J2C2;P46097;Q9JM88;Q9R0N5;Q9JM89	Q3TPT3;H6RXZ1;P46096	Synaptotagmin-1	Syt1	1250
28.8619	28.8225	29.3642	28.8256	29.0538	29.1979				173.94	0	56.262	2725800000	13	16	15	16	13	14	H7BX26;Q6A065;A0A0A6YXK7;A0A0A6YX99;A0A0A6YVZ3;A0A0A6YXT4	H7BX26;Q6A065;A0A0A6YXK7	Centrosomal protein of 170 kDa	Cep170	1251
25.9096	25.937	25.7083	26.5301	26.0632	25.9082				95.089	0	7.0729	353730000	4	4	3	5	4	3	H7BX64;F8WIH0;D3Z7V3;Q3URD3;F6UV57;F6YCM8;F6WY34;Q3TQF4	H7BX64;F8WIH0;D3Z7V3;Q3URD3;F6UV57;F6YCM8	Sarcolemmal membrane-associated protein	Slmap	1252
29.6104	29.4406	29.3677	29.5213	29.5168	29.3842				28.329	0	35.42	3854100000	8	8	8	9	9	7	H7BX95;Q6PDM2;F7AI47;F6QXN3	H7BX95;Q6PDM2	Serine/arginine-rich splicing factor 1	Srsf1	1253
25.4314	25.5125	25.8741	24.3843	25.5798	24.771				17.994	0.00036219	4.7643	202060000	2	2	2	1	1	2	H9H9T1;Q3TGF2;H3BLM7	H9H9T1;Q3TGF2;H3BLM7	Protein FAM107B	Fam107b	1254
24.6882	24.7802	24.7719	24.9506	24.4191	25.1889				252.18	0.0044924	2.4705	145480000	2	2	2	1	2	2	H9KV01;H9KV15;H9KV00;Q9QX47;Q8BS91	H9KV01;H9KV15;H9KV00;Q9QX47;Q8BS91	Protein SON	Son	1255
25.3823	25.1197	25.0173	24.8711	25.143	25.1101				48.434	0	5.6595	185170000	3	2	1	3	2	3	Q8CDC1;H9KV05;Q99JN2;D3YZH5;D3Z2R6;D3Z7N9	Q8CDC1;H9KV05;Q99JN2	Kelch-like protein 22	Klhl22	1256
28.5402	28.5014	28.6717	28.8121	28.7859	28.8026				17.828	0	45.029	2135200000	4	5	6	5	6	6	I1E4X7;Q9JI46;H3BLR8;B2KF67;H3BJY4	I1E4X7;Q9JI46;H3BLR8;B2KF67	Diphosphoinositol polyphosphate phosphohydrolase 1	Nudt3	1257
26.307	26.1629	26.6748	26.1581	26.1453	26.4181				62.096	0	9.346	428420000	3	4	4	4	4	3	I6L974;Q3U5C0;Q3UDU6;Q8BYH7;A0A140LIS2;Q8BW21;A0A140LHP1	I6L974;Q3U5C0;Q3UDU6;Q8BYH7	TBC1 domain family member 17	Tbc1d17	1258
28.2525	27.9307	28.2595	28.0178	28.2395	28.0973				20.811	0	52.488	1515900000	4	5	5	5	4	5	Q9DCC5;Q32P00;I6L9I7;P23198;D3Z313;D3Z1A9	Q9DCC5;Q32P00;I6L9I7;P23198;D3Z313	Chromobox protein homolog 3	Cbx3	1259
25.5645	25.9925	25.6608	25.8643	25.3086	25.2895				190.34	0	19.408	277050000	4	5	3	5	3	4	I7HFI3;Q811P8;A0A140LHW2;Q3UQS4;Q80YF9	I7HFI3;Q811P8	Rho GTPase-activating protein 32	Arhgap32	1260
27.6592	27.0657	27.1955	26.6466	26.854	27.1633				89.827	0	44.404	747040000	4	6	4	6	6	5	J3QJV7;O35551	J3QJV7;O35551	Rab GTPase-binding effector protein 1	Rabep1	1262
30.5623	30.9061	30.7337	30.6557	30.5512	30.6605				30.752	0	73.182	8732700000	8	8	8	8	9	9	Q3TX38;Q3TTN3;Q5EBQ0;J3QMG3;Q60931;Q3UFA8	Q3TX38;Q3TTN3;Q5EBQ0;J3QMG3;Q60931	Voltage-dependent anion-selective channel protein 3	Vdac3	1263
28.3547	28.2432	28.2188	28.2779	28.2179	28.2075				29.133	0	22.558	1612500000	7	7	5	8	7	6	J3QN06;J3QMM7;K3W4M4;Q9CZ42;J3QPU6	J3QN06;J3QMM7;K3W4M4;Q9CZ42	ATP-dependent (S)-NAD(P)H-hydrate dehydratase	Carkd	1264
24.1981	24.4426	24.5765	24.6397	24.6908	24.1113				38.509	0.00034518	4.0364	118380000	2	2	2	1	2	2	Q8K2C1;Q3UJF9;Q3U9F0;Q3TJ22;J3QN89;A0A087WNM5	Q8K2C1;Q3UJF9;Q3U9F0;Q3TJ22;J3QN89;A0A087WNM5		Aamp	1265
26.6849	26.4478	26.5749	26.1028	26.1358	26.237				61.648	0	26.914	440740000	6	5	6	5	5	5	Q5NCM6;Q5NCM7;Q5NCM5;J3QNT7;Q69ZS5;Q8CHU3;F7CUV7;A8Y5D4	Q5NCM6;Q5NCM7;Q5NCM5;J3QNT7;Q69ZS5;Q8CHU3	Epsin-2	Epn2	1266
30.4164	30.6728	30.4567	30.4675	30.2287	30.256				24.116	0	110.63	7276000000	8	8	8	8	7	8	K3W4Q8;O55108;O55107;P18572;J3QP71	K3W4Q8;O55108;O55107;P18572;J3QP71	Basigin	Bsg	1267
30.8459	31.0227	30.3414	31.2197	30.6794	30.7449				95.64	0	157.18	9844100000	21	22	22	23	22	22	Q6NXX6;K3W4T3;Q3TXT5;Q9Z1G4;Q3TY98;Q99M55;Q3TLR5;A2A599;P15920	Q6NXX6;K3W4T3;Q3TXT5;Q9Z1G4;Q3TY98	V-type proton ATPase subunit a;V-type proton ATPase 116 kDa subunit a isoform 1	Atp6v0a1	1268
29.7189	29.7753	30.3459	29.8441	30.1979	30.0295				46.692	0	99.638	5319600000	8	8	8	7	8	8	K4DI58;Q99N28	K4DI58;Q99N28	Cell adhesion molecule 3	Cadm3	1269
31.7387	31.8489	32.0977	31.6555	31.7739	31.8046				21.424	0	127.91	18990000000	9	9	9	9	9	9	Q8BPG5;K7Q7T7;Q3TLP8;P63001;Q9D859;Q8C4N8;Q05144;Q8CEV8;G3UZM2;D3Z3L1;F2Z463;D3YX61;Q7TMY0;Q3TZU6;Q8R527;Q9ER71	Q8BPG5;K7Q7T7;Q3TLP8;P63001;Q9D859;Q8C4N8;Q05144	Ras-related C3 botulinum toxin substrate 1;Ras-related C3 botulinum toxin substrate 2	Rac1;Rac2	1271
26.4324	26.6663	26.3568	26.3817	26.4142	26.5098				35.072	0	14.587	465510000	1	2	2	2	2	2	M0QWF0;Q9JMD0	M0QWF0;Q9JMD0	BUB3-interacting and GLEBS motif-containing protein ZNF207	Zfp207;Znf207	1272
25.1949	25.2485	25.1062	25.2651	25.7579	25.7659				19.441	0.0022187	3.0424	223100000	1	1	1	1	1	1	M0QWJ9	M0QWJ9		Tmem178b	1273
27.0091	26.9888	27.2754	26.8924	26.9121	26.9246				14.376	0	5.812	672370000	2	2	2	2	2	2	M0QWY0;M0QWP2;Q8C988;Q3TTC9;Q3TPU5;O70378	M0QWY0;M0QWP2;Q8C988;Q3TTC9;Q3TPU5;O70378	ER membrane protein complex subunit 8	Emc8	1274
25.305	24.989	25.6408	25.0469	25.0755	25.1589				11.351	0.00033378	3.5968	196100000	2	2	2	2	2	2	M0QWS4;Q9CR09	M0QWS4;Q9CR09	Ubiquitin-fold modifier-conjugating enzyme 1	Ufc1	1275
29.269	29.1851	29.5716	29.0613	29.4367	29.2477				79.871	0	107.21	3282800000	13	13	13	14	14	14	O08529;Q3U3A8;Q3U8S5;Q8BPV9;Q8R486	O08529;Q3U3A8;Q3U8S5;Q8BPV9;Q8R486	Calpain-2 catalytic subunit	Capn2	1276
30.8736	30.8895	30.8262	30.7175	30.6568	30.6541				52.763	0	314.65	9281300000	15	15	14	14	12	14	Q6P1B9;O08539;Q8C5M9	Q6P1B9;O08539	Myc box-dependent-interacting protein 1	Bin1	1277
35.4308	35.4069	35.7461	35.3973	35.7695	35.7583				62.277	0	323.31	271000000000	31	31	31	31	31	31	O08553	O08553	Dihydropyrimidinase-related protein 2	Dpysl2	1278
24.9486	25.0828	25.4901	25.0714	25.436	25.3428				72.3	0.000351	4.246	195410000	1	1	2	2	2	2	O08582	O08582	GTP-binding protein 1	Gtpbp1	1280
28.3841	28.3717	28.3622	28.5616	28.1133	28.2061				26.94	0	38.658	1722800000	4	5	4	6	4	4	O08583;Q4KL64;G3X9I4;D9J342;Q9JJW6	O08583;Q4KL64;G3X9I4;D9J342;Q9JJW6	THO complex subunit 4;Aly/REF export factor 2	Alyref;Alyref2;Refbp2	1281
34.0765	34.1262	34.2721	34.2622	34.2369	34.293				67.568	0	323.31	101000000000	39	37	34	37	39	38	O08599;A0A140LHJ4	O08599	Syntaxin-binding protein 1	Stxbp1	1282
26.4491	26.336	26.518	26.3539	26.2212	26.3999				52.921	0	9.5032	442860000	4	4	3	4	4	4	Q58E65;Q3UI33;O08663;Q3TMN1;M0QW48;M0QWM9;Q3TMZ6;M0QWX0;M0QW69	Q58E65;Q3UI33;O08663;Q3TMN1;M0QW48;M0QWM9	Methionine aminopeptidase 2;Methionine aminopeptidase	Metap2	1283
27.2499	27.3753	27.3887	26.8502	26.712	26.9122				72.953	0	25.312	702700000	5	5	6	4	4	6	Q3U2P3;Q3TPL4;Q3TDS7;O08688;Q3UTF3	Q3U2P3;Q3TPL4;Q3TDS7;O08688	Calpain-5	Capn5	1284
31.3653	31.3974	31.4046	31.531	31.6884	31.4434				24.87	0	255.48	14941000000	12	11	12	12	13	12	Q53ZU7;O08709;Q6GT24;Q6A0D0;D3Z0Y2;Q8BPD3;Q8BG37;A0A0A6YXQ7	Q53ZU7;O08709;Q6GT24;Q6A0D0;D3Z0Y2;Q8BPD3	Peroxiredoxin-6	Prdx6	1285
30.7281	30.8003	30.5868	30.7764	30.479	30.5313				54.272	0	122.95	8604400000	11	10	9	10	9	11	O08749;Q3TIE8	O08749;Q3TIE8	Dihydrolipoyl dehydrogenase, mitochondrial;Dihydrolipoyl dehydrogenase	Dld	1286
27.2549	26.894	27.2053	26.953	27.0797	27.0937				103.34	0	29.348	717110000	7	7	7	7	5	7	Q5DTH1;O08759;A0A0J9YUK0;A0A0J9YUY4;Q3TPQ9;A0A0J9YTX6;A0A140LI50;A0A140LHS2;A0A0J9YVG1	Q5DTH1;O08759;A0A0J9YUK0	Ubiquitin-protein ligase E3A	Ube3a	1287
28.8534	28.8487	28.7708	28.6877	28.501	28.4936				58.792	0	48.054	2195200000	9	7	9	9	8	9	Q3U518;Q3TWG2;O08795	Q3U518;Q3TWG2;O08795	Glucosidase 2 subunit beta	Prkcsh	1288
28.7816	28.6055	28.8237	29.0041	28.6752	28.6571				31.052	0	23.127	2275700000	3	3	3	4	4	3	O08807;B1AZS9;Q9D634	O08807;B1AZS9	Peroxiredoxin-4	Prdx4	1289
25.3946	25.3216	25.6041	25.1721	25.4355	25.4101				60.153	0	6.1622	219870000	2	2	2	2	2	2	Q8R562;Q80W12;Q3TJ75;O08848	Q8R562;Q80W12;Q3TJ75;O08848	60 kDa SS-A/Ro ribonucleoprotein	Trove2	1291
27.0854	27.3425	27.096	26.8684	26.9255	26.5663				58.491	0	24.925	689560000	5	6	4	7	5	6	Q3UUF0;Q8C541;O08914;Q8BRM1	Q3UUF0;Q8C541;O08914;Q8BRM1	Fatty-acid amide hydrolase 1	Faah	1292
26.3586	26.5011	26.2036	26.1382	26.3423	26.176				37.605	0	18.842	414560000	3	5	3	5	3	4	O08915;D3YW40	O08915;D3YW40	AH receptor-interacting protein	Aip	1293
28.4901	28.6432	28.6083	28.4901	28.7016	28.8289				47.513	0	67.274	2071300000	9	9	10	9	9	9	Q540I4;Q3TJS0;O08917;G3UYU4;Q6Y9S2;G3UZZ5;G3UWW8	Q540I4;Q3TJS0;O08917;G3UYU4;Q6Y9S2;G3UZZ5;G3UWW8	Flotillin-1	Flot1	1294
27.0334	26.923	27.2625	26.9384	27.1891	27.0805				64.13	0	12.984	702720000	6	7	7	5	7	6	O08919;Q3UH86;D3Z549;D3Z7I6;D3Z1E8;Q05BE7;Q9QZS3	O08919;Q3UH86	Numb-like protein	Numbl	1295
29.3464	29.7264	29.4286	29.3501	29.6896	29.6201				7.3384	0	71.098	3873800000	2	2	2	2	2	2	O08997	O08997	Copper transport protein ATOX1	Atox1	1297
29.8904	29.7774	29.7195	29.7709	29.7645	29.8375				26.372	0	98.713	4671800000	8	9	10	9	9	10	Q6RI64;O09061	Q6RI64;O09061	Proteasome subunit beta type;Proteasome subunit beta type-1	Psmb1	1298
27.2405	27.2996	26.8365	27.5414	26.8852	27.0154				17.485	0	5.2346	766720000	2	2	2	2	2	2	Q4VBC9;O09111	Q4VBC9;O09111	NADH dehydrogenase [ubiquinone] 1 beta subcomplex subunit 11, mitochondrial	Ndufb11	1299
25.0912	24.877	24.5562	25.9017	25.5532	26.2683				21.066	0	10.018	239510000	1	1	1	1	1	1	O09114	O09114	Prostaglandin-H2 D-isomerase	Ptgds	1300
28.129	28.2264	28.4006	28.1636	28.3349	28.279				27.497	0	40.266	1604900000	9	10	8	10	9	7	O09131;D3Z1Q9;Q9D2J1;Q9D2S1;Q8BW12;Q8K2Q2	O09131	Glutathione S-transferase omega-1	Gsto1	1302
28.1455	28.0056	27.6683	27.3797	27.6972	27.7301				18.579	0	6.5455	1171400000	2	2	2	2	2	2	Q9CQM8;Q4VA28;O09167	Q9CQM8;Q4VA28;O09167	60S ribosomal protein L21	Rpl21	1304
28.1603	27.9721	28.3929	28.7153	28.9114	28.7857				54.043	0	29.229	1937500000	5	5	5	5	5	5	O35114;Q3TCS7	O35114	Lysosome membrane protein 2	Scarb2	1305
26.5441	26.5044	26.3799	26.2378	26.8707	26.7182				13.194	0	40.634	486840000	4	4	3	3	4	4	O35127	O35127	Protein C10	Grcc10	1306
30.1009	30.2157	29.9319	30.33	29.9534	30.1534				33.296	0	168.82	6125500000	12	13	13	12	11	11	Q3V235;O35129;F6QPR1;Q3V2V2;F6Q8V7	Q3V235;O35129;F6QPR1;Q3V2V2	Prohibitin-2	Phb2	1307
29.4363	29.2812	29.02	29.5014	29.0968	29.1748				93.203	0	60.386	3281400000	11	10	9	11	10	10	O35136;Q3V1M4;Q71VC5	O35136	Neural cell adhesion molecule 2	Ncam2	1308
26.9123	26.8771	26.9552	27.0244	26.8159	26.988				42.097	0.00034223	3.921	640460000	2	2	1	3	2	2	Q8C9Y1;O35188;A0A1D5RMK8	Q8C9Y1;O35188;A0A1D5RMK8	Fractalkine;Processed fractalkine	Cx3cl1	1309
26.3045	26.6287	26.8411	26.7218	26.921	27.1199				13.077	0	14.549	560630000	3	2	3	2	4	4	Q3UNI8;O35215;G3UZN1;G3UYJ7	Q3UNI8;O35215;G3UZN1;G3UYJ7	D-dopachrome decarboxylase	Ddt;Gm20441	1310
28.702	28.6667	28.6746	28.7595	28.6129	28.7418				40.042	0	22.754	2181000000	4	3	3	3	4	3	Q9CY29;O35226;Q3ULG4	Q9CY29;O35226;Q3ULG4	26S proteasome non-ATPase regulatory subunit 4	Psmd4	1311
26.4532	26.5361	26.4986	26.4648	26.6421	26.4738				78.232	0	21.498	482810000	6	6	6	7	5	5	Q69ZS4;Q3USE0;O35250;Q7TPT3;Q542L0;Q3TIP4;A2AAN0;A2AAN3	Q69ZS4;Q3USE0;O35250;Q7TPT3;Q542L0;Q3TIP4;A2AAN0	Exocyst complex component 7	mKIAA1067;Exoc7	1312
27.4586	27.3806	27.3989	27.3997	27.1664	27.3132				79.97	0	17.48	873010000	8	8	5	8	7	7	Q497W9;Q3UKJ6;Q3TFE5;O35286;Q3UDX4;A0A0G2JG10;A0A0G2JGQ5	Q497W9;Q3UKJ6;Q3TFE5;O35286;Q3UDX4;A0A0G2JG10	Pre-mRNA-splicing factor ATP-dependent RNA helicase DHX15	Dhx15	1313
29.6627	29.6129	28.9458	29.6821	29.1805	29.2018				33.901	0	285.57	3638400000	6	7	6	6	7	6	O35295;Q8BQK8;Q3UTJ8	O35295;Q8BQK8;Q3UTJ8	Transcriptional activator protein Pur-beta	Purb	1314
28.1092	27.9482	27.8548	28.0825	28.2133	28.0969				30.978	0	16.738	1394600000	5	6	6	4	5	4	Q9D8S5;O35326;Q5U448	Q9D8S5;O35326;Q5U448	Serine/arginine-rich splicing factor 5	Srsf5	1315
27.7778	27.6348	27.8549	27.7486	27.968	27.8073				57.772	0	18.921	1164700000	5	5	5	5	6	6	Q543M7;O35344;Q9CT07	Q543M7;O35344;Q9CT07	Importin subunit alpha;Importin subunit alpha-4	Kpna3	1316
27.6747	27.6406	27.7846	27.4731	27.7478	27.5594				110.77	0	55.718	1049700000	11	10	10	11	12	12	Q69ZD1;O35382;Q8CA11;Q8C391;Q8CEG7;Q9CXE1;Q8CAQ9;Q9CWI0	Q69ZD1;O35382;Q8CA11;Q8C391;Q8CEG7;Q9CXE1	Exocyst complex component 4	Exoc4	1318
28.7071	28.8694	28.7045	29.0137	28.6641	28.5279				54.388	0	19.371	2455500000	6	5	6	6	5	5	O35405;D6RCG9;D3Z179;D3YY25	O35405	Phospholipase D3	Pld3	1320
24.6242	24.7956	24.8638	24.6713	24.5677	24.2873				42.699	0	6.6282	139150000	2	2	2	3	2	2	O35435;E9Q1V3;Q8BMJ0;D3YZY5;Q3UET5;F6TCT7	O35435;E9Q1V3;Q8BMJ0	Dihydroorotate dehydrogenase (quinone), mitochondrial	Dhodh	1321
28.0384	28.1785	27.9598	28.2971	27.7064	27.6264				43.528	0	43.881	1349800000	5	4	5	4	5	5	O35465;C9K0Z7;F6WP10;D3Z597	O35465;C9K0Z7	Peptidyl-prolyl cis-trans isomerase FKBP8	Fkbp8	1322
31.568	31.5562	31.7864	31.8757	31.75	31.6872				32.923	0	323.31	17659000000	12	11	10	11	12	11	Q5D0A4;Q497P1;O35526;D6RFB9;A0A0J9YUA0	Q5D0A4;Q497P1;O35526;D6RFB9;A0A0J9YUA0	Syntaxin-1A	Stx1a	1323
28.0349	28.0931	27.9138	28.3672	28.3493	28.3458				34.547	0	43.739	1565700000	3	4	4	4	4	4	Q3UD26;O35593;Q9CSU2	Q3UD26;O35593;Q9CSU2	26S proteasome non-ATPase regulatory subunit 14	Psmd14	1324
27.4693	27.658	27.8455	27.542	27.852	27.7891				29.774	0	30.683	1081700000	4	5	5	4	5	5	Q545Q8;O35621;Q91W01;Q9D6D9;D6RG76;Q9CZE9	Q545Q8;O35621;Q91W01;Q9D6D9	Phosphomannomutase;Phosphomannomutase 1	Pmm1	1327
26.8418	26.9354	25.9512	27.2405	26.1286	26.3718				57.38	0	16.872	555830000	5	4	1	5	4	4	Q49S98;O35633;Q3TQ45	Q49S98;O35633	Vesicular inhibitory amino acid transporter	Slc32a1	1328
25.481	25.2814	25.538	25.5982	25.9161	25.6951				36.356	0	4.894	252360000	3	3	3	3	3	3	Q8C1X9;Q3U737;Q3TFK4;O35639;Q3TLP4;A0A0G2JGL7;Q3TET3	Q8C1X9;Q3U737;Q3TFK4;O35639;Q3TLP4	Annexin;Annexin A3	Anxa3	1329
23.5045	23.7166	23.1289	24.1031	23.9131	23.9225				46.347	0.0096866	2.0562	71942000	1	1	1	1	1	1	O35684	O35684	Neuroserpin	Serpini1	1331
29.8692	29.7065	29.8268	29.6562	29.7446	29.6834				38.358	0	49.011	4532200000	10	9	9	9	8	8	O35685	O35685	Nuclear migration protein nudC	Nudc	1332
29.6855	29.582	29.3591	29.8522	29.604	29.6149				49.199	0	133.86	4162200000	10	9	9	10	10	10	Q811L7;Q8C2Q7;O35737;Q3TNG9	Q811L7;Q8C2Q7;O35737	Heterogeneous nuclear ribonucleoprotein H;Heterogeneous nuclear ribonucleoprotein H, N-terminally processed	Hnrnph1	1333
26.9928	26.9088	26.7965	27.2703	26.8728	26.9576				56.784	0	55.925	653520000	4	6	5	5	5	6	O35841;Q3UYQ4	O35841;Q3UYQ4	Apoptosis inhibitor 5	Api5	1334
26.4548	26.5386	26.3492	26.3845	26.4401	26.3986				50.888	0	6.6338	455750000	3	3	3	3	3	3	Q8R3X4;O35857	Q8R3X4;O35857	Mitochondrial import inner membrane translocase subunit TIM44	Timm44	1335
26.6796	26.7479	26.9666	26.3028	27.2713	26.5899				37.548	0	21.915	573200000	4	3	3	3	3	3	O35864;A0A087WQA8;Q3V0K7	O35864;A0A087WQA8;Q3V0K7	COP9 signalosome complex subunit 5	Cops5	1336
28.0404	28.1796	28.2082	28.5609	27.9878	28.2474				56.031	0	29.366	1575200000	5	5	4	5	5	4	Q9ESU8;Q8BXT5;Q3UTP8;Q3US35;O35874;Q5SSP3	Q9ESU8;Q8BXT5;Q3UTP8;Q3US35;O35874;Q5SSP3	Amino acid transporter;Neutral amino acid transporter A	Slc1a4	1337
29.1701	29.1288	28.9163	29.224	28.8137	29.0524				37.063	0	44.647	2836100000	9	9	9	9	9	8	Q3TUF3;O35887;Q6XLQ8;Q3UG11;Q3TL33;G3UWV3;G3V004;G3UWR0;Q3TQD1;G3UXA3;G3UXA8;G3UY49	Q3TUF3;O35887;Q6XLQ8;Q3UG11;Q3TL33;G3UWV3;G3V004;G3UWR0;Q3TQD1	Calumenin	Calu	1338
28.8216	28.7098	29.0164	28.8316	28.9893	28.6694				134.94	0	57.914	2405600000	15	15	13	15	16	15	O35954;D3YXW5	O35954	Membrane-associated phosphatidylinositol transfer protein 1	Pitpnm1	1340
25.2774	25.3525	25.6594	25.4138	25.4853	25.7347				25.318	0.00036258	4.7734	233870000	2	1	2	2	2	1	Q3TCY0;Q0PD21;Q3TQ93;O35963;A0A0A6YY00;Q3SXA7;P97950	Q3TCY0;Q0PD21;Q3TQ93;O35963;A0A0A6YY00;Q3SXA7;P97950	Ras-related protein Rab-33B;Ras-related protein Rab-33A	Rab33b;Rab33a	1341
28.3196	28.1548	28.2999	27.3011	27.4587	27.3301				26.336	0	35.041	1237500000	5	5	5	4	4	4	O35969	O35969	Guanidinoacetate N-methyltransferase	Gamt	1342
29.2564	29.5734	29.3894	29.6571	29.1826	29.3929				48.985	0	38.904	3587500000	8	8	9	7	9	9	Q3UG68;Q3UC51;O54734	Q3UG68;Q3UC51;O54734	Dolichyl-diphosphooligosaccharide--protein glycosyltransferase 48 kDa subunit	Ddost	1344
29.6063	29.5685	29.6691	29.5585	29.6981	29.62				135.08	0	123.83	4150600000	18	20	16	21	20	21	O54774;Q3U237;Q3UR54;Q8CGH7;Q05CQ3;A0A1W2P6Q6;Q3U1P6	O54774;Q3U237;Q3UR54;Q8CGH7;Q05CQ3	AP-3 complex subunit delta-1	Ap3d1	1345
27.548	27.4101	27.8363	27.5794	27.8021	27.7016				69.005	0	19.957	1062900000	7	6	8	8	7	7	Q3UTI4;Q80YP4;O54865	Q3UTI4;Q80YP4;O54865	Guanylate cyclase soluble subunit beta-1	Gucy1b3	1346
24.1476	23.5385	23.6049	23.728	23.7283	23.3434				46.638	0	5.0678	68521000	1	1	1	1	1	1	O54941	O54941	SWI/SNF-related matrix-associated actin-dependent regulator of chromatin subfamily E member 1	Smarce1	1347
27.4581	27.4084	27.8969	27.7633	27.8238	27.8435				10.102	0	7.2813	1100100000	3	3	3	3	3	3	O54962	O54962	Barrier-to-autointegration factor;Barrier-to-autointegration factor, N-terminally processed	Banf1	1348
29.5529	31.0307	28.7646	29.246	28.9286	29.4428				33.523	0	92.48	4604000000	11	11	7	10	9	10	Q3UPX0;O54983	Q3UPX0;O54983	Ketimine reductase mu-crystallin	Crym	1349
28.9515	28.7998	29.2152	28.8751	29.0204	28.9175				38.822	0	17.408	2628000000	7	7	7	7	7	7	O54984;Q8VEI6;Q8C1Q1;A0A1B0GRE1	O54984;Q8VEI6;Q8C1Q1	ATPase Asna1	Asna1	1350
26.6122	26.4871	25.8327	26.4273	25.5032	25.3421				156.31	0	11.827	379910000	5	5	4	5	4	4	O54991;Q3U428	O54991;Q3U428	Contactin-associated protein 1	Cntnap1	1351
26.4966	26.2372	26.2512	26.6492	26.2906	26.3197				20.302	0	12.087	433320000	4	3	3	3	4	4	Q3U9K9;O55013	Q3U9K9;O55013	Trafficking protein particle complex subunit 3	Trappc3	1352
29.7997	29.7989	30.1317	29.9845	30.0296	30.0007				19.746	0	87.453	5231500000	8	7	9	9	9	9	Q3TFP8;Q3TXU8;Q3TH84;O55022	Q3TFP8;Q3TXU8;Q3TH84;O55022	Membrane-associated progesterone receptor component 1	Pgrmc1	1353
27.4626	27.7505	27.83	27.2365	27.6978	27.4592				54.319	0	12.262	982370000	3	3	4	3	4	4	Q921R1;Q3T9U8;O55026	Q921R1;Q3T9U8;O55026	Ectonucleoside triphosphate diphosphohydrolase 2	Entpd2	1354
28.766	28.7343	28.6812	28.6508	28.7497	28.6694				102.45	0	49.176	2212800000	12	10	10	12	11	10	O55029	O55029	Coatomer subunit beta	Copb2	1355
31.7722	31.7342	31.3221	31.6293	31.6566	31.7209				14.485	0	282.8	17030000000	8	7	7	8	8	8	O55042	O55042	Alpha-synuclein	Snca	1356
26.651	27.0261	26.9122	26.6557	26.6814	26.5813				17.349	0	6.1474	568950000	3	4	3	4	4	4	Q3URU9;Q3TDQ8;O55057;M0QWG6;M0QWR1	Q3URU9;Q3TDQ8;O55057;M0QWG6	Retinal rod rhodopsin-sensitive cGMP 3,5-cyclic phosphodiesterase subunit delta	Pde6d	1357
27.3184	27.2925	27.6929	27.5774	27.6938	27.7898				9.169	0	31.402	993780000	3	3	3	4	4	4	O55074;Q7TN79;Q8BVR3	O55074;Q7TN79;Q8BVR3	A-kinase anchor protein 7 isoform alpha;A-kinase anchor protein 7 isoform gamma	Akap7	1358
26.9826	27.0821	26.6302	27.3622	26.6352	26.7159				36.276	0	23.174	656530000	5	5	4	5	4	4	O55091	O55091	Protein IMPACT	Impact	1359
28.5895	28.5599	27.8355	28.7483	28.6251	28.7193				21.294	0	20.213	1984200000	3	3	3	3	3	3	Q3U6D7;O55100	Q3U6D7;O55100	Synaptogyrin-1	Syngr1	1360
29.1385	29.1972	29.0889	29.0875	29.1659	29.1247				33.363	0	37.016	2970400000	5	5	5	5	4	5	Q5SVF7;O55125;Q3UGS1;Q5SVG6	Q5SVF7;O55125;Q3UGS1	Protein NipSnap homolog 1	Nipsnap1	1361
27.7142	27.9233	27.598	27.8663	27.5221	27.7514				32.898	0	23.244	1140200000	4	4	5	5	4	3	Q7TMG8;Q3TD78;O55126;A0A0G2JEV1	Q7TMG8;Q3TD78;O55126	Protein NipSnap homolog 2	Gbas	1362
27.6067	27.4878	27.8446	27.3325	27.6707	27.5683				26.511	0	15.449	1007400000	5	5	4	4	5	4	Q545K4;Q3UA13;Q3U818;O55135;Q9R071;Q3UBJ6;Q3U740;A6PWZ2;D6RG53;D6RJJ3;B1AZQ4	Q545K4;Q3UA13;Q3U818;O55135;Q9R071;Q3UBJ6;Q3U740	Eukaryotic translation initiation factor 6	Eif6	1363
29.5096	29.4086	29.8829	29.4217	29.9025	29.7139				46.135	0	98.702	4183900000	10	9	9	9	9	11	O55137;Q99L15;Q6P2K2;Q9QYR9;A0A1Y7VMZ4;B2RTE4;Q14DI6;Q53YL1;Q32Q92;Q8BWN8;Q9QYR7;Q91YQ6;Q6Q2Z6	O55137;Q99L15;Q6P2K2;Q9QYR9	Acyl-coenzyme A thioesterase 1;Acyl-coenzyme A thioesterase 2, mitochondrial	Acot1;Acot2	1364
26.4097	26.5033	26.4175	26.3947	25.7739	26.2202				12.573	0.0012995	3.3664	428090000	2	2	1	2	2	2	Q9DC85;Q8BQV7;Q6ZWX1;O55142	Q9DC85;Q8BQV7;Q6ZWX1;O55142	60S ribosomal protein L35a	Rpl35a	1365
32.4502	32.5181	32.4166	32.6978	32.4718	32.4887				116.6	0	323.31	31000000000	38	38	35	38	36	36	Q5DTI2;O55143;O54994;Q8R429;Q8C213;B1ATS4;Q8R0X5;Q3U1K2;B1ATS5;E9Q559;Q64518;Q3V1C4	Q5DTI2;O55143;O54994	Sarcoplasmic/endoplasmic reticulum calcium ATPase 2	Atp2a2	1366
24.7221	24.3602	24.3021	24.7116	24.1727	24.1766				120.66	0	25.08	118670000	3	2	3	3	2	3	O55201	O55201	Transcription elongation factor SPT5	Supt5h	1368
24.8424	25.4179	25.4399	24.0842	25.0694	25.1685				51.373	0	5.428	171670000	3	3	2	2	3	3	O55222;D3YZA5;A0A1B0GRF6	O55222;D3YZA5	Integrin-linked protein kinase	Ilk	1369
29.8398	29.8798	29.8863	29.8154	29.8652	29.8792				28.532	0	67.711	4903100000	10	9	10	10	10	10	O55234;Q8BTY5	O55234;Q8BTY5	Proteasome subunit beta type-5	Psmb5	1370
24.1216	24.1045	24.4404	24.0666	24.2834	24.0337				29.174	0	8.3564	94654000	3	2	2	4	2	2	O70152;A2BDX2;F8WII3	O70152;A2BDX2;F8WII3	Dolichol-phosphate mannosyltransferase subunit 1	Dpm1	1371
26.2743	26.2355	26.1828	26.6224	26.3281	26.5846				20.954	0	10.988	441960000	3	3	3	2	3	3	Q545T6;O70166;Q9D1K5	Q545T6;O70166;Q9D1K5	Stathmin;Stathmin-3	Stmn3	1372
25.9001	25.5535	25.1835	25.4197	25.9268	25.8206				46.09	0.00034892	4.1534	265230000	4	4	4	4	4	3	Q9CZS7;Q544E3;O70172;F6RJE8	Q9CZS7;Q544E3;O70172;F6RJE8	Phosphatidylinositol 5-phosphate 4-kinase type-2 alpha	Pip4k2a	1373
28.3862	28.3627	28.0467	28.427	28.0069	28.2143				63.988	0	30.369	1618000000	6	7	4	6	5	5	O70194	O70194	Eukaryotic translation initiation factor 3 subunit D	Eif3d	1374
30.694	30.3992	30.1765	30.5203	30.2837	30.4067				24.693	0	134.19	7262500000	7	7	6	7	6	6	O70251;A0A087WS46;G3UX43;G3UZ47;M0QWK5;M0QWH8	O70251;A0A087WS46	Elongation factor 1-beta	Eef1b;Eef1b2	1376
26.0026	26.06	26.111	25.6816	25.9031	25.9247				19.127	0.00036193	4.7362	325540000	3	2	3	3	2	3	O70274;Q3UXF9;B9EKL6;Q63739	O70274;Q3UXF9	Protein tyrosine phosphatase type IVA 2	Ptp4a2	1377
28.0287	28.2127	27.6647	28.2915	27.8713	27.9459				56.888	0	48.004	1376600000	8	9	9	8	8	8	Q3UJC3;O70310	Q3UJC3;O70310	Glycylpeptide N-tetradecanoyltransferase;Glycylpeptide N-tetradecanoyltransferase 1	Nmt1	1378
29.0998	29.1569	29.2954	29.1787	29.1301	29.0872				28.49	0	26.779	3031900000	6	6	5	6	6	6	Q9DCD8;Q58EV4;O70435;Q3TEL1;E0CX62;E0CZ34;F8WH02;E0CYL6	Q9DCD8;Q58EV4;O70435	Proteasome subunit alpha type;Proteasome subunit alpha type-3	Psma3	1379
27.7513	27.7755	28.1513	28.0269	28.2538	28.1726				29.766	0	93.662	1392700000	6	6	6	5	6	6	Q9JMJ6;Q8BH40;O70439;Q9DCE1	Q9JMJ6;Q8BH40;O70439;Q9DCE1	Syntaxin-7	Stx7	1380
29.5512	29.6789	29.8094	29.6193	29.5603	29.4698				40.849	0	76.502	4178800000	11	10	9	11	10	11	Q542R8;O70443;Q3UYF9	Q542R8;O70443;Q3UYF9	Guanine nucleotide-binding protein G(z) subunit alpha	Gnaz	1381
25.8467	25.6713	26.0227	25.537	25.6931	25.6395				54.817	0	8.5419	282550000	3	3	4	2	1	2	Q3UIZ1;Q3TS38;Q3TJ71;O70475;Q3TJE8;D3YXP9;Q3TI06	Q3UIZ1;Q3TS38;Q3TJ71;O70475;Q3TJE8;D3YXP9;Q3TI06	UDP-glucose 6-dehydrogenase	Ugdh	1383
28.2332	28.2721	28.1387	28.162	28.3652	28.346				18.762	0	15.062	1619800000	7	7	6	8	7	7	Q78ZM0;O70492;D3Z6Z0;D3Z789;Q9CU14;Q9CSC2	Q78ZM0;O70492;D3Z6Z0;D3Z789;Q9CU14;Q9CSC2	Sorting nexin-3	Snx3	1385
26.0799	25.9264	26.1596	25.9353	25.771	26.0044				18.884	0	5.5551	335180000	5	5	4	5	5	5	Q6ZWQ5;Q99M52;Q3TGS7;Q3V2H3;O70493	Q6ZWQ5;Q99M52;Q3TGS7;Q3V2H3;O70493	Sorting nexin-12	Snx12	1386
27.852	27.9542	27.9988	27.8553	27.7902	27.7457				34.741	0	30.607	1237800000	7	6	7	7	6	6	Q0VGQ1;O70503;Q8BPF1;Q9CSR6	Q0VGQ1;O70503	Very-long-chain 3-oxoacyl-CoA reductase	Hsd17b12	1387
29.5143	29.6989	29.2406	29.8266	29.0361	29.3309				16.301	0	78.109	3800800000	7	7	7	7	6	7	O70569;P62264;D3YVF4;D3Z7I1;Q3UJS5	O70569;P62264;D3YVF4;D3Z7I1;Q3UJS5	40S ribosomal protein S14	rps14;Rps14	1388
27.777	27.8372	27.8178	27.7681	28.0087	27.8868				16.534	0	55.094	1210900000	4	4	4	4	4	4	O70591;F8WJ30	O70591;F8WJ30	Prefoldin subunit 2	Pfdn2	1389
22.696	22.8389	23.6369	22.8492	22.7596	22.6727				22.239	0.00034329	3.9701	40337000	1	1	1	1	1	1	Q6IM74;Q3TUZ6;Q6IM75;O70622	Q6IM74;Q3TUZ6;Q6IM75;O70622	Reticulon;Reticulon-2	Rtn2	1390
31.6525	31.6492	31.5533	31.6047	31.5525	31.573				66.406	0	320.52	16550000000	20	21	21	21	17	18	Q3TJY2;O88342;Q3TE06;Q9DC08;Q9DBM8;Q3TNK2;Q3U136;A0A0J9YU05	Q3TJY2;O88342;Q3TE06;Q9DC08;Q9DBM8;Q3TNK2;Q3U136;A0A0J9YU05	WD repeat-containing protein 1	Wdr1	1392
27.3188	27.3009	27.1231	27.5175	27.1635	27.1195				26.481	0	17.117	815310000	6	6	6	6	6	6	Q9Z2P7;Q91XH6;O88384;Q3TUP8;F6UHS3;E0CYE5;F6T4B9	Q9Z2P7;Q91XH6;O88384;Q3TUP8;F6UHS3	Vesicle transport through interaction with t-SNAREs homolog 1B	Vti1b	1393
26.711	26.7283	26.6933	26.7334	26.869	26.6274				29.786	0	9.8451	560300000	4	4	3	3	3	3	Q3TI40;Q3TI19;O88441;Q2M4G1;Q8C454	Q3TI40;Q3TI19;O88441;Q2M4G1;Q8C454	Metaxin-2	Mtx2	1394
25.3637	24.8933	25.304	25.5797	25.8405	25.8467				123.37	0	6.3784	236020000	3	2	3	3	2	3	O88444	O88444	Adenylate cyclase type 1	Adcy1	1395
26.0557	25.9134	25.7415	26.3275	25.7629	25.8699				101.67	0	67.23	332350000	6	5	4	6	6	5	O88508;G3UXY2;G3UX07;Q3TYD7;G3UY43;G3UZK0;G3UZN5;Q3UWR0;G3UZU0;G3UZH2;G3UZF8;P0DOY1;A0A286YDX7	O88508;G3UXY2	DNA (cytosine-5)-methyltransferase 3A	Dnmt3a	1396
26.695	26.2256	26.4182	27.5219	27.4608	27.0184				34.154	0	22.098	667970000	3	4	4	4	4	4	Q3TEL0;Q3UB92;Q3U6W3;Q3U6J9;Q8VBX5;O88531;Q3TAR8;B1B0P8;Q3UFT5;B1B0P9	Q3TEL0;Q3UB92;Q3U6W3;Q3U6J9;Q8VBX5;O88531;Q3TAR8	Palmitoyl-protein thioesterase 1	Ppt1	1397
27.6211	27.4462	27.1285	27.8687	27.599	27.8663				47.832	0	95.568	1042200000	4	4	4	4	4	4	Q3UQL2;O88543;Q3TEA5;Q8BX58;D3Z036;F6YCA7	Q3UQL2;O88543;Q3TEA5;Q8BX58	COP9 signalosome complex subunit 3	Cops3	1398
28.9358	28.8405	29.2151	28.8386	29.0149	28.9691				46.284	0	35.784	2651200000	9	9	7	8	9	8	Q14AI7;O88544;Q3TIJ1;D3YV99;F6QTS1;D3Z1R9	Q14AI7;O88544;Q3TIJ1;D3YV99;F6QTS1;D3Z1R9	COP9 signalosome complex subunit 4	Cops4	1399
32.3422	32.2002	32.1271	32.314	32.124	32.1189				37.402	0	242.97	29585000000	15	15	14	15	17	15	O88569;B7ZP22;A0A0N4SUM2	O88569;B7ZP22	Heterogeneous nuclear ribonucleoproteins A2/B1	Hnrnpa2b1	1400
26.5438	25.8368	26.2344	26.4021	26.327	26.427				29.486	0	12.253	422070000	3	4	3	4	3	5	O88587	O88587	Catechol O-methyltransferase	Comt	1401
26.7042	26.3387	26.7401	26.1063	26.4588	26.4899				13.553	0.002193	2.8938	475350000	2	2	1	2	2	2	Q542I7;Q3TX23;O88653;A0A0G2JGQ3	Q542I7;Q3TX23;O88653;A0A0G2JGQ3	Ragulator complex protein LAMTOR3	Lamtor3	1402
25.9475	25.8779	25.9877	26.2887	25.9654	25.8473				20.503	0.000342	3.9106	358490000	2	2	1	2	2	2	Q8CF81;Q3UGW4;O88696	Q8CF81;Q3UGW4;O88696	ATP-dependent Clp protease proteolytic subunit;ATP-dependent Clp protease proteolytic subunit, mitochondrial	Clpp	1403
29.245	29.3139	28.5747	29.4262	28.7377	28.729				418.84	0	131.15	2855500000	24	28	18	29	19	20	O88737;V9GX98;Q3UXD6;Q3TUN1	O88737	Protein bassoon	Bsn	1404
28.4807	28.4538	28.4379	28.6657	28.2787	28.4598				39.123	0	37.322	1868900000	5	6	4	5	6	6	Q3UTV3;Q3UEX4;O88741	Q3UTV3;Q3UEX4;O88741	Ganglioside-induced differentiation-associated protein 1	Gdap1	1405
26.1071	26.4366	26.2723	25.9064	26.0887	25.9124				11.173	0.00065595	3.4548	366210000	3	3	3	2	3	2	Q543T5;O88745	Q543T5;O88745	Scrapie-responsive protein 1	Scrg1	1406
26.5036	26.3489	26.3884	26.5513	26.6843	26.5906				54.325	0	23.933	484460000	4	4	5	5	4	4	Q561M4;Q3UDC3;O88746;A0A1D5RM45;A0A1D5RM84;A0A1D5RM51;A0A1D5RL90	Q561M4;Q3UDC3;O88746	Target of Myb protein 1	Tom1	1407
29.1378	29.3534	30.0521	29.4048	30.0414	30.1194				37.087	0	103.33	4410300000	9	11	11	10	11	11	Q3V349;Q9CXL6;Q6PGI2;Q8C852;O88809	Q3V349;Q9CXL6;Q6PGI2;Q8C852;O88809	Neuronal migration protein doublecortin	Dcx	1408
31.489	31.4977	31.7887	31.3367	31.7887	31.7276				46.674	0	148.58	16396000000	20	20	19	19	20	20	Q5HZJ8;Q8C338;O88844;Q3TJ51;Q0QER9;A0A087WPT4;A0A087WRS9;D3YVY3;A0A087WRM4	Q5HZJ8;Q8C338;O88844;Q3TJ51;Q0QER9	Isocitrate dehydrogenase [NADP];Isocitrate dehydrogenase [NADP] cytoplasmic	Idh1	1409
26.3507	26.7176	26.9527	26.1978	26.3771	26.8271				21.001	0	21.616	508880000	4	4	4	4	3	4	Q8VCV3;Q3TUM2;O88848;Q3U6U3;D3Z067	Q8VCV3;Q3TUM2;O88848;Q3U6U3;D3Z067	ADP-ribosylation factor-like protein 6	Arl6	1410
32.6055	32.7154	32.2357	32.7907	32.3284	32.3203				74.096	0	323.31	31442000000	24	24	23	24	23	24	O88935;W8QPF2	O88935	Synapsin-1	Syn1	1411
25.1831	25.3541	24.8067	24.9489	24.6502	24.6696				22.914	0.00033715	3.7319	165420000	2	2	2	2	2	2	O88951	O88951	Protein lin-7 homolog B	Lin7b	1412
28.7089	28.8079	28.7189	28.8025	28.8637	29.016				21.447	0	15.632	2383000000	4	4	4	4	4	4	Q3TTY6;Q3UX93;O88952;Q3TS99	Q3TTY6;Q3UX93;O88952;Q3TS99	Protein lin-7 homolog C	Lin7c	1413
26.4622	26.8156	26.7137	26.5966	26.4598	26.5869				80.027	0.0056246	2.3682	536970000	1	2	1	2	2	1	O88967	O88967	ATP-dependent zinc metalloprotease YME1L1	Yme1l1	1414
24.2723	24.5748	24.1514	24.5681	24.297	24.6161				26.925	0.00034083	3.8589	117260000	2	2	1	2	1	1	O88983;Q9D0J1	O88983;Q9D0J1	Syntaxin-8	Stx8	1415
25.277	25.1037	26.0087	25.2183	25.8987	24.5069				152.4	0	5.7508	230200000	4	2	1	4	2	3	O89001	O89001	Carboxypeptidase D	Cpd	1416
24.0603	24.3782	23.9655	24.6874	25.1744	24.9438				34.522	0.0030807	2.7358	127100000	1	1	1	1	1	1	Q8BNF3;Q3U2Z6;Q3TDY6;O89023	Q8BNF3;Q3U2Z6;Q3TDY6;O89023	Tripeptidyl-peptidase 1	Tpp1	1418
26.1773	26.2109	27.0401	26.4701	26.6513	26.4458				30.32	0	22.189	482730000	4	4	3	5	5	4	Q9D1Q3;Q3UCT9;Q3TVJ0;O89051;Q9JME4	Q9D1Q3;Q3UCT9;Q3TVJ0;O89051	Integral membrane protein 2B;BRI2, membrane form;BRI2 intracellular domain;BRI2C, soluble form;Bri23 peptide	Itm2b	1420
30.7409	30.812	30.6674	30.763	30.7413	30.7739				50.962	0	113.66	9047700000	12	10	10	11	10	10	Q3U9K3;Q3U232;Q3U1N0;O89053;Q3T9L1;G3UYK8;A0A0U1RPY8;D3YW57;G3UX53;D3YXM2	Q3U9K3;Q3U232;Q3U1N0;O89053;Q3T9L1;G3UYK8;A0A0U1RPY8	Coronin;Coronin-1A	Coro1a	1421
28.811	28.519	29.1588	28.2605	28.7622	28.635				15.209	0	5.0099	3765500000	5	6	5	6	7	7	O89054	O89054		Actb	1422
28.9504	28.7268	28.8822	29.6211	28.9005	29.0399				16.604	0	44.963	2811500000	5	5	5	5	5	5	Q545K5;O89086;Q8BG13;S4R2M6;Q5RJV3	Q545K5;O89086;Q8BG13	RNA-binding protein 3	Rbm3	1423
27.8336	28.0251	28.086	27.978	27.8183	27.9289				45.341	0	17.639	1307500000	5	6	5	5	5	5	O89112;B2KGR2;Q8CHW0	O89112;B2KGR2;Q8CHW0	LanC-like protein 1	Lancl1	1424
29.8553	29.7253	29.9731	29.9638	30.0464	29.9485				24.544	0	78.825	5070000000	10	10	10	9	10	10	Q99KF5;P00493;A0A0H3YJA6;Q6TDG6	Q99KF5;P00493	Hypoxanthine-guanine phosphoribosyltransferase	Hprt;Hprt1	1425
28.1659	27.8768	25.8838	27.5111	27.9482	26.473				29.032	0	20.769	989500000	6	6	4	6	4	5	P00920;A0A0A6YX78	P00920	Carbonic anhydrase 2	Ca2	1426
22.8613	23.5547	25.0002	24.5605	24.6116	23.9267				65.444	0.0045005	2.4847	98987000	1	1	1	1	1	1	Q7TQ39;Q61213;P03975	Q7TQ39;Q61213;P03975	IgE-binding protein	gag;Iap	1429
32.7488	33.2406	32.9817	33.2017	33.5836	33.3543				49.899	0	323.31	50025000000	20	20	21	22	21	21	P03995;A0MTM0	P03995	Glial fibrillary acidic protein	Gfap	1430
27.7909	28.2554	27.7396	28.0765	27.8085	27.9807				28.009	0	17.84	1329000000	3	3	3	3	3	3	Q9QYT9;Q4FJQ7;Q3UBH0;Q3TZI7;P04925;Q3UG89;Q3UF68	Q9QYT9;Q4FJQ7;Q3UBH0;Q3TZI7;P04925;Q3UG89;Q3UF68	Major prion protein	Prnpb;Prnp	1431
31.9353	31.9465	31.7689	31.9946	31.9592	31.9681				39.394	0	323.31	20928000000	19	19	18	18	20	20	P05063	P05063	Fructose-bisphosphate aldolase C	Aldoc	1432
33.9301	34.0086	33.7979	33.9615	33.8673	33.8004				39.355	0	323.31	82685000000	19	20	18	18	20	20	Q5FWB7;P05064;Q6NY00;D3YWI1;A0A0U1RPN8;D3Z510	Q5FWB7;P05064;Q6NY00;D3YWI1;A0A0U1RPN8;D3Z510	Fructose-bisphosphate aldolase;Fructose-bisphosphate aldolase A	Aldoa	1433
28.4077	28.7417	28.9008	29.1209	28.76	28.8281				40.57	0	76.908	2368300000	14	14	13	14	14	14	P05132;J9JDU9	P05132	cAMP-dependent protein kinase catalytic subunit alpha	Prkaca	1434
32.1649	32.0683	31.9963	31.9414	31.989	31.8791				46.247	0	224.64	21689000000	20	20	20	20	19	19	P05201;F7ALS6	P05201	Aspartate aminotransferase, cytoplasmic	Got1	1435
32.0365	32.0812	31.8626	32.1761	31.9184	31.8391				47.411	0	224.99	21667000000	18	19	17	18	18	17	P05202	P05202	Aspartate aminotransferase, mitochondrial	Got2	1436
32.6846	32.3846	32.8433	32.2861	32.8653	32.7177				50.151	0	42.57	33368000000	26	27	28	27	28	27	P05213;Q99KA2	P05213;Q99KA2	Tubulin alpha-1B chain	Tuba1b	1437
32.1496	32.1861	32.1125	32.0087	32.0266	31.8871				62.766	0	218.81	22631000000	17	17	16	16	17	17	P06745;B7ZWL9;B2RXT5;A0A0U1RP97;CON__Q3ZBD7;A0A0U1RQ18;A0A0U1RQ72	P06745;B7ZWL9;B2RXT5	Glucose-6-phosphate isomerase	Gpi;Gpi1	1440
28.3899	28.5529	28.514	28.402	28.3494	28.5952				63.839	0	52.219	1870900000	9	11	8	10	9	9	Q99LF5;Q921S3;P06801;Q3TQP6;Q3TQW1;Q61829	Q99LF5;Q921S3;P06801;Q3TQP6	Malic enzyme;NADP-dependent malic enzyme	Me1	1441
33.1338	33.1761	33.8254	33.3758	33.378	33.4811				23.632	0	323.31	59265000000	14	14	13	13	14	13	P06837	P06837	Neuromodulin	Gap43	1442
32.5301	32.5533	32.4986	32.2705	32.468	32.4123				68.692	0	323.31	29482000000	29	29	28	30	29	29	Q546G4;P07724;K7R066;CON__P02768-1	Q546G4;P07724	Serum albumin	Alb	1443
33.2804	33.1538	33.3188	33.2888	33.2916	33.241				84.787	0	323.31	52193000000	39	40	38	40	41	42	Q80Y52;P07901;Q3UIF3;Q3TKA2;A0PJ91;Q3TKB9;Q3TKG0;Q8C5U3;Q3TJU7;Q8C2A9;B7ZC50;A2A6A2;B7ZC49	Q80Y52;P07901;Q3UIF3;Q3TKA2;A0PJ91;Q3TKB9;Q3TKG0;Q8C5U3;Q3TJU7	Heat shock protein HSP 90-alpha	Hsp90aa1	1445
31.6679	31.5232	31.2493	31.6276	31.3967	31.478				92.489	0	163.86	15390000000	24	23	22	24	24	23	Q91V38;Q3UBU0;Q3UAD6;P08113;Q3TUD6;Q8CCY5;F7C312;Q8C2R2;Q9CW12	Q91V38;Q3UBU0;Q3UAD6;P08113;Q3TUD6;Q8CCY5;F7C312	Endoplasmin	Hsp90b1	1446
29.3925	29.4659	29.4749	30.2414	30.2107	30.3359				35.852	0	199.51	5075500000	9	9	10	10	10	10	Q6GTX3;Q4FK40;Q3UBS0;Q3TXU4;P08226;Q3TX45;Q3UEE7;A0A1B0GX15;G3UWN5;G3UZM8;Q3UF21	Q6GTX3;Q4FK40;Q3UBS0;Q3TXU4;P08226;Q3TX45;Q3UEE7;A0A1B0GX15;G3UWN5	Apolipoprotein E	Apoe	1447
32.0387	31.9183	32.0853	31.8675	32.0719	31.9092				15.942	0	70.119	21181000000	5	5	5	5	5	5	P08228;Q8C355	P08228	Superoxide dismutase [Cu-Zn]	Sod1	1448
33.7852	33.7927	33.569	33.9896	33.565	33.5111				35.611	0	323.31	71206000000	16	15	15	15	15	15	P08249;A0A0G2JF23;A0A0G2JGY4	P08249	Malate dehydrogenase, mitochondrial	Mdh2	1449
29.6044	29.6501	29.6866	29.6571	29.4827	29.426				52.542	0	39.498	4040000000	9	9	9	9	9	9	Q8BGR3;P08414	Q8BGR3;P08414	Calcium/calmodulin-dependent protein kinase type IV	Camk4	1450
33.1054	32.9318	32.9976	32.8147	33.1846	33.0993				61.508	0	323.31	43745000000	27	27	28	26	28	28	P08551;Q05DD2	P08551;Q05DD2	Neurofilament light polypeptide	Nefl	1451
31.9947	32.1408	32.3016	32.0686	32.1688	32.1533				40.489	0	315.21	24657000000	17	16	17	17	16	17	P08752;A0A0A6YWA9;Q8JZT4	P08752;A0A0A6YWA9	Guanine nucleotide-binding protein G(i) subunit alpha-2	Gnai2	1452
26.3774	26.5379	26.5032	26.5413	26.2966	26.2781				88.231	0	10.893	452200000	4	4	4	4	5	5	P09055;Q8BUD1	P09055	Integrin beta-1	Itgb1	1453
31.1549	30.9284	31.0014	30.7716	30.8641	30.7966				56.6	0	233.57	10223000000	19	20	21	18	19	18	Q3UDR2;Q3URP6;Q3TWE3;Q3THC3;Q3TF72;P09103;Q3UBY9;Q3UJA8;Q3UA23;Q3U738;Q3TIM0;Q3TGS0;Q3TT76;Q3TIQ5;E9Q8G8	Q3UDR2;Q3URP6;Q3TWE3;Q3THC3;Q3TF72;P09103;Q3UBY9;Q3UJA8;Q3UA23;Q3U738;Q3TIM0;Q3TGS0;Q3TT76	Protein disulfide-isomerase	P4hb	1454
26.1037	26.3365	26.2276	26.064	26.227	25.9395				12.77	0.0072674	2.2223	377080000	1	1	1	1	1	1	P09240	P09240	Cholecystokinin;Cholecystokinin-33;Cholecystokinin-12;Cholecystokinin-8	Cck	1455
30.7738	30.5957	30.617	30.6051	30.6504	30.6361				76.864	0	99.031	8435600000	16	16	17	17	18	18	Q8CD23;Q3TL52;Q3TGR3;P09405;Q3TT41;Q8CE30;Q9CT46	Q8CD23;Q3TL52;Q3TGR3;P09405;Q3TT41;Q8CE30	Nucleolin	Ncl	1456
33.2139	33.2378	33.0474	33.2956	33.0666	33.0508				44.55	0	323.31	48895000000	21	21	20	21	21	22	P09411;S4R2M7;B0LAA9;P09041	P09411;S4R2M7	Phosphoglycerate kinase 1;Phosphoglycerate kinase	Pgk1	1457
27.7257	27.8352	27.8147	27.483	28.1337	27.7771				21.066	0	15.181	1165600000	2	2	3	2	2	3	P09528	P09528	Ferritin heavy chain;Ferritin heavy chain, N-terminally processed	Fth1	1458
29.2942	29.2349	28.7079	29.0318	28.9083	28.9039				24.603	0	113.99	2787700000	4	4	4	4	4	4	Q4FJX9;P09671;Q3U8W4;Q3TJA2	Q4FJX9;P09671;Q3U8W4;Q3TJA2	Superoxide dismutase;Superoxide dismutase [Mn], mitochondrial	Sod2	1459
27.7771	27.7391	28.1052	27.8127	27.9825	28.1355				18.593	0	10.384	1282400000	6	5	5	6	6	6	P0C028;P0C027;Q4FJR0;Q8R2U6	P0C028;P0C027;Q4FJR0;Q8R2U6	Diphosphoinositol polyphosphate phosphohydrolase 3-beta;Diphosphoinositol polyphosphate phosphohydrolase 3-alpha;Diphosphoinositol polyphosphate phosphohydrolase 2	Nudt11;Nudt10;Nudt4	1460
25.6111	25.1112	25.5312	25.741	25.8336	25.696				76.155	0	9.1396	261930000	3	3	2	4	2	3	P0C192;D3YZP3;D3Z2D1	P0C192	Leucine-rich repeat-containing protein 4B	Lrrc4b	1461
27.875	28.2615	27.8805	28.0078	27.3057	27.3389				6.954	0	5.8298	1208000000	2	2	2	2	2	2	P0DN34	P0DN34			1463
34.0804	34.0597	34.3815	34.2471	34.5161	34.3859				16.837	0	323.31	108000000000	11	9	12	10	11	11	P0DP28;P0DP27;P0DP26;Q3UKW2;Q9D6P8;A0A1Y7VK66;G3UX57	P0DP28;P0DP27;P0DP26;Q3UKW2;Q9D6P8	Calmodulin-like protein 3	Calm1;Calml3	1464
34.3095	34.3048	34.513	34.2674	34.1933	34.2039				50.113	0	323.31	109000000000	15	17	14	17	15	16	Q58E64;Q3UA81;P10126;Q3UZQ3;Q3TII3;D3YZ68;D3Z3I8;Q4FZE5	Q58E64;Q3UA81;P10126;Q3UZQ3;Q3TII3;D3YZ68	Elongation factor 1-alpha;Elongation factor 1-alpha 1	Eef1a1	1465
28.7765	28.6417	28.9036	28.4042	28.6032	28.6409				36.039	0	97.601	2131700000	9	9	8	9	9	9	Q9DD05;P10518;O89061;Q8VCZ1	Q9DD05;P10518;O89061;Q8VCZ1	Delta-aminolevulinic acid dehydratase	Alad	1467
29.3501	29.3406	29.1204	30.2332	30.2664	30.1603				37.319	0	167.79	4795500000	9	8	7	9	8	8	Q3TVS6;Q3TC17;P10605;Q6LAF6	Q3TVS6;Q3TC17;P10605;Q6LAF6	Cathepsin B;Cathepsin B light chain;Cathepsin B heavy chain	Ctsb	1468
29.6856	29.7074	29.376	29.7489	29.5972	29.6039				46.402	0	51.047	4205400000	14	14	11	15	13	12	Q52KC1;P10630;Q8BTU6;E9Q561;D6RJ60;D6RJ11	Q52KC1;P10630;Q8BTU6;E9Q561	Eukaryotic initiation factor 4A-II;Eukaryotic initiation factor 4A-II, N-terminally processed	Eif4a2	1469
29.5762	29.6649	29.7616	29.6707	29.8587	29.7971				11.675	0	22.436	4434300000	5	4	5	5	5	5	P10639	P10639	Thioredoxin	Txn	1470
25.6796	25.9698	25.3515	25.5983	25.2625	25.4342				33.88	0	5.4511	251280000	2	2	2	3	2	2	Q3UWX7;Q3UPE0;P10711;E9PYD5;Q3UV78;B7ZCS4;F6XMY4;Q810R3;Q9QVN7	Q3UWX7;Q3UPE0;P10711;E9PYD5	Transcription elongation factor A protein 1	Tcea1	1471
30.7518	30.8544	30.8351	30.7811	30.7831	30.7795				58.336	0	120.65	9367500000	16	16	15	14	15	15	P10852;Q3TN39;Q8BTJ9;Q60849;Q3U144;A0A0U1RP98;A0A0U1RPK4;A0A0U1RPL8;Q3TIP1;A0A0U1RPG5;A0A0U1RP32;A0A0U1RPQ7	P10852;Q3TN39;Q8BTJ9;Q60849;Q3U144;A0A0U1RP98	4F2 cell-surface antigen heavy chain	Slc3a2	1472
28.3697	28.5915	28.4308	28.5582	28.3452	28.4486				19.253	0	8.6824	1856200000	3	3	2	2	2	2	Q8C1Y3;Q3U4Y0;P10922	Q8C1Y3;Q3U4Y0;P10922	Histone H1.0;Histone H1.0, N-terminally processed	H1f0	1473
30.3471	30.205	30.5297	30.4245	30.648	30.5898				14.819	0	37.215	7373700000	7	7	6	8	7	8	Q5EBJ0;P11404	Q5EBJ0;P11404	Fatty acid-binding protein, heart	Fabp3	1475
26.6457	26.6724	26.8132	27.4692	27.4467	27.2291				43.879	0	8.5101	722990000	2	2	2	2	2	2	Q8VH34;Q3TX84;Q3TA96;Q9DC13;P11438;Q922T9	Q8VH34;Q3TX84;Q3TA96;Q9DC13;P11438;Q922T9	Lysosome-associated membrane glycoprotein 1	Lamp1	1476
34.5004	34.3959	34.5651	34.4134	34.4768	34.4449				83.28	0	323.31	124000000000	43	43	42	44	45	44	Q71LX8;P11499;Q811H6;Q80YC2;E9Q3D6;E9PX27;D3Z1R1;E9Q0C3;Q922F6	Q71LX8;P11499	Heat shock protein HSP 90-beta	Hsp90ab1	1477
32.3536	32.9843	32.3702	32.544	32.3661	32.3243				54.114	0	323.31	31649000000	18	18	17	17	18	17	P11798;Q80TN1;F8WIS9;F8WHB5;F6WHR9;D3Z7K9	P11798;Q80TN1;F8WIS9;F8WHB5	Calcium/calmodulin-dependent protein kinase type II subunit alpha	Camk2a	1478
28.8341	28.8064	28.8733	28.6515	28.3392	28.4374				313.16	0	20.176	2392700000	9	9	8	10	9	7	P11881;Q6NV80;A0A0N4SWH7;Q922U9;Q497U9;Q3UWL5;Q8C8N0;Q8CED6;Q8BNX2	P11881	Inositol 1,4,5-trisphosphate receptor type 1	Itpr1	1479
31.0868	30.9873	31.1403	31.0815	31.1119	31.0732				60.448	0	210.16	11439000000	22	22	22	22	22	21	P11983;W0TYI4;F2Z483;Q9QZ34;Q6LBL9;Q62289;Q9QZ36;Q9QZ35;Q62290;Q9QZ33;Q62291	P11983	T-complex protein 1 subunit alpha	Tcp1	1480
29.7875	29.7738	30.0486	29.9881	29.9661	30.1231				86.751	0	133.1	5244700000	11	11	9	12	10	11	Q53ZT3;P12023;Q6GR78;Q3TWF3;Q3TXI9;Q3TVS1;Q8BPC7;Q8BPV5	Q53ZT3;P12023;Q6GR78;Q3TWF3;Q3TXI9;Q3TVS1	Amyloid beta A4 protein;N-APP;Soluble APP-alpha;Soluble APP-beta;C99;Beta-amyloid protein 42;Beta-amyloid protein 40;C83;P3(42);P3(40);C80;Gamma-secretase C-terminal fragment 59;Gamma-secretase C-terminal fragment 57;Gamma-secretase C-terminal fragment 50;C31	App	1481
22.5311	22.7618	22.8578	22.8229	22.8595	22.5973				8.3839	0.0022013	2.9608	35248000	1	1	1	1	1	1	Q2LEK6;Q8BN87;P12025	Q2LEK6;Q8BN87;P12025	Midkine	Mdk	1482
29.2837	29.4512	29.304	29.1827	29.1562	29.2309				85.359	0	46.924	3289200000	14	13	11	12	11	11	P12382;Q8CD98;A0A1W2P6Q4;A0A1W2P7T1	P12382;Q8CD98	ATP-dependent 6-phosphofructokinase, liver type	Pfkl	1483
25.0193	25.3069	25.4062	25.206	25.1566	24.7429				51.378	0	6.3567	186610000	2	2	2	2	2	2	P12657	P12657	Muscarinic acetylcholine receptor M1	Chrm1	1484
27.2448	27.0452	27.482	27.2453	27.0797	27.0709				30.021	0	59.716	777330000	5	6	6	6	6	6	Q8CEF3;P12658;Q8C5H2	Q8CEF3;P12658;Q8C5H2	Calbindin	Calb1	1485
30.8446	31.1139	30.5353	30.6235	30.5443	30.5207				16.101	0	51.493	8971000000	7	7	7	7	7	6	P12787	P12787	Cytochrome c oxidase subunit 5A, mitochondrial	Cox5a	1486
28.0279	27.9481	27.9397	27.8779	28.006	27.9507				21.853	0	14.534	1306400000	4	4	4	4	4	4	Q8C5M4;P12815;Q3UGE5	Q8C5M4;P12815;Q3UGE5	Programmed cell death protein 6	Pdcd6	1487
27.0573	27.1722	27.1189	27.1059	26.4449	26.5238				43.225	0	15.574	646540000	6	7	6	8	7	6	Q3TY04;P12849;Q921L9;D3Z0V6;G1C1P2;D3YTM5;D3Z068;D3Z4A5;D3Z406;G1C1N8;D3Z7E4;I2E5V9;I2E5V8	Q3TY04;P12849;Q921L9;D3Z0V6;G1C1P2;D3YTM5;D3Z068	cAMP-dependent protein kinase type I-beta regulatory subunit	Prkar1b	1488
33.1179	33.1109	33.1888	33.1257	33.0708	33.1483				113.39	0	323.31	47153000000	35	35	35	35	35	35	P12960	P12960	Contactin-1	Cntn1	1489
27.1577	27.0069	27.0065	26.6915	26.8811	27.0177				23.866	0	74.78	662730000	3	3	3	3	3	3	Q3TT51;P12961	Q3TT51;P12961	Neuroendocrine protein 7B2;N-terminal peptide;C-terminal peptide	Scg5	1490
29.9564	29.8913	29.8017	29.8351	29.7516	29.7147				30.024	0	34.921	4818800000	11	10	9	10	8	9	Q6P1A9;Q5EBG5;Q58ET1;Q80UT7;P12970;A0A140T8L3;A0A140T8L1;Q8CDE3;V9GX35	Q6P1A9;Q5EBG5;Q58ET1;Q80UT7;P12970;A0A140T8L3;A0A140T8L1	60S ribosomal protein L7a	Rpl7a	1491
30.6609	30.6165	30.4214	29.2506	29.457	29.3181				80.762	0	116.96	5714700000	18	17	17	15	14	15	Q6PAC1;P13020;Q3UCW8;Q3U9Q8;CON__Q3SX14;A6PWS5	Q6PAC1;P13020;Q3UCW8;Q3U9Q8;CON__Q3SX14	Gelsolin	Gsn	1492
30.4921	30.493	30.958	30.6375	30.9038	30.7951				119.43	0	15.971	8971100000	35	36	36	35	37	37	P13595	P13595	Neural cell adhesion molecule 1	Ncam1	1493
33.2521	33.4458	33.1198	33.4447	33.1648	33.2962				35.194	0	193.44	53380000000	11	11	11	11	11	10	Q545P0;Q3TV47;Q3TSQ1;P14094;A0A0A6YX05;Q3TRA6	Q545P0;Q3TV47;Q3TSQ1;P14094;A0A0A6YX05	Sodium/potassium-transporting ATPase subunit beta-1	Atp1b1	1494
29.5021	29.4359	29.408	29.5017	29.1017	29.0983				16.605	0	14.594	3472600000	4	4	3	4	4	4	P14115	P14115	60S ribosomal protein L27a	Rpl27a	1496
30.6916	30.674	30.53	30.6338	30.3256	30.3225				31.419	0	70.758	7889200000	10	9	8	10	8	9	Q5M9N8;Q3UBI6;P14148;Q3TK73;F6XI62	Q5M9N8;Q3UBI6;P14148;Q3TK73;F6XI62	60S ribosomal protein L7	Rpl7	1497
33.2576	33.2862	33.2456	33.3127	33.1216	33.0165				36.511	0	281.83	49935000000	11	11	11	11	10	11	P14152;B1ATQ3	P14152	Malate dehydrogenase, cytoplasmic	Mdh1	1498
30.6804	30.9772	30.8457	30.8805	30.5209	30.4971				33.344	0	65.998	8872800000	10	9	8	9	9	9	Q3UR55;P14231;I7HIF3	Q3UR55;P14231	Sodium/potassium-transporting ATPase subunit beta-2	Atp1b2	1499
26.7826	26.4463	25.9912	27.5139	24.3281	26.4586				55.72	0	10.897	489150000	5	4	3	3	3	3	P14576;E9PXC0;Q8C1Y6;A0A1W2P809;A0A1Y7VJJ0	P14576;E9PXC0	Signal recognition particle 54 kDa protein	Srp54;Srp54c	1500
29.8138	29.8202	29.942	29.8902	29.8366	29.8507				60.718	0	106.71	4922500000	16	17	14	16	15	15	P14685;Q8BK46;Q3ULJ5;Q3U5M8;F7B7L8	P14685;Q8BK46;Q3ULJ5;Q3U5M8	26S proteasome non-ATPase regulatory subunit 3	Psmd3	1501
30.7796	30.6187	31.004	30.7387	30.9455	30.7452				66.785	0	176.37	9388200000	22	22	20	21	21	22	P14733;Q8C553	P14733;Q8C553	Lamin-B1	Lmnb1	1502
32.3228	32.3295	31.9848	32.6076	32.2689	32.3011				42.119	0	323.31	27139000000	15	16	14	17	16	15	P15105;D3YVK1;D3Z121;V9GZP0	P15105	Glutamine synthetase	Glul	1503
27.3445	27.6276	26.9887	27.7058	27.2235	27.344				92.132	0	37.15	897640000	7	6	5	7	7	6	P15209;B5BQV4;A0A286YDA0;Q3UHE3;B5BQV3;A0A286YCV8;A0A286YDA3;S5N1F5;A0A0A6YWF9;A0A0A6YWL7;Q6VNS1	P15209	BDNF/NT-3 growth factors receptor	Ntrk2	1504
24.7159	24.5636	24.5515	23.4765	24.3825	23.9941				30.077	0.0013046	3.4022	105590000	1	2	2	2	2	2	Q3TAQ8;P15327;D3YUE8;D3Z223	Q3TAQ8;P15327;D3YUE8;D3Z223	Bisphosphoglycerate mutase;Phosphoglycerate mutase	Bpgm	1505
30.195	29.9319	29.9811	29.9427	30.193	30.1832				17.208	0	36.694	5631200000	13	13	13	13	13	13	Q5NC81;P15532	Q5NC81;P15532	Nucleoside diphosphate kinase;Nucleoside diphosphate kinase A	Nme1	1507
27.3239	27.4572	27.9855	27.3399	27.6374	27.4819				21.266	0	9.3382	1019300000	8	7	7	8	8	8	Q5SZA3;P15864;I7HFT9;Q07133	Q5SZA3;P15864	Histone H1.2	Hist1h1c	1508
26.3803	26.6395	26.1275	26.3225	26.1303	26.3081				77.779	0	21.807	423770000	4	5	5	4	5	5	Q3UZU8;Q3TY66;P16014;Q3UZP2;Q8BP91;Q9CTW1	Q3UZU8;Q3TY66;P16014;Q3UZP2;Q8BP91	Secretogranin-1;CCB peptide;PE-11	Chgb	1509
26.5714	26.6176	26.1131	26.4045	26.837	26.791				14.866	0	37.102	497750000	3	2	1	2	3	3	P16045	P16045	Galectin-1	Lgals1	1510
29.5742	29.6959	29.7678	29.6486	29.635	29.7253				83.56	0	92.067	4352500000	21	21	21	18	21	21	P16054;Q3U1I0;Q3UKY1;P23298;Q8C944	P16054	Protein kinase C epsilon type	Prkce	1511
32.3458	32.2642	32.3697	32.3525	32.2364	32.0733				36.572	0	187.2	26309000000	15	15	14	15	15	15	P16125;D3Z7F0;Q5M8R7;A0A0N4SVV8	P16125;D3Z7F0	L-lactate dehydrogenase B chain;L-lactate dehydrogenase	Ldhb	1512
24.9969	25.1705	25.5315	24.8855	25.9762	25.0089				136.65	0	5.3159	208900000	3	2	1	3	2	3	Q68EG4;P16283;Q9ERP4;Q8BLC4;F8WHM3	Q68EG4;P16283;Q9ERP4	Anion exchange protein;Anion exchange protein 3	Slc4a3	1513
34.0363	33.977	33.8452	31.9192	31.7389	31.0721				44.654	0	323.31	50113000000	25	26	22	18	18	17	Q3TYL9;Q3TYV5;P16330;Q09J73	Q3TYL9;Q3TYV5;P16330	2,3-cyclic-nucleotide 3-phosphodiesterase	Cnp	1514
27.2083	26.7988	26.9556	27.0037	26.8797	27.1822				46.584	0	11.23	650410000	2	2	3	3	2	3	Q3UJ34;Q3UEJ7;P16460	Q3UJ34;Q3UEJ7;P16460	Argininosuccinate synthase	Ass1	1515
26.1689	26.0627	26.3086	25.9032	26.2234	25.7846				45.673	0.0022265	3.1044	354060000	2	2	2	2	2	2	Q9CZU7;Q8C876;Q3UIW3;Q3TWE1;Q8C5K0;P17047	Q9CZU7;Q8C876;Q3UIW3;Q3TWE1;Q8C5K0;P17047	Lysosome-associated membrane glycoprotein 2	Lamp2	1516
28.1032	28.3271	28.2216	27.9232	28.1584	27.9875				69.641	0	43.921	1450300000	14	15	15	14	16	16	P17156;B7U582	P17156;B7U582	Heat shock-related 70 kDa protein 2	Hspa2	1517
33.7421	33.7639	33.6153	33.6418	33.8211	33.7834				47.14	0	323.31	74452000000	19	18	17	18	19	18	Q5FW97;P17182;Q6PHC1;Q8CF78;B0QZL1;B1ARR7;A0A0N4SUI6;B1ARR6;A0A0N4SUW8;Q5SX61;Q5SX60;Q5SX59	Q5FW97;P17182;Q6PHC1	Alpha-enolase	EG433182;Eno1	1518
32.5331	32.4112	32.2093	32.3943	32.2536	32.2579				47.296	0	323.31	27711000000	14	15	15	15	15	15	Q545V3;Q3UJ20;P17183;D3Z6E4;Q922A0;A0A0N4SUX5;D3YVD3;D3Z2S4;Q4FK59;P21550;J3QPZ9	Q545V3;Q3UJ20;P17183;D3Z6E4;Q922A0;A0A0N4SUX5	Gamma-enolase;Enolase	Eno2	1519
27.8737	27.4071	28.3153	27.6695	27.9082	27.7636				55.543	0	19.418	1248400000	4	5	5	3	3	3	Q3TQW3;Q8BGJ5;Q3UBR5;Q3T984;Q80T07;Q922I7;Q8K144;Q6NZB8;Q5RJV5;P17225;Q8C2R5;E9QMW9;Q8CB58;Q3U5I2;Q8R509;F7DCW4;E9Q0W3;F7C521;Q923A7;F7AXP1;G8JL74;G3UXA6;Q8BHD7	Q3TQW3;Q8BGJ5;Q3UBR5;Q3T984;Q80T07;Q922I7;Q8K144;Q6NZB8;Q5RJV5;P17225;Q8C2R5;E9QMW9;Q8CB58;Q3U5I2;Q8R509	Polypyrimidine tract-binding protein 1	Ptbp1	1520
32.3574	32.3497	32.4424	32.3696	32.2872	32.253				107.66	0	315.39	27435000000	36	35	36	36	34	35	P17426;A0A140LIG7;A0A140LHA6;A0A140LHG0	P17426	AP-2 complex subunit alpha-1	Ap2a1	1521
31.1998	31.2857	31.2695	31.2479	31.0867	31.1846				104	0	213.23	12564000000	29	28	27	27	28	28	Q6PEE6;Q69ZW4;P17427;Q3U7X9	Q6PEE6;Q69ZW4;P17427;Q3U7X9	AP-2 complex subunit alpha-2	Ap2a2	1522
34.3702	34.2853	34.4401	34.3946	34.532	34.5827				17.971	0	323.31	118000000000	12	12	12	12	12	12	Q5SVY2;Q3UAJ1;Q3TE63;P17742;Q9CZK9;A0A1L1SST0;F8VPN3;V9GXC1;V9GX31;A0A1L1SRX5	Q5SVY2;Q3UAJ1;Q3TE63;P17742;Q9CZK9;A0A1L1SST0	Peptidyl-prolyl cis-trans isomerase;Peptidyl-prolyl cis-trans isomerase A;Peptidyl-prolyl cis-trans isomerase A, N-terminally processed	Ppia	1524
33.259	33.2029	33.248	33.1591	33.2636	33.1698				32.191	0	229.13	51631000000	11	11	11	10	11	11	P17751;H7BXC3	P17751;H7BXC3	Triosephosphate isomerase	Tpi1	1525
25.4304	25.6544	25.1341	24.8619	24.6366	24.5103				54.07	0	7.357	185160000	1	2	1	2	1	1	Q3U2J2;Q3TD17;P17809;Q8BTM5	Q3U2J2;Q3TD17;P17809;Q8BTM5	Solute carrier family 2, facilitated glucose transporter member 1	Slc2a1	1526
34.4549	34.4594	34.6104	34.3825	34.572	34.5648				18.559	0	323.31	124000000000	15	16	16	16	16	16	Q544Y7;P18760;F8WGL3;Q9CX22	Q544Y7;P18760;F8WGL3;Q9CX22	Cofilin-1	Cfl1	1527
33.1282	33.2382	33.4155	33.2952	33.3138	33.3468				40.084	0	322.4	53220000000	14	14	13	14	13	14	Q543S2;P18872;D3Z2M7;F7BLT7;F6WC15;F6W1B2	Q543S2;P18872;D3Z2M7	Guanine nucleotide-binding protein G(o) subunit alpha	Gnao1	1528
32.6951	32.7287	32.9521	32.6005	32.6558	32.6852				272.43	0	323.31	35385000000	62	63	61	63	64	65	P19096;A0A0U1RNJ1;Q3UHT6;Q3TB22;O89060;A0A0U1RPP5	P19096;A0A0U1RNJ1;Q3UHT6;Q3TB22	Fatty acid synthase;[Acyl-carrier-protein] S-acetyltransferase;[Acyl-carrier-protein] S-malonyltransferase;3-oxoacyl-[acyl-carrier-protein] synthase;3-oxoacyl-[acyl-carrier-protein] reductase;3-hydroxyacyl-[acyl-carrier-protein] dehydratase;Enoyl-[acyl-carrier-protein] reductase;Oleoyl-[acyl-carrier-protein] hydrolase	Fasn	1529
29.5179	29.6995	29.6563	29.3508	30.0521	29.6139				23.609	0	125.99	4624600000	6	5	5	5	5	5	P19157;K9JA74;P46425;Q8VC73;F6RWR5	P19157;K9JA74;P46425	Glutathione S-transferase P 1;Glutathione S-transferase P 2	Gstp1;Gstp2	1530
30.5378	30.1875	29.964	29.9063	29.8797	29.9783				112.54	0	98.105	5753000000	16	17	13	16	17	17	Q80TQ3;P19246	Q80TQ3;P19246	Neurofilament heavy polypeptide	Nefh	1531
28.1926	28.1656	27.7296	28.1072	27.8414	28.0424				23.464	0	16.554	1382600000	3	4	3	4	3	3	Q5M9M0;P19253;A0A1B0GSB2;A0A1B0GSQ6;A0A1B0GTA1;A0A1B0GS68;A0A1B0GQW6;A0A1B0GSF0;Q3TDS9;A0A140T8K2;A0A1B0GSL5;A0A1B0GSC2;A0A1B0GRH1;A0A1B0GT00	Q5M9M0;P19253;A0A1B0GSB2;A0A1B0GSQ6;A0A1B0GTA1;A0A1B0GS68;A0A1B0GQW6;A0A1B0GSF0;Q3TDS9;A0A140T8K2	60S ribosomal protein L13a	Rpl13a	1532
27.4388	27.7005	27.5464	27.4317	27.6439	27.5938				46.51	0	24.727	996990000	6	6	5	5	6	6	Q8BVU9;Q8BV87;Q3TWG9;Q3TMD2;Q3TJK3;P19324;A0A140LHR4;A0A140LHK0	Q8BVU9;Q8BV87;Q3TWG9;Q3TMD2;Q3TJK3;P19324	Serpin H1	Serpinh1	1533
29.2604	29.5085	28.9765	29.3889	29.0656	29.0391				13.847	0	21.351	3435600000	5	5	4	5	4	5	Q9D881;P19536;F7C106;A0A0A6YVR0	Q9D881;P19536	Cytochrome c oxidase subunit 5B, mitochondrial	Cox5b	1534
31.5668	31.5886	31.2365	31.7007	31.3358	31.4195				72.405	0	298.6	15484000000	24	23	22	23	22	22	Q3U9G2;P20029;Q9DC41;Q3TWF2;Q3TKF8;Q3TI47;Q3U6V3;Q3U7T8;Q3UEM8;Q3TUS2	Q3U9G2;P20029;Q9DC41;Q3TWF2;Q3TKF8;Q3TI47;Q3U6V3;Q3U7T8;Q3UEM8	78 kDa glucose-regulated protein	Hspa5	1535
28.6626	28.6468	28.6792	30.0396	30.0912	29.9441				61.115	0	75.351	3842400000	10	9	10	15	15	16	Q3TXR9;P20060	Q3TXR9;P20060	Beta-hexosaminidase;Beta-hexosaminidase subunit beta	Hexb	1536
30.0728	30.0686	29.931	30.1353	29.9943	29.9355				28.127	0	46.618	5534600000	4	4	3	4	4	4	P20108;Q8K4K8	P20108;Q8K4K8	Thioredoxin-dependent peroxide reductase, mitochondrial	Prdx3	1538
31.6887	32.0692	32.0947	31.8306	32.0748	32.1811				53.687	0	221.42	21453000000	27	25	26	28	27	27	Q5FWJ3;Q3V2S4;Q3U6S1;P20152;Q3TFD9;A0A0A6YWC8;Q3UAX1;Q3TWV0;Q3UD36;A4IF59;A2AKJ2;Q3V2C6;Q3V1K9;P31001;Q9JJY2;G5E846;G3X981;P15331	Q5FWJ3;Q3V2S4;Q3U6S1;P20152;Q3TFD9;A0A0A6YWC8;Q3UAX1;Q3TWV0;Q3UD36;A4IF59	Vimentin	Vim	1539
33.2609	33.3567	32.487	33.7114	33.0279	33.276				199.13	0	323.31	52188000000	66	66	56	71	64	68	P20357;Q3URJ7;G3UZK9;G3UZE9;Q3TRF8;F7ALC8;Q80X35;Q80ZL4;B2KGT5;E9Q8Y2;G3UXY3	P20357;Q3URJ7	Microtubule-associated protein 2	Map2	1540
28.5221	28.696	28.7288	28.6647	28.6593	28.6928				41.93	0	34.9	2108400000	11	11	10	11	11	11	Q91X95;Q3UPA1;P21278;P30677;Q8CBT5;Q8C3M7	Q91X95;Q3UPA1;P21278	Guanine nucleotide-binding protein subunit alpha-11	Gna11	1541
30.7594	30.8764	31.0038	30.9256	30.9292	30.9597				42.158	0	140.21	10138000000	13	13	12	13	13	13	Q3UHH5;P21279	Q3UHH5;P21279	Guanine nucleotide-binding protein G(q) subunit alpha	Gnaq	1542
28.8846	29.1449	28.5779	29.5171	29.0546	29.6129				15.217	0	41.429	3133000000	4	4	4	4	4	4	Q3U5K7;Q9EPX9;P21460;A2APX3	Q3U5K7;Q9EPX9;P21460;A2APX3	Cystatin-C	Cst3	1543
25.4833	25.5696	25.4257	25.5477	25.4056	25.4635				68.911	0	6.9377	239630000	3	2	2	2	1	2	Q3UZV3;Q547J8;Q3TYM6;Q3TT48;P21661	Q3UZV3;Q547J8;Q3TYM6;Q3TT48;P21661	Neuroendocrine convertase 2	Pcsk2	1544
26.5603	26.6391	26.254	26.767	26.3469	26.4069				44.59	0	7.3366	486180000	5	5	5	5	5	4	Q91W09;Q4QRK2;Q8C3V7;Q544X6;Q3UC49;P22315	Q91W09;Q4QRK2;Q8C3V7;Q544X6;Q3UC49;P22315	Ferrochelatase;Ferrochelatase, mitochondrial	Fech	1545
26.8547	26.6003	25.6393	26.6308	26.8361	25.2689				44.503	0	15.806	473020000	5	5	2	4	4	4	Q8C7N0;Q3UVW2;Q8C8H5;P22723;A0A0G2JDP9;Q8CCT6;Q9R0Y8	Q8C7N0;Q3UVW2;Q8C8H5;P22723	Gamma-aminobutyric acid receptor subunit gamma-2	Gabrg2	1546
28.1063	28.0246	28.2557	28.0522	27.9259	27.8972				91.721	0	26.599	1408500000	7	8	7	8	8	7	Q8CBB7;Q3UKX8;P22892;Q8CC03;Q8BSZ7	Q8CBB7;Q3UKX8;P22892;Q8CC03	AP-1 complex subunit gamma-1	Ap1g1	1547
28.9124	28.9995	28.6141	28.9076	28.5315	28.6535				161.93	0	45.149	2342600000	17	16	13	17	11	15	P23116;Q3UL99;Q6A0B9;Q3UEK3;Q3TKF9;Q3UM46;Q3TRH1	P23116;Q3UL99;Q6A0B9;Q3UEK3;Q3TKF9;Q3UM46	Eukaryotic translation initiation factor 3 subunit A	Eif3a	1548
27.687	28.0107	28.0241	28.0489	28.1103	27.9121				49.523	0	73.915	1317600000	6	6	6	6	6	6	Q7TMQ1;P23242;Q8C4N2;Q9CT20	Q7TMQ1;P23242;Q8C4N2	Gap junction protein;Gap junction alpha-1 protein	Gja1	1549
27.5388	27.7111	27.5371	27.566	27.702	27.5007				32.263	0	11.903	1023700000	5	5	5	5	5	5	Q543K9;P23492;Q9D8C9	Q543K9;P23492	Purine nucleoside phosphorylase	Pnp	1550
26.2494	26.2333	26.5307	26.04	26.6411	26.3987				35.877	0	14.311	426520000	3	2	3	3	3	3	Q5HZI6;P23591	Q5HZI6;P23591	GDP-L-fucose synthase	Tsta3	1551
30.4708	30.5331	30.457	30.5478	29.9978	30.2346				23.713	0	53.186	7130000000	10	8	9	9	9	7	Q9DCY1;P24369;Q6ZQM2	Q9DCY1;P24369	Peptidyl-prolyl cis-trans isomerase;Peptidyl-prolyl cis-trans isomerase B	Ppib	1552
27.2344	27.6185	27.52	27.0174	27.4644	27.5292				25.564	0	10.732	893680000	4	4	4	4	4	4	P24472;A0A1L1SS61	P24472	Glutathione S-transferase A4	Gsta4	1553
28.7508	28.4973	28.6586	28.4857	28.7989	28.7843				69.05	0	88.819	2132900000	10	11	11	13	10	10	P24527	P24527	Leukotriene A-4 hydrolase	Lta4h	1554
27.8252	27.8024	28.1571	27.7703	28.2379	28.1577				55.814	0	18.374	1338900000	8	9	7	9	8	7	Q3UAT9;Q3U9N8;P24547;Q3UPJ2;A0A0A6YXS4;A0A0A6YY72;O89058	Q3UAT9;Q3U9N8;P24547;Q3UPJ2;A0A0A6YXS4	Inosine-5-monophosphate dehydrogenase;Inosine-5-monophosphate dehydrogenase 2	Impdh2	1556
25.4983	25.746	25.6072	25.7671	25.5952	25.6986				31.172	0.0027855	2.7743	269860000	2	2	1	2	1	1	Q3UKQ5;Q3UF03;P24668	Q3UKQ5;Q3UF03;P24668	Cation-dependent mannose-6-phosphate receptor	M6pr	1558
30.8793	30.8172	30.7329	30.7753	30.5397	30.5636				31.231	0	39.32	8951200000	7	7	8	8	8	6	Q58EU3;Q3TXS9;Q3TL20;P25444;Q3TXR5;A0A140T8L5;Q9DC49;D3YVC1;F6YTZ4;Q3TLE5;Q3UB36;D3YWJ3;Q3TI78;O89072;D3Z536;Q3V2B9	Q58EU3;Q3TXS9;Q3TL20;P25444;Q3TXR5;A0A140T8L5;Q9DC49;D3YVC1;F6YTZ4;Q3TLE5;Q3UB36;D3YWJ3;Q3TI78;O89072;D3Z536	40S ribosomal protein S2	Rps2;Gm6576;Gm8225	1559
27.7674	27.6162	28.1059	27.5591	27.6077	27.7363				269.83	0	47.361	1119600000	14	15	14	12	11	10	Q3UHS6;Q80TM2;P26039;Q0V930;Q3TBC3;F6S1V7;A2AIM2;Q8C9Z8	Q3UHS6;Q80TM2;P26039;Q0V930;Q3TBC3	Talin-1	Tln1	1560
27.3351	27.4304	27.6097	27.5729	27.7646	27.6956				69.406	0	38.046	987350000	10	10	12	10	10	11	Q4KML7;Q3UXR4;Q3UL48;Q3TCP5;P26040;Q8CBU4	Q4KML7;Q3UXR4;Q3UL48;Q3TCP5;P26040;Q8CBU4	Ezrin	Ezr	1561
29.1058	29.0759	29.2947	29.4067	29.3141	29.1409				67.735	0	15.705	3166800000	9	11	10	11	11	12	Q3TZQ2;P26041;Q05DU4;Q3UF33	Q3TZQ2;P26041;Q05DU4	Moesin	Msn	1562
29.5857	29.5007	29.7323	29.2106	29.3678	29.3346				76.852	0	46.472	3694000000	11	13	13	12	10	12	Q3TH46;Q3U111;P26043;Q3UJJ8;Q8C2N4;Q7TSG6;Q05CE6;Q3TS74	Q3TH46;Q3U111;P26043;Q3UJJ8;Q8C2N4;Q7TSG6;Q05CE6	Radixin	Rdx	1563
26.4794	26.5297	27.1186	25.8142	26.573	26.6415				100.11	0	20.652	500930000	9	10	9	11	11	12	Q545R0;Q3TGQ3;P26231;Q6NV50	Q545R0;Q3TGQ3;P26231;Q6NV50	Catenin alpha-1	Ctnna1	1564
24.2993	24.3705	24.3551	24.3981	24.6447	24.7129				51.789	0.0021923	2.8931	116140000	1	1	1	1	1	1	P26339	P26339	Chromogranin-A;Pancreastatin;Beta-granin;WE-14;Catestatin;GE-25;Serpinin-RRG;Serpinin;p-Glu serpinin precursor	Chga	1565
25.7609	24.9176	25.3602	25.355	25.1832	25.0457				12.325	0	28.582	230440000	3	2	3	3	2	2	Q3U6E4;Q0VGU2;P26350;A0A087WP98;A0A087WPN6;A0A087WQN2;Q8C2T3;Q3U8X6;Q3UA54;Q8CAQ5	Q3U6E4;Q0VGU2;P26350;A0A087WP98;A0A087WPN6;A0A087WQN2;Q8C2T3;Q3U8X6;Q3UA54	Prothymosin alpha;Prothymosin alpha, N-terminally processed;Thymosin alpha	Ptma	1566
27.9936	27.8645	27.9434	28.1679	27.7643	27.7172				33.77	0	28.746	1279200000	8	5	5	6	6	6	Q922I0;Q3KQM4;Q505Q1;Q80XR5;P26369	Q922I0;Q3KQM4;Q505Q1;Q80XR5;P26369	Splicing factor U2AF 65 kDa subunit	U2af2	1567
32.1039	32.059	31.8773	32.3371	32.0879	32.012				61.336	0	236.84	23124000000	24	23	21	24	24	23	P26443;Q3TSQ7;F7CFA5	P26443;Q3TSQ7	Glutamate dehydrogenase 1, mitochondrial	Glud1	1568
30.6535	30.6099	30.846	30.6549	30.667	30.5556				58.358	0	143.54	8558300000	15	14	14	15	15	14	Q3U6F6;Q8C483;P26638;Q3U8N1;A2AFS0;A2AFS1;Q8CEH3	Q3U6F6;Q8C483;P26638;Q3U8N1;A2AFS0	Serine--tRNA ligase, cytoplasmic	Sars	1570
32.9275	32.6585	33.0918	32.5098	32.7123	32.7738				29.661	0	304.19	37023000000	13	12	14	13	12	13	P26645;A0A0A1HAM8;Q05BL6	P26645;A0A0A1HAM8;Q05BL6	Myristoylated alanine-rich C-kinase substrate	Marcks	1571
31.0301	31.2932	31.125	31.1968	30.8319	30.9333				11.922	0	135.56	11588000000	5	5	5	5	5	5	P26883;Q3ULN5;Q1JUQ7;Q1JUQ8;Q1JUQ6;Q3UBA0;Q3UKJ3;F6X9I3	P26883	Peptidyl-prolyl cis-trans isomerase FKBP1A	Fkbp1a	1572
26.1103	25.8934	26.3037	26.6877	26.4615	27.4243				24.614	0.0003459	4.0573	503680000	2	2	2	2	2	2	Q3UN87;P27048;P63163;A0A0G2JGN4;O70499	Q3UN87;P27048;P63163;A0A0G2JGN4;O70499	Small nuclear ribonucleoprotein-associated protein;Small nuclear ribonucleoprotein-associated protein B;Small nuclear ribonucleoprotein-associated protein N	Snrpn;Snrpb	1573
31.2825	31.4734	31.6504	31.268	31.4794	31.4442				117.43	0	323.31	14549000000	27	27	28	27	27	28	P27546;A0A0G2JFH2;Q78TF3	P27546	Microtubule-associated protein 4	Map4	1574
27.5952	27.7014	27.8686	27.5279	27.6122	27.4603				44.038	0	23.452	1054000000	7	7	7	6	5	5	Q3UE40;P27601;Q9D034;Q8C5L2	Q3UE40;P27601	Guanine nucleotide-binding protein subunit alpha-13	Gna13	1575
28.2223	28.2111	28.3563	28.2702	28.4075	28.3852				87.22	0	53.025	1669400000	13	14	9	12	13	12	P27612;F7D1R5	P27612	Phospholipase A-2-activating protein	Plaa	1576
30.3186	30.2945	30.0916	30.2324	30.0466	30.1527				46.079	0	58.744	6220200000	10	10	11	11	9	9	Q3UB90;Q3UB67;Q3UB15;Q3U9L3;Q3T9U9;P27659;A0A087WNS0;A0A087WQK0;Q99N25;Q9CQ09;Q5U470;E9PWZ3	Q3UB90;Q3UB67;Q3UB15;Q3U9L3;Q3T9U9;P27659	60S ribosomal protein L3	Rpl3	1577
32.5669	32.5393	32.3396	32.4106	32.5299	32.471				56.678	0	205.53	30044000000	29	30	30	29	31	29	P27773;F6Q404	P27773	Protein disulfide-isomerase A3	Pdia3	1578
24.4777	24.5424	24.2142	23.9444	26.2713	25.6551				7.0092	0	30.46	173770000	1	1	1	1	1	1	Q3USP9;P28184	Q3USP9;P28184	Metallothionein;Metallothionein-3	Mt3	1579
29.4068	29.201	29.5388	29.0361	29.5095	29.3128				99.102	0	49.895	3379400000	16	16	19	17	17	17	Q8VDC3;P28271;Q811J3	Q8VDC3;P28271	Aconitate hydratase;Cytoplasmic aconitate hydratase	aco1;Aco1	1580
28.0901	27.9132	27.9882	27.8631	27.8883	28.0085				35.49	0	40.805	1311800000	4	5	5	5	5	5	Q544Z7;P28352;D3Z124;F6QA74	Q544Z7;P28352;D3Z124;F6QA74	DNA-(apurinic or apyrimidinic site) lyase;DNA-(apurinic or apyrimidinic site) lyase, mitochondrial	Apex1	1581
29.8915	29.8539	30.1647	29.8497	30.1421	29.9866				39.547	0	175.73	5279700000	12	12	12	11	12	11	Q6P5I3;P28474;Q9D748;Q548K2;Q3UMM7;Q64437;A0A0G2JGS3	Q6P5I3;P28474	S-(hydroxymethyl)glutathione dehydrogenase;Alcohol dehydrogenase class-3	Adh5	1582
33.2493	33.3939	33.3077	33.4124	33.3383	33.3201				72.902	0	323.31	54811000000	19	19	19	19	19	19	Q5SVJ0;P28652;Q5SVI3;Q5SVI0;Q5SVI2;Q8BL41;Q5SVI9;Q5SVJ1;Q68EG2;Q5SVI1;Q3TY93	Q5SVJ0;P28652;Q5SVI3;Q5SVI0;Q5SVI2;Q8BL41;Q5SVI9;Q5SVJ1;Q68EG2;Q5SVI1;Q3TY93	Calcium/calmodulin-dependent protein kinase type II subunit beta	Camk2b	1583
28.5106	28.3088	28.5552	28.351	28.5953	28.6075				53.71	0	71.305	1878700000	7	7	8	7	7	7	Q3TKP3;Q3TCF4;P28658;Q8BWX1	Q3TKP3;Q3TCF4;P28658;Q8BWX1	Ataxin-10	Atxn10	1584
31.1134	31.1086	31.0538	30.9997	31.0656	31.132				33.557	0	259.19	11547000000	19	18	17	18	19	19	P28663;D6RHL2	P28663	Beta-soluble NSF attachment protein	Napb	1586
30.6643	30.568	31.1481	30.4319	30.9675	30.9058				20.165	0	114.35	9383100000	6	5	5	6	4	5	P28667	P28667	MARCKS-related protein	Marcksl1	1587
30.5799	30.6603	30.9195	30.7159	30.9249	30.942				112.64	0	241.48	9386400000	23	27	24	24	25	25	Q8CHF1;P28738;Q3TY51;A2ARD4	Q8CHF1;P28738;Q3TY51	Kinesin-like protein;Kinesin heavy chain isoform 5C	mKIAA0531;Kif5c	1588
28.3994	28.5804	28.3608	29.1424	29.5285	29.3916				63.458	0	68.254	2629500000	6	6	6	7	7	7	Q544Y8;Q3UC19;Q3TVQ3;Q3U9K2;Q9D2V3;Q3UD85;Q3UAJ3;Q3U9N4;Q3U8W3;Q3TW77;P28798;Q3TX66;Q3TWT4;Q3UDD6;Q3U5Q6;H3BJE0;H3BJ90;H3BLC9	Q544Y8;Q3UC19;Q3TVQ3;Q3U9K2;Q9D2V3;Q3UD85;Q3UAJ3;Q3U9N4;Q3U8W3;Q3TW77;P28798;Q3TX66;Q3TWT4;Q3UDD6;Q3U5Q6	Granulins;Acrogranin;Granulin-1;Granulin-2;Granulin-3;Granulin-4;Granulin-5;Granulin-6;Granulin-7	Grn	1589
30.7091	30.6998	30.6307	30.6716	30.5851	30.6625				70.669	0	165.37	8566100000	21	22	20	22	21	20	Q8BN32;Q3U8U8;P29341;Q99KL3;Q9D4E6;Q9DBE3;Q792Y0;Q62029;Q05DT1;Q3V2M1;F6ZAX1;V9GXG3;B2RXY9;A2A5N3;Q921B8;Q3TSA5;Q3TUS5;Q8C7D3	Q8BN32;Q3U8U8;P29341;Q99KL3	Polyadenylate-binding protein;Polyadenylate-binding protein 1	Pabpc1	1590
28.5633	28.3863	28.6188	28.7416	28.4714	28.4655				37.391	0	56.983	1978000000	10	12	11	10	12	10	Q3U2F9;Q3THF3;P29387;Q3TY18;A0A0A6YVN9;V9GWY1;Q9QWG2;Q8BMQ1;Q54AE3;Q61011	Q3U2F9;Q3THF3;P29387;Q3TY18	Guanine nucleotide-binding protein subunit beta-4	Gnb4	1591
26.2595	26.1339	26.348	26.9717	26.7793	26.5055				59.74	0	7.9161	483120000	3	2	2	1	3	2	Q3TXV7;Q8BNS6;Q3UCP6;Q3U936;Q3TW10;Q3TVI2;Q3TKF6;Q3THQ0;P29416	Q3TXV7;Q8BNS6;Q3UCP6;Q3U936;Q3TW10;Q3TVI2;Q3TKF6;Q3THQ0;P29416	Beta-hexosaminidase;Beta-hexosaminidase subunit alpha	Hexa	1592
27.4464	27.3708	27.3393	27.539	27.2292	27.3227				81.329	0	25.104	882380000	8	7	7	8	7	8	Q8K0X1;Q3UPN1;Q3TR98;P29533;Q91X98;A0A0G2JFP9;Q544V4	Q8K0X1;Q3UPN1;Q3TR98;P29533;Q91X98;A0A0G2JFP9;Q544V4	Vascular cell adhesion protein 1	Vcam1	1593
28.291	28.2561	28.4928	28.5663	28.6159	28.4748				8.9723	0	13.056	1841900000	3	3	3	3	3	3	Q3UI46;P29595;Q3TY05	Q3UI46;P29595	NEDD8	Nedd8	1594
26.0718	26.5531	26.4239	26.8956	26.6235	26.6077				37.325	0	15.616	498060000	3	3	3	3	3	3	Q3UEK9;Q3UEK5;Q3TIU3;P29699	Q3UEK9;Q3UEK5;Q3TIU3;P29699	Alpha-2-HS-glycoprotein	Ahsg	1595
29.4464	29.4313	29.4327	29.5001	29.659	29.5863				48.354	0	59.429	3815100000	11	11	10	12	13	13	Q3TG75;P29758;Q3UKT3;Q3UJK5	Q3TG75;P29758;Q3UKT3;Q3UJK5	Ornithine aminotransferase, mitochondrial	Oat	1596
31.8418	31.6713	31.2108	31.9608	31.3544	31.3095				47.003	0	323.31	16801000000	15	16	14	15	15	15	Q545N7;P30275;A2ARP5;B0R0E9;B0R0E8;B0R0F0;Q6P8J7	Q545N7;P30275;A2ARP5	Creatine kinase U-type, mitochondrial	Ckmt1	1597
28.7831	28.6469	28.7804	28.7135	28.6036	28.789				51.572	0	42.973	2221900000	9	10	10	9	11	11	P30416;F7CAT1;F6S2D5;Q8CBS1	P30416;F7CAT1;F6S2D5	Peptidyl-prolyl cis-trans isomerase FKBP4;Peptidyl-prolyl cis-trans isomerase FKBP4, N-terminally processed;Peptidyl-prolyl cis-trans isomerase	Fkbp4	1598
27.6079	27.6485	28.5814	27.8088	28.5692	28.2599				20.533	0	18.588	1448900000	6	6	6	6	6	6	Q3UAZ7;Q9CT19;Q3U566;P30681;A0A1B0GQX9	Q3UAZ7;Q9CT19;Q3U566;P30681	High mobility group protein B2	Hmgb2	1599
27.173	27.2309	27.2998	27.6133	27.2091	27.5159				35.166	0	24.311	878440000	5	6	4	6	5	4	Q3UZG4;P31230;Q8C2U7;A0A0G2JDW6;A0A0G2JDH0;Q3TUZ1;A0A0G2JEU9;A0A0G2JDV0	Q3UZG4;P31230;Q8C2U7	Aminoacyl tRNA synthase complex-interacting multifunctional protein 1;Endothelial monocyte-activating polypeptide 2	Aimp1	1600
30.4373	30.2505	30.6168	30.5777	30.6197	30.5718				46.167	0	209.93	7723000000	14	13	12	14	13	13	P31324;Q3V2X9;H3BK84	P31324;Q3V2X9;H3BK84	cAMP-dependent protein kinase type II-beta regulatory subunit	Prkar2b	1601
27.6928	28.0875	27.1866	28.4723	27.4572	27.8042				67.13	0	43.479	1176900000	3	2	2	2	3	3	Q6PCX2;P31648;Q8BPL9;A0A0N4SVF5	Q6PCX2;P31648;Q8BPL9	Transporter;Sodium- and chloride-dependent GABA transporter 1	Slc6a1	1602
28.3892	28.2907	28.138	28.4786	28.0297	28.1936				69.96	0	15.377	1648600000	5	5	5	6	5	5	P31650;Q8BKG0	P31650;Q8BKG0	Sodium- and chloride-dependent GABA transporter 3;Transporter	Slc6a11	1603
32.1029	32.0117	32.2927	32.1839	33.0463	32.8192				10	0	197.9	29105000000	9	9	9	7	9	9	Q548W7;P31786;M0QWU8;Q4VWZ5;Q3ULV8;D3Z563	Q548W7;P31786;M0QWU8;Q4VWZ5	Acyl-CoA-binding protein	Dbi	1604
29.4536	29.4929	29.6063	29.4388	29.3064	29.2786				43.374	0	61.884	3650200000	9	9	8	9	7	7	Q9JJE1;Q3UK05;Q3U3F4;Q3TMJ8;P31938;Q3TMW4	Q9JJE1;Q3UK05;Q3U3F4;Q3TMJ8;P31938;Q3TMW4	Dual specificity mitogen-activated protein kinase kinase 1	Map2k1	1605
28.7087	28.8379	28.8238	28.6727	28.7753	28.8244				59.125	0	38.973	2297400000	8	9	8	8	9	9	P32020	P32020	Non-specific lipid-transfer protein	Scp2	1606
29.0577	29.2642	28.8232	29.1565	29.0357	29.0779				53.451	0	59.983	2871000000	5	5	4	5	5	5	Q8BLF7;Q4FJP8;Q3TPL8;P32037;Q61607;E9Q2G7	Q8BLF7;Q4FJP8;Q3TPL8;P32037	Solute carrier family 2, facilitated glucose transporter member 3	Slc2a3	1607
28.8332	28.5836	28.8326	28.8452	28.5397	28.6661				47.657	0	73.833	2234100000	12	12	11	12	12	11	Q8BTU4;Q564E6;P32067;Q3TG93;A2AR07;Q9CYB9;D6RI87;F6SXM5	Q8BTU4;Q564E6;P32067;Q3TG93;A2AR07;Q9CYB9	Lupus La protein homolog	Ssb	1608
25.2632	25.5262	25.2758	25.7742	25.2468	25.1474				40.54	0.00035638	4.5429	223490000	2	2	2	2	2	2	Q8CHR8;Q8BNS0;Q5NBZ3;P32233	Q8CHR8;Q8BNS0;Q5NBZ3;P32233	Developmentally-regulated GTP-binding protein 1	Drg1	1609
29.0716	29.0616	29.1404	28.9774	29.2695	29.2418				53.625	0	60.634	2910200000	11	11	11	11	9	11	Q3UDG2;Q3U6U7;Q4FJZ4;P32921	Q3UDG2;Q3U6U7;Q4FJZ4;P32921	Tryptophan--tRNA ligase, cytoplasmic;T1-TrpRS;T2-TrpRS	Wars	1610
27.0971	26.8257	27.2807	27.0025	27.2977	27.4374				117.02	0	17.938	749650000	15	15	14	15	16	15	P33175;Q3US62;Q05CD7;O70402	P33175	Kinesin heavy chain isoform 5A	Kif5a	1611
30.3266	30.1004	30.6201	30.3188	30.6116	30.5367				23.596	0	74.893	7200000000	7	7	6	7	7	7	P34022;H7BX22;Q3U6M5;O08846	P34022;H7BX22;Q3U6M5	Ran-specific GTPase-activating protein	Ranbp1	1612
31.4294	31.4319	31.3843	31.2517	31.4556	31.3748				12.504	0	130.85	14048000000	3	3	3	3	3	3	Q545F0;P34884	Q545F0;P34884	Macrophage migration inhibitory factor	Mif	1613
28.4134	28.4348	28.5888	28.0641	28.0835	28.1767				68.46	0	39.563	1674000000	10	9	11	11	10	11	P35235;Q9CT18;Q05C78;Q63848	P35235;Q9CT18;Q05C78	Tyrosine-protein phosphatase non-receptor type 11	Ptpn11	1614
28.4878	28.6303	28.2009	28.5321	28.3795	28.2804				24.416	0	4.9734	2125400000	3	4	4	3	3	3	Q543Q4;P35276;D3YWL1;D3YW33	Q543Q4;P35276;D3YWL1;D3YW33	Ras-related protein Rab-3D	Rab3d	1615
29.8678	30.18	30.0358	29.9545	29.8543	30.0668				23.412	0	94.791	5387200000	7	7	7	7	7	7	Q3TJ39;Q8C266;P35278;Q3TCT9;A2A5F5;A2A5F6	Q3TJ39;Q8C266;P35278;Q3TCT9	Ras-related protein Rab-5C	Rab5c	1616
27.2026	27.2584	27.3853	27.3212	27.6312	27.7144				23.545	0	10.499	901010000	7	7	8	8	8	8	Q3U4W5;Q0PD54;P35279;D3YV69	Q3U4W5;Q0PD54;P35279;D3YV69	Ras-related protein Rab-6A	Rab6a	1617
26.5776	26.6707	27.0275	26.3632	26.6919	26.8244				26.777	0	11.204	543030000	3	3	3	3	3	3	Q9D4I9;Q0PD32;P35288;M0QWL7	Q9D4I9;Q0PD32;P35288	Ras-related protein Rab-23	Rab23	1619
29.319	29.2427	29.565	29.1416	29.4804	29.3364				23.035	0	52.855	3411300000	8	8	9	8	8	8	Q0PD38;P35293;Q8CEH2	Q0PD38;P35293	Ras-related protein Rab-18	Rab18	1620
30.6284	30.7795	30.1492	31.002	30.4191	30.4804				43.231	0	92.82	8428900000	14	13	11	13	12	12	Q3UFJ3;P35486	Q3UFJ3;P35486	Pyruvate dehydrogenase E1 component subunit alpha;Pyruvate dehydrogenase E1 component subunit alpha, somatic form, mitochondrial	Pdha1	1621
26.1792	26.0242	25.7024	25.0938	25.1638	25.6094				46.175	0	5.3199	276410000	2	2	2	2	1	1	P35505;D3Z2R9	P35505;D3Z2R9	Fumarylacetoacetase	Fah	1622
26.6214	26.5318	26.8858	26.0658	26.4148	26.0554				34.375	0	9.6289	458810000	4	3	3	3	4	4	Q3UJS2;P35550;Q80WS3;A0A140LIR6	Q3UJS2;P35550;Q80WS3	rRNA 2-O-methyltransferase fibrillarin;rRNA/tRNA 2-O-methyltransferase fibrillarin-like protein 1	Fbl;Fbll1	1623
31.162	31.212	31.2596	31.3504	31.0701	31.1355				67.277	0	119.77	12438000000	19	19	18	19	19	19	Q5SUC3;P35564;Q3TXE5	Q5SUC3;P35564;Q3TXE5	Calnexin	Canx	1624
28.5119	28.4424	28.4239	28.6596	28.3285	28.4336				48.542	0	27.541	1906100000	9	9	10	10	10	10	Q3UG16;P35585;D3YZ71;S4R1Q4;A0A1D5RLW6;A0A1D5RLL9;A0A1D5RMJ1;A0A1L1SUA0;A0A0R4IZX6;A0A0R4J1L4;Q9WVP1	Q3UG16;P35585	AP-1 complex subunit mu-1	Ap1m1	1625
32.277	32.1832	32.3031	32.2348	32.3659	32.3033				22.176	0	62.468	26232000000	12	13	11	12	14	14	P35700;B1AXW5;B1AXW6;Q3U9J9;B1AXW4	P35700;B1AXW5;B1AXW6;Q3U9J9;B1AXW4	Peroxiredoxin-1	Prdx1	1626
28.5559	28.758	28.3752	28.3502	28.3039	28.2366				25.828	0	91.572	1839300000	2	2	2	2	2	2	Q3UWG5;P35762;A0A140LJL0	Q3UWG5;P35762;A0A140LJL0	Tetraspanin;CD81 antigen	Cd81	1627
32.917	33.0064	33.1834	33.1914	33.0483	33.0215				31.149	0	207.39	45146000000	7	7	7	7	7	7	Q542P2;P35802;Q8R1P3	Q542P2;P35802;Q8R1P3	Neuronal membrane glycoprotein M6-a	Gpm6a	1628
25.6649	25.9853	25.8277	25.6108	25.6188	25.6273				37.321	0	5.4725	278180000	2	3	3	2	3	3	Q3TB93;Q3UCZ5;Q3TZW9;P35821;Q3T9Y9	Q3TB93;Q3UCZ5;Q3TZW9;P35821;Q3T9Y9	Tyrosine-protein phosphatase non-receptor type;Tyrosine-protein phosphatase non-receptor type 1	Ptpn1	1629
22.4378	21.272	21.717	22.0507	21.3813	21.5908				86.525	0.0013025	3.3909	18429000	1	1	1	1	1	1	P35831	P35831	Tyrosine-protein phosphatase non-receptor type 12	Ptpn12	1630
30.3077	30.3643	30.186	30.3893	30.0826	30.1589				17.804	0	226.51	6500500000	6	6	6	6	6	6	Q5BLK0;Q3TIQ2;P35979;Q8C2K0;Q6DI58;F8VQK7	Q5BLK0;Q3TIQ2;P35979;Q8C2K0;Q6DI58	60S ribosomal protein L12	Rpl12	1631
30.3785	30.1861	30.0588	30.1907	30.0628	29.9487				21.643	0	28.458	6183700000	6	6	6	6	6	6	Q642K1;Q58EW0;P35980;A0A1B0GSS8;A0A1B0GQU8;Q0QEW9;A0A1B0GSA8;A0A1B0GSF7;A0A1B0GRZ3;A0A1B0GS28	Q642K1;Q58EW0;P35980;A0A1B0GSS8;A0A1B0GQU8;Q0QEW9;A0A1B0GSA8;A0A1B0GSF7	60S ribosomal protein L18	Rpl18	1632
26.5649	26.4574	27.1454	26.1088	25.1341	25.7289				49.714	0	9.0579	422220000	5	5	6	5	3	3	P36552;Q3U029	P36552;Q3U029	Oxygen-dependent coproporphyrinogen-III oxidase, mitochondrial	Cpox	1633
27.8336	27.7445	28.1881	27.6875	27.8316	27.7927				68.77	0	42.653	1218600000	9	8	8	10	9	8	P36916;A2VDH5;Q52KE3	P36916;A2VDH5;Q52KE3	Guanine nucleotide-binding protein-like 1	Gnl1	1634
27.4928	26.5659	27.0385	26.5226	27.6024	26.8267				42.795	0	12.068	690090000	6	5	6	5	6	6	Q546R1;Q5BKS2;Q99NF7;P36993;Q3V461;A0A1Y7VJZ4	Q546R1;Q5BKS2;Q99NF7;P36993;Q3V461	Protein phosphatase 1B	Ppm1b	1635
28.9827	28.953	28.9337	29.3022	28.8927	28.9666				77.043	0	95.505	2744500000	12	13	12	13	13	12	P37040;Q05DV1;E9Q997;E9PVT9	P37040;Q05DV1	NADPH--cytochrome P450 reductase	Por	1636
26.6544	25.6585	23.9498	25.6831	26.5383	25.4665				34.182	0	18.362	312030000	5	4	3	3	3	2	Q3UMP2;P38060	Q3UMP2;P38060	Hydroxymethylglutaryl-CoA lyase, mitochondrial	Hmgcl	1637
26.1228	25.8123	26.5831	26.0338	26.3142	26.4843				43.136	0	15.757	393470000	4	4	4	4	3	4	P38585;F6ZXS5	P38585;F6ZXS5	Tubulin--tyrosine ligase	Ttl	1638
31.0661	31.1282	30.9111	31.1807	30.9129	30.8825				73.46	0	161.81	11481000000	15	15	14	15	14	15	P38647	P38647	Stress-70 protein, mitochondrial	Hspa9	1639
26.9138	27.3782	26.9795	27.1441	27.2547	27.0911				97.802	0	11.395	735480000	39	42	42	42	40	42	P39053	P39053	Dynamin-1	Dnm1	1640
28.6597	28.6884	29.2146	28.4037	28.7384	28.6465				60.674	0	56.174	2217400000	8	7	7	5	9	9	P39688;D3YZ57;Q3TLX4;E9Q696;P06240	P39688;D3YZ57	Tyrosine-protein kinase Fyn;Non-specific protein-tyrosine kinase	Fyn	1641
32.7209	32.7646	33.0367	32.6508	32.8208	32.8883				67.63	0	307.31	37801000000	25	26	23	26	26	26	P40142;A0A286YE28;Q9Z2L5;O55021;E0CY51	P40142;A0A286YE28	Transketolase	Tkt	1642
27.7386	27.8805	28.0253	27.4742	27.8056	27.5641				25.258	0	17.872	1124700000	3	3	3	2	3	3	P40240	P40240	CD9 antigen	Cd9	1643
27.4775	27.5866	27.6322	27.7533	27.5116	27.5623				38.113	0	52.557	1019400000	7	6	7	7	6	6	P40336;Q6PE78;A0A1W2P7R7;A0A1W2P7Z9	P40336;Q6PE78	Vacuolar protein sorting-associated protein 26A	Vps26a	1644
26.903	26.7928	26.5673	26.7575	26.6753	26.6561				15.709	0	19.985	563800000	2	2	2	2	1	2	Q5M9N5;Q5M9J8;P41105	Q5M9N5;Q5M9J8;P41105	60S ribosomal protein L28	Rpl28	1645
24.0498	24.0755	24.9141	23.8259	24.1744	24.2539				50.73	0	4.9823	98601000	1	1	2	1	1	1	Q3UVH2;P41241;A0A1L1SR46;A0A1L1STA1;Q8BIS9	Q3UVH2;P41241;A0A1L1SR46;A0A1L1STA1;Q8BIS9	Non-specific protein-tyrosine kinase;Tyrosine-protein kinase CSK	Csk	1646
27.1044	27.2394	27.0465	26.9616	26.9687	26.6513				32.223	0	18.472	794660000	4	5	4	4	5	4	Q9DBN7;P42125	Q9DBN7;P42125	Enoyl-CoA delta isomerase 1, mitochondrial	Eci1	1647
29.4175	29.4468	29.5385	29.204	29.3415	29.216				41.525	0	123.34	3463200000	9	9	9	9	9	9	P42208;E9Q3V6;F6WYM0;D3YYB1;D3Z3C0;D3Z1S1;F6UKN5;D3YZU7;D3YV76	P42208;E9Q3V6;F6WYM0;D3YYB1;D3Z3C0;D3Z1S1	Septin-2	2002-09-01	1648
29.1685	29.0846	28.4759	29.2479	28.679	28.653				34.883	0	231.4	2597800000	6	5	5	6	5	5	P42669;Q8C6E9	P42669;Q8C6E9	Transcriptional activator protein Pur-alpha	Pura	1650
31.2392	31.1815	31.2126	31.4009	31.2219	31.2467				59.568	0	129.3	12960000000	22	23	22	24	21	22	Q9WVS5;Q3UL22;Q6A0F1;P42932;Q8BVY8;Q3UKQ2;Q9CS06;H3BL49;Q9CRW7;H3BJB6;H3BLL1;H3BKG2;H3BKR8	Q9WVS5;Q3UL22;Q6A0F1;P42932;Q8BVY8;Q3UKQ2;Q9CS06;H3BL49;Q9CRW7;H3BJB6	T-complex protein 1 subunit theta	Cctq;Cct8	1651
32.4196	32.6515	32.0946	32.5654	32.0279	31.9823				62.03	0	323.31	27816000000	14	14	14	14	14	14	Q3UYK6;P43006;A2APL8;Q3USU5;A2APL5;A2APL7;A2APM7;F7CAM6	Q3UYK6;P43006;A2APL8;Q3USU5;A2APL5;A2APL7;A2APM7;F7CAM6	Amino acid transporter;Excitatory amino acid transporter 2	Slc1a2;RP23-163L4.1-012	1652
31.2704	30.7852	31.2069	31.382	30.7114	30.7394				12.483	0	21.522	11256000000	3	3	3	3	3	3	Q9DCW5;P43024	Q9DCW5;P43024	Cytochrome c oxidase subunit 6A, mitochondrial;Cytochrome c oxidase subunit 6A1, mitochondrial	Cox6a1	1653
30.2406	30.3892	30.9371	30.3826	30.3102	30.1654				21.977	0	27.794	7468100000	8	7	7	8	8	8	P43274	P43274	Histone H1.4	Hist1h1e	1654
28.767	28.8842	29.7429	28.8585	29.1633	28.9811				21.785	0	61.815	2857100000	5	5	5	5	5	5	P43275	P43275	Histone H1.1	Hist1h1a	1655
30.3152	30.5147	31.1625	30.5309	30.4657	30.391				22.445	0	53.251	8300800000	6	6	6	6	6	6	Q1WWK3;P43276	Q1WWK3;P43276	Histone H1.5	Hist1h1b	1656
31.7935	31.9627	32.585	31.9085	32.0009	31.8467				22.081	0	60.755	22437000000	8	7	7	8	8	8	Q3U292;Q149Z9;P43277	Q3U292;Q149Z9;P43277	Histone H1.3	Hist1h1d	1657
30.4074	30.233	30.6393	30.189	30.485	30.4552				35.746	0	103.3	7061100000	13	12	12	12	12	12	Q5U415;Q3UDY1;P45376;Q3TCL2;D3YVJ7;Q3ULP0	Q5U415;Q3UDY1;P45376;Q3TCL2	Aldose reductase	Akr1b3;Akr1b1	1658
29.4972	29.4263	29.4848	29.3229	29.3339	29.4564				18.709	0	73.145	3600500000	6	7	7	7	7	7	Q3UHW9;P45591;A0A1Y7VJ71	Q3UHW9;P45591	Cofilin-2	Cfl2	1659
27.8868	27.9576	27.6266	28.1891	27.8726	27.9117				15.344	0	24.863	1285800000	4	4	4	4	4	4	Q3TND1;P45878;Q3UND3	Q3TND1;P45878;Q3UND3	Peptidyl-prolyl cis-trans isomerase;Peptidyl-prolyl cis-trans isomerase FKBP2	Fkbp2	1660
27.0846	27.0312	27.0284	26.8889	27.2657	27.2718				46.437	0	19.9	711320000	6	7	5	4	7	5	Q91WS8;P45952;Q8BJT5;D6RFD7;Q3V2I9	Q91WS8;P45952;Q8BJT5	Medium-chain specific acyl-CoA dehydrogenase, mitochondrial	Acadm	1661
28.3356	28.3489	28.0461	28.5002	28.0882	28.1992				63.516	0	12.912	1651300000	6	6	6	6	4	6	Q91YS2;Q8C2E3;Q7TMW1;Q6ZPH4;P46061;Q3ULJ9;Q3UZD8	Q91YS2;Q8C2E3;Q7TMW1;Q6ZPH4;P46061;Q3ULJ9	Ran GTPase-activating protein 1	Rangap1	1662
25.9456	25.6445	26.2429	25.6576	26.1013	25.6342				22.21	0	7.7526	308420000	3	3	3	3	3	3	Q4FJM2;P46414	Q4FJM2;P46414	Cyclin-dependent kinase inhibitor 1B	Cdkn1b	1663
32.9155	33.04	32.821	32.935	32.7181	32.6805				82.613	0	323.31	39444000000	34	35	31	33	35	33	P46460;G3UX86;G3UX98	P46460	Vesicle-fusing ATPase	Nsf	1664
29.3655	29.2855	29.2836	29.4836	29.5267	29.6873				52.866	0	63.392	3679200000	13	13	12	11	13	12	Q8BVQ9;P46471;Q3UIH5;Q3U5V3	Q8BVQ9;P46471;Q3UIH5;Q3U5V3	26S protease regulatory subunit 7	Psmc2	1665
32.7515	32.5238	32.6561	32.3348	32.6834	32.9124				55.382	0	323.31	33876000000	23	22	23	22	23	23	P46660	P46660	Alpha-internexin	Ina	1666
23.9069	22.5697	25.707	23.3088	22.6281	22.8268				33.34	0	7.9483	81434000	1	2	1	1	2	2	P46737;A3KGA8	P46737	Lys-63-specific deubiquitinase BRCC36	Brcc3	1667
26.2984	26.1227	26.232	26.5228	26.545	26.7204				35.367	0	20.74	461460000	2	2	1	2	2	1	Q80XR3;P47199;A0A0G2JFU5;D3YWU6;D3Z4Q4;D3Z2X0;D3YUG9;V9GXY8;A0A0A6YXR4;Q3UYY0	Q80XR3;P47199;A0A0G2JFU5;D3YWU6;D3Z4Q4;D3Z2X0;D3YUG9;V9GXY8;A0A0A6YXR4;Q3UYY0	Quinone oxidoreductase	Cryz	1668
28.7295	28.8457	28.2332	28.7727	28.2675	28.3495				75.492	0	59.129	2019900000	9	10	7	12	10	10	Q768S5;P47708;A0A0J9YV12;P70169	Q768S5;P47708	Rabphilin-3A	Rph3a	1669
29.6733	29.7348	29.6842	29.5957	29.8267	29.7471				56.537	0	106.75	4388000000	13	13	13	13	14	14	Q544B1;Q3UJW1;Q3U9J7;Q3TVM2;P47738;A0A0G2JEU1;Q3U6I3;A0A0G2JFQ0;A0A0G2JF60;D3YYF3;G3UWP3;Q3UIA4;Q9JHW9	Q544B1;Q3UJW1;Q3U9J7;Q3TVM2;P47738;A0A0G2JEU1;Q3U6I3	Aldehyde dehydrogenase, mitochondrial	Aldh2	1670
27.9246	27.9773	27.8993	27.7336	27.8887	28.2258				32.953	0	27.443	1303800000	5	5	5	5	5	5	Q5RKN9;Q3UAS2;P47753;A0A0G2JE27;Q3TLJ0;Q3UJV2	Q5RKN9;Q3UAS2;P47753;A0A0G2JE27;Q3TLJ0;Q3UJV2	F-actin-capping protein subunit alpha-1	Capza1	1671
31.0466	31.0919	31.3295	31.0389	31.129	31.1311				32.967	0	181.55	11782000000	7	7	8	9	8	8	Q5DQJ3;Q3UBZ3;P47754;Q3UCD2;D6RCW7;A0A0N4SVM0;Q3U7G3	Q5DQJ3;Q3UBZ3;P47754;Q3UCD2;D6RCW7;A0A0N4SVM0;Q3U7G3	F-actin-capping protein subunit alpha-2	Capza2	1672
29.1224	28.9751	28.9424	28.9732	28.9466	28.9101				48.886	0	42.647	2671700000	7	7	6	6	7	7	Q3U9R7;Q3UB84;Q3UAS7;Q3TXK9;P47791;Q91Z57;Q3TWI5;Q3U9P5	Q3U9R7;Q3UB84;Q3UAS7;Q3TXK9;P47791;Q91Z57;Q3TWI5	Glutathione reductase, mitochondrial	Gsr	1673
28.405	28.6399	28.5323	28.1704	28.6122	28.5451				44.113	0	37.359	1868400000	5	7	7	6	5	6	Q543X6;P47809;B1ATL6;Q8K2U0;M0QWR0;M0QWG5;M0QW52	Q543X6;P47809;B1ATL6	Dual specificity mitogen-activated protein kinase kinase 4	Map2k4	1674
24.3792	24.0632	24.9611	24.3975	24.5359	24.3757				78.538	0.0016067	3.2441	116190000	1	1	2	2	2	2	P47856;D3YYE0;D3YYD9;Q3V0X4;Q9Z2Z9	P47856;D3YYE0;D3YYD9;Q3V0X4;Q9Z2Z9	Glutamine--fructose-6-phosphate aminotransferase [isomerizing] 1;Glutamine--fructose-6-phosphate aminotransferase [isomerizing] 2	Gfpt1;Gfpt2	1675
31.1967	31.2496	31.2201	31.2824	31.2296	31.0776				85.268	0	202.47	13289000000	22	19	21	23	23	21	P47857;Q99K08;Q1LZL7;O35514	P47857;Q99K08	ATP-dependent 6-phosphofructokinase, muscle type;ATP-dependent 6-phosphofructokinase	Pfkm	1676
26.2739	25.9872	25.8235	26.0079	26.2008	26.4239				53.326	0	5.1644	370380000	2	2	1	3	2	2	P47867	P47867	Secretogranin-3	Scg3	1677
30.4607	30.3792	30.1897	30.3	30.0563	30.0927				33.509	0	83.11	6445100000	10	11	9	10	11	11	Q3UCH0;P47911;Q3UFI4;A0A0J9YU32	Q3UCH0;P47911;Q3UFI4	60S ribosomal protein L6	Rpl6	1678
29.7241	29.6806	29.4787	29.503	29.8344	29.4827				11.475	0	65.59	4140900000	3	3	3	3	2	3	Q58E35;P47955	Q58E35;P47955	60S acidic ribosomal protein P1	Rplp1	1679
29.8286	29.6688	29.3107	29.7199	29.3952	29.691				34.4	0	41.586	4183700000	5	6	4	7	6	5	Q58EU6;Q3U850;P47962;Q3THE1;Q3TKR5;D3YYV8	Q58EU6;Q3U850;P47962;Q3THE1;Q3TKR5;D3YYV8	60S ribosomal protein L5	Rpl5	1680
29.9263	29.8228	29.598	29.997	29.4823	29.5553				24.597	0	60.746	4573500000	5	5	5	6	5	5	Q5RKP3;P47963	Q5RKP3;P47963	60S ribosomal protein L13	Rpl13	1681
28.672	28.4783	28.5195	28.5388	28.3164	28.2466				12.746	0	53.842	1878300000	6	6	6	6	6	6	Q4V9T8;P48024;Q3UBT8	Q4V9T8;P48024;Q3UBT8	Eukaryotic translation initiation factor 1	Eif1	1682
29.5717	29.0842	29.8435	29.5301	30.075	29.3854				35.752	0	84.333	4094800000	10	8	9	8	10	9	P48036;A0A0G2JGQ0	P48036	Annexin A5	Anxa5	1683
27.5519	27.3957	26.2268	27.4499	26.1842	26.9095				65.223	0	44.162	726280000	3	2	2	3	2	2	Q548L4;P48320;Q3URJ3	Q548L4;P48320;Q3URJ3	Glutamate decarboxylase 2	Gad2	1684
27.8776	27.9842	27.4654	27.9576	27.5938	27.742				74.237	0	56.162	1187400000	11	10	6	12	11	9	P48678;D3YUF7	P48678	Prelamin-A/C;Lamin-A/C	Lmna	1685
29.3119	29.4215	29.4	29.3547	29.3418	29.2997				94.381	0	85.453	3464600000	17	20	15	17	20	18	P48722;E0CY23;Q3TTD4;A0A0N4SW76;A0A0N4SVU2	P48722;E0CY23	Heat shock 70 kDa protein 4L	Hspa4l	1686
29.0235	29.545	28.9769	29.6485	28.6126	28.8378				9.2908	0	22.067	3064900000	2	2	2	2	2	2	P48771	P48771	Cytochrome c oxidase subunit 7A2, mitochondrial	Cox7a2	1687
28.7975	28.7822	29.091	28.8635	28.923	28.8557				26.635	0	31.631	2491900000	10	10	9	9	10	8	P48774;E9PVM7;E9PV63;E9Q024;E9Q5L9	P48774;E9PVM7;E9PV63	Glutathione S-transferase Mu 5	Gstm5	1688
33.2815	33.4767	33.2647	33.4653	33.1394	33.1674				32.904	0	126.59	54719000000	18	18	17	17	18	17	P48962;Q8BVI9;B2RTC8;Q3V132	P48962;Q8BVI9	ADP/ATP translocase 1	Slc25a4	1689
31.2841	31.0934	30.8816	31.4464	31.0424	31.1625				34.238	0	236.57	12435000000	14	14	14	14	14	14	Q3U7F3;Q3TIK8;Q5EBP8;Q3UK83;P49312;Q3TFB1;B7ZWG9	Q3U7F3;Q3TIK8;Q5EBP8;Q3UK83;P49312;Q3TFB1	Heterogeneous nuclear ribonucleoprotein A1;Heterogeneous nuclear ribonucleoprotein A1, N-terminally processed	Hnrnpa1	1691
27.7081	27.5558	27.7935	27.4091	28.099	27.8461				43.346	0	17.693	1118100000	4	3	5	4	3	5	P49442;E9QAI9;E0CYQ4;E0CX64;H3BK26	P49442	Inositol polyphosphate 1-phosphatase	Inpp1	1692
28.9384	28.8566	29.0015	29.0389	28.9747	28.9573				42.432	0	41.424	2657300000	13	12	12	13	11	13	P49443;Q9EQE2;Q9EQE3;Q8R4T7	P49443;Q9EQE2;Q9EQE3;Q8R4T7	Protein phosphatase 1A	Ppm1a	1693
25.7826	25.0897	25.7222	25.5239	26.1008	25.9798				41.666	0.00035249	4.3398	274840000	2	2	2	2	2	2	P49586;Q811Q9;D3Z3T5	P49586;Q811Q9;D3Z3T5	Choline-phosphate cytidylyltransferase A;Choline-phosphate cytidylyltransferase B	Pcyt1a;Pcyt1b	1694
29.3348	29.3935	29.4997	29.2473	29.2121	29.2554				33.288	0	60.953	3863100000	10	10	10	10	10	10	Q543F6;P49615;A0A0G2JDL3;Q8R4A4;D3Z2T9;E9Q9E4;E9PZX7;Q99JW7;Q3U6X7;Q8BP21;Q545C3;Q0VDL5;Q3U4J9;Q0VBK8;Q8C411;Q8BN81;Q3UGB9;Q3U307;Q6NVF8;E3W997;E9PVC7;A0A1Y7VLM0;P11440;Q80YP0;P30285;Q64261;P97377;Q3V3A1;O35495;Q14AX6;Q69ZA1	Q543F6;P49615;A0A0G2JDL3	Cyclin-dependent-like kinase 5	Cdk5	1695
29.5535	29.4112	29.5475	29.3391	29.455	29.847				26.011	0	105.64	3904700000	6	7	6	6	6	6	Q9CZ58;Q3UWT6;P49722;Q8BKE0	Q9CZ58;Q3UWT6;P49722;Q8BKE0	Proteasome subunit alpha type;Proteasome subunit alpha type-2	Psma2	1696
27.988	29.766	29.4316	28.2657	26.7326	28.8643				10.728	0	56.196	2381600000	1	1	1	1	1	1	Q3UY00;P50114	Q3UY00;P50114	Protein S100;Protein S100-B	S100b	1697
28.8496	28.769	29.2927	29.1741	28.9761	28.9327				8.4047	0	22.223	2766800000	2	3	3	3	2	3	P50153;Q3UFJ8	P50153;Q3UFJ8	Guanine nucleotide-binding protein G(I)/G(S)/G(O) subunit gamma-4;Guanine nucleotide-binding protein subunit gamma	Gng4	1698
29.9181	29.7926	29.8092	29.7287	29.9614	29.842				47.786	0	37.721	4817400000	11	12	12	12	12	12	Q3U5U5;Q3U4D1;Q3TF14;P50247;Q5M9P0;Q8BPI7;A2ALT5	Q3U5U5;Q3U4D1;Q3TF14;P50247;Q5M9P0;Q8BPI7	Adenosylhomocysteinase	Ahcy	1699
32.8306	32.8034	32.9733	32.7619	33.0782	33.0639				50.521	0	323.31	40858000000	28	28	28	29	28	28	P50396;B7FAU8;D6RI86	P50396	Rab GDP dissociation inhibitor alpha	Gdi1	1700
32.8319	32.7748	32.5839	32.8353	32.7431	32.7772				68.325	0	323.31	36855000000	26	27	26	28	28	27	P50516;D3Z1B9;D3YWH3;D3YZ23	P50516	V-type proton ATPase catalytic subunit A	Atp6v1a	1701
31.3068	31.5527	30.824	31.6492	31.2554	31.6655				26.157	0	74.353	14569000000	11	10	10	11	10	10	P50518;A0A0N4SW07;A0A0N4SW34;A0A0N4SWA3;Q9D593	P50518;A0A0N4SW07	V-type proton ATPase subunit E 1	Atp6v1e1	1702
28.255	28.2402	28.353	28.2205	28.2464	28.1419				70.875	0	38.205	1586800000	10	9	11	11	11	11	P50544;B1AR28;Q3UJR6	P50544;B1AR28;Q3UJR6	Very long-chain specific acyl-CoA dehydrogenase, mitochondrial	Acadvl	1703
26.9928	27.506	26.6012	27.4829	26.9248	27.1366				54.1	0	17.021	765800000	4	4	3	5	4	4	Q53WT3;P50571;A0A0G2JGS8;P63137;F6WUM4;Q8CJ39	Q53WT3;P50571;A0A0G2JGS8;P63137	Gamma-aminobutyric acid receptor subunit beta-1;Gamma-aminobutyric acid receptor subunit beta-2	Gabrb1;Gabrb2	1704
29.2584	29.3268	29.4268	29.4487	29.1174	29.1138				41.508	0	33.873	3321600000	9	8	8	7	8	9	Q05BN2;Q3UMW2;Q3TGU7;P50580	Q05BN2;Q3UMW2;Q3TGU7;P50580	Proliferation-associated protein 2G4	Pa2g4	1705
31.4115	31.4127	31.6723	31.4319	31.6443	31.6003				23.489	0	206.72	15485000000	15	13	14	15	14	15	Q4FJQ0;P51150;A0A0N4SVG9;A0A0N4SVR6	Q4FJQ0;P51150	Ras-related protein Rab-7a	Rab7;Rab7a	1706
28.6175	28.443	28.0819	28.5324	28.6249	28.0262				21.881	0	18.963	1807200000	5	4	5	6	5	5	Q5EBQ6;P51410;A0A0G2JES3;A0A140T8T4;Q5M9J5;D3Z629;D3YZT0;A0A0G2JFQ3;S4R1R7	Q5EBQ6;P51410;A0A0G2JES3;A0A140T8T4;Q5M9J5;D3Z629	60S ribosomal protein L9	Rpl9	1707
29.8594	29.8297	30.0901	29.6779	29.8134	29.7501				79.423	0	69.526	4859900000	16	15	17	16	16	16	Q3UHW2;Q3TT11;P51660	Q3UHW2;Q3TT11;P51660	Peroxisomal multifunctional enzyme type 2;(3R)-hydroxyacyl-CoA dehydrogenase;Enoyl-CoA hydratase 2	Hsd17b4	1709
25.1801	25.672	25.4885	25.4184	25.2585	25.1942				84.474	0	20.443	222600000	2	3	2	4	3	2	Q790S0;Q8K4W8;Q6PGA5;P51791;Q6PEV2;Q8K4W7;Q3TTK0;Q8K4W9;E9Q2I1;Q8K4X1;Q3TF45;Q3UEX5	Q790S0;Q8K4W8;Q6PGA5;P51791;Q6PEV2;Q8K4W7;Q3TTK0;Q8K4W9;E9Q2I1;Q8K4X1;Q3TF45	Chloride channel protein;H(+)/Cl(-) exchange transporter 3	Clcn3	1710
26.4108	26.536	26.5853	25.6378	25.8883	25.9409				51.945	0	8.1999	386360000	2	2	2	2	2	2	Q8R436;Q541E2;Q3TWM2;P51855;Q3TF63;A2AQN9;Q3UEE2	Q8R436;Q541E2;Q3TWM2;P51855;Q3TF63;A2AQN9;Q3UEE2	Glutathione synthetase	Gss	1711
28.5314	28.3961	28.7424	28.7628	28.6319	28.5026				26.268	0	42.726	2040500000	7	7	7	6	7	7	P51859;E0CXA0;E0CYW7	P51859;E0CXA0	Hepatoma-derived growth factor	Hdgf	1712
30.9603	30.9237	30.4168	31.0737	30.7363	30.8079				40.301	0	234.09	9802800000	13	13	13	12	15	14	P51863;Q921S5	P51863;Q921S5	V-type proton ATPase subunit d 1	Atp6v0d1	1713
32.4958	32.4636	32.8736	32.4192	33.0049	32.9723				14.894	0	256.28	35344000000	7	7	8	7	7	7	Q5NDA4;P51880;E9Q0H6	Q5NDA4;P51880;E9Q0H6	Fatty acid-binding protein, brain	Fabp7	1714
31.8064	31.9965	31.6122	32.0386	31.5302	31.5834				32.931	0	81.393	19005000000	16	16	15	15	16	15	Q545A2;P51881;B0LAB5	Q545A2;P51881	ADP/ATP translocase 2;ADP/ATP translocase 2, N-terminally processed	Slc25a5	1715
29.4431	29.5944	29.3548	29.6413	29.4627	29.2979				33.466	0	46.226	3759200000	9	9	9	10	9	9	Q545S0;P52196	Q545S0;P52196	Sulfurtransferase;Thiosulfate sulfurtransferase	Tst	1717
25.8757	26.0465	26.1131	26.4344	26.0212	26.0397				87.021	0	9.4779	365800000	4	5	2	4	5	3	P52479;G3X9U6	P52479	Ubiquitin carboxyl-terminal hydrolase 10	Usp10	1718
33.9419	34.0586	34.0952	34.0117	33.9242	33.9651				57.844	0	323.31	87657000000	31	30	29	31	30	30	P52480;A0A1L1SU37;A0A1L1SQV8;A0A1L1SSN6;A0A1L1STV8;A0A1L1SUV0;A0A1L1ST52;A0A1L1SVH2;Q3UEH4;E9Q509;Q3UEI4;A7MCU9;G3X925;P53657	P52480;A0A1L1SU37	Pyruvate kinase PKM	Pkm	1719
28.2474	28.7506	27.8729	28.1057	28.1238	28.2745				13.02	0	42.132	1634000000	4	6	5	5	5	4	P52503;A0A1Y7VM38;A0A1Y7VKP8	P52503;A0A1Y7VM38;A0A1Y7VKP8	NADH dehydrogenase [ubiquinone] iron-sulfur protein 6, mitochondrial	Ndufs6	1720
25.5387	25.5309	25.8588	25.6	26.0257	25.6235				14.255	0	17.772	276290000	3	3	3	3	3	3	P52760	P52760	Ribonuclease UK114	Hrsp12	1721
24.9665	24.8073	24.9125	24.9051	24.879	24.5402				53.26	0	8.8422	150610000	3	3	3	2	2	2	Q7TND9;P53395	Q7TND9;P53395	Lipoamide acyltransferase component of branched-chain alpha-keto acid dehydrogenase complex, mitochondrial	Dbt	1723
25.8856	26.0297	25.8533	25.7168	25.3257	25.5305				30.981	0	17.914	287890000	3	3	1	3	2	3	Q8BP79;P53702;G3UXK7	Q8BP79;P53702;G3UXK7	Cytochrome c-type heme lyase	Hccs	1724
30.6139	30.5773	30.6066	30.6761	30.5032	30.719				31.893	0	118.32	8293800000	11	13	11	11	12	12	Q5ND42;Q3UE53;Q3TGI6;Q3TIQ3;P53810;J3QQ30;J3QPW1;F8WGG5	Q5ND42;Q3UE53;Q3TGI6;Q3TIQ3;P53810;J3QQ30;J3QPW1	Phosphatidylinositol transfer protein alpha isoform	Pitpna	1725
26.2908	26.0663	26.4418	26.5826	26.7645	26.4187				31.616	0	11.36	461160000	4	4	4	4	3	5	Q8JZZ5;P53811	Q8JZZ5;P53811	Phosphatidylinositol transfer protein beta isoform	Pitpnb	1726
27.4128	27.8419	27.7125	27.4948	27.2982	27.3434				38.157	0	24.837	978880000	4	4	4	4	4	4	Q8BPS5;Q8C2E6;Q544N9;Q3TRK9;P53986;Q8C571;Q3TIU1;Q3UWP4	Q8BPS5;Q8C2E6;Q544N9;Q3TRK9;P53986;Q8C571	Monocarboxylate transporter 1	Slc16a1	1727
30.8976	31.0634	30.9432	30.9646	31.144	31.0406				23.547	0	211.51	10884000000	14	14	13	14	14	14	Q0PD65;P53994;Q6PDZ3;Q8BXY4;G3UXQ7;G3V022;A0A1D5RMH1	Q0PD65;P53994;Q6PDZ3;Q8BXY4	Ras-related protein Rab-2A	Rab2a	1728
29.5833	29.5995	29.8359	29.5413	29.6041	29.3748				50.906	0	114.37	4038600000	11	12	12	13	13	13	P54071;D6RIL6;A0A0U1RP68;A0A0U1RPR1	P54071	Isocitrate dehydrogenase [NADP], mitochondrial	Idh2	1729
29.2548	29.1168	29.0735	29.1575	29.086	29.1674				34.613	0	54.395	2989200000	6	6	6	7	7	7	Q3TJ52;Q3UQN3;Q6NVC3;Q3U041;P54728	Q3TJ52;Q3UQN3;Q6NVC3;Q3U041;P54728	UV excision repair protein RAD23 homolog B	Rad23b	1730
24.2788	24.2633	24.4941	23.9734	24.6233	24.5985				73.862	0.00035224	4.3244	105320000	1	1	1	1	3	2	P54731	P54731	FAS-associated factor 1	Faf1	1731
26.4366	26.5805	26.6647	26.5014	26.6132	26.7424				109.9	0	25.657	492570000	4	4	6	4	4	4	P54763;E9PUK8;Q3V2Z8;E9PWK7;Q91YM0;Q8C7S3;Q3V1K8;Q8C8K1;Q03145;P54761;Q62128;F6Q4H2;A2BDW0;Q7TMU1;Q5DTX7;P35991;O09127	P54763	Ephrin type-B receptor 2	Ephb2	1732
29.5071	29.3674	29.3718	29.5358	29.5577	29.6462				47.394	0	94.144	3822300000	12	12	12	13	12	12	Q8BKU2;Q569X4;Q3TUN5;P54775;A0A140LIZ5;Q3TFA5;Q3TJ97;Q3UBF0;Q52L53	Q8BKU2;Q569X4;Q3TUN5;P54775;A0A140LIZ5;Q3TFA5;Q3TJ97;Q3UBF0	26S protease regulatory subunit 6B	Psmc4	1733
27.0474	26.9915	27.0588	27.0107	26.7179	26.9185				54.865	0	7.0152	659930000	4	5	4	5	5	4	Q3TMB8;P54822;E9Q3T7;E9Q242;A0A140LHU1;E9Q0A0	Q3TMB8;P54822;E9Q3T7;E9Q242	Adenylosuccinate lyase	Adsl	1734
28.5659	28.4906	28.3617	28.3815	28.3777	28.3758				54.191	0	66.91	1810300000	8	8	8	7	7	8	P54823	P54823	Probable ATP-dependent RNA helicase DDX6	Ddx6	1735
27.6992	27.7077	28.0563	27.356	27.9688	27.6701				40.068	0	15.756	1136600000	5	4	4	5	5	6	Q3U5N4;P54923;Q9CTF5	Q3U5N4;P54923	[Protein ADP-ribosylarginine] hydrolase	Adprh	1737
27.871	28.0473	27.9951	27.9717	27.7068	27.9186				75.475	0	46.359	1276100000	8	8	7	6	7	6	Q9DBZ6;Q3U645;P55096;A0A0G2JDI9;Q91VT3;Q3UNS0	Q9DBZ6;Q3U645;P55096;A0A0G2JDI9;Q91VT3;Q3UNS0	ATP-binding cassette sub-family D member 3	Abcd3	1738
25.3856	25.5215	25.6084	25.6001	25.5121	25.5532				23.668	0	4.9703	371920000	5	5	5	5	5	5	Q0PD50;Q3UHW5;P55258;Q0PD42;Q9DD03;A2A7Z6	Q0PD50;Q3UHW5;P55258	Ras-related protein Rab-8A	Rab8a	1739
28.6935	28.6477	28.7678	28.7331	28.8031	28.7476				40.148	0	35.639	2229700000	7	8	8	8	8	8	P55264;A0A286YCD7;Q8BMC5;A0A286YCN3;Q8BWS6;Q3TZR1	P55264;A0A286YCD7;Q8BMC5	Adenosine kinase	Adk	1740
26.2149	26.6717	26.9985	26.6389	26.4127	26.58				88.125	0	16.15	503440000	5	3	4	3	3	4	Q8C7Q6;P55288	Q8C7Q6;P55288	Cadherin-11	Cdh11	1741
27.3071	26.9001	27.9451	27.2607	28.0367	28.1593				20.828	0	7.6157	1046700000	4	4	4	4	4	4	Q545S4;Q9CZ46;P55821	Q545S4;Q9CZ46;P55821	Stathmin;Stathmin-2	Stmn2	1742
29.2748	29.4931	29.1025	29.5216	28.8113	28.9658				10.344	0	14.915	3205900000	3	3	3	3	3	3	P56135;F8WHP8	P56135;F8WHP8	ATP synthase subunit f, mitochondrial	Atp5j2	1743
27.4296	27.2136	27.5764	27.8612	27.3702	27.4617				12.293	0	8.8687	981620000	4	3	3	3	3	4	P56212;E9Q827;E9Q4B9;E9PXD7	P56212;E9Q827;E9Q4B9	cAMP-regulated phosphoprotein 19	Arpp19	1744
27.4252	27.184	27.3031	27.091	27.1946	27.0865				11.877	0	12.562	781270000	4	4	4	4	4	4	P56375	P56375	Acylphosphatase-2	Acyp2	1745
27.5778	27.573	27.8465	27.6512	27.7078	27.759				17.037	0	14.301	1069800000	4	3	4	3	4	4	Q3V1C8;P56380	Q3V1C8;P56380	Bis(5-nucleosyl)-tetraphosphatase [asymmetrical]	Nudt2	1746
27.2748	27.1264	27.058	26.8536	27.077	26.8469				12.957	0	37.426	700760000	3	4	3	4	4	3	Q542J7;P56387;Q9D2T5;Q9D6M5	Q542J7;P56387;Q9D2T5;Q9D6M5	Dynein light chain Tctex-type 3	Dynlt3	1747
30.3997	30.3689	30.3082	30.2508	30.0989	30.1047				10.071	0	29.859	6427200000	5	5	5	4	5	5	P56391;A0A140LIU3	P56391;A0A140LIU3	Cytochrome c oxidase subunit 6B1	Cox6b1	1748
30.9747	30.907	31.1516	30.8807	31.1234	31.0251				93.354	0	306.65	10915000000	23	23	22	23	22	22	Q3U4W8;P56399;D3YYA5;D3Z4K7	Q3U4W8;P56399	Ubiquitin carboxyl-terminal hydrolase;Ubiquitin carboxyl-terminal hydrolase 5	Usp5	1750
34.5286	34.4376	34.1226	34.5915	34.3887	34.3993				56.3	0	323.31	119000000000	25	25	25	25	25	25	P56480	P56480	ATP synthase subunit beta, mitochondrial	Atp5b	1751
31.6034	31.9623	31.7947	32.0221	31.6831	31.5156				59.592	0	180.09	19177000000	5	5	5	5	5	5	Q8C7W8;Q8C3T7;Q543U3;P56564;Q99NG1;Q3TXM3;B2RQX4;O35544;D3YY51;A0A1W2P762	Q8C7W8;Q8C3T7;Q543U3;P56564	Amino acid transporter;Excitatory amino acid transporter 1	Slc1a3	1752
25.5494	25.4631	25.5319	25.3893	25.431	25.5624				21.366	0	8.2999	231210000	2	1	2	1	2	2	Q9D002;Q9CZE1;Q545N1;P56873	Q9D002;Q9CZE1;Q545N1;P56873	Sjoegren syndrome/scleroderma autoantigen 1 homolog	Sssca1	1754
29.8733	29.9002	29.5073	30.2373	29.6267	29.7451				52.601	0	140.03	4807300000	8	8	8	8	9	9	Q8CFQ9;Q564D0;Q3USY4;P56959;G3UXT7;Q3UK30;G3UZD2;Q91VQ2;F6QCI0	Q8CFQ9;Q564D0;Q3USY4;P56959;G3UXT7;Q3UK30	RNA-binding protein FUS	Fus	1755
26.1831	26.3192	26.3313	26.2246	26.4764	26.3011				78.392	0	7.4075	418330000	4	4	4	4	4	4	Q3TD54;Q3T9E5;Q6ZQF2;P57716;Q3TDE4;Q3TV74	Q3TD54;Q3T9E5;Q6ZQF2;P57716;Q3TDE4;Q3TV74	Nicastrin	Ncstn	1756
29.8799	29.9467	29.8979	29.8799	29.6943	29.7963				28.355	0	76.083	4893600000	8	8	7	8	6	9	Q3UJH5;Q3U861;P57746;Q3UK81;Q3U684;Q9CTI8	Q3UJH5;Q3U861;P57746;Q3UK81;Q3U684;Q9CTI8	V-type proton ATPase subunit D	Atp6v1d	1757
28.2911	28.2447	27.9518	28.1217	28.0884	28.1823				28.823	0	18.955	1519600000	5	6	4	6	6	6	P57759;A8C1V9;F8WJI4;F8WIM7;D6RG87	P57759	Endoplasmic reticulum resident protein 29	Erp29	1758
25.4256	26.6108	25.658	26.5665	25.5658	25.8578				75.357	0	6.6381	352770000	2	2	1	2	2	2	Q8C7F9;Q8C6H4;Q542E4;Q3TWB8;P58021	Q8C7F9;Q8C6H4;Q542E4;Q3TWB8;P58021	Transmembrane 9 superfamily member 2	Tm9sf2	1759
32.9015	32.7918	32.8454	32.7559	32.7542	32.8696				95.326	0	323.31	38395000000	35	37	36	39	36	38	Q3UMI7;Q3UDC8;P58252;Q3UZ14;Q3UBL9;Q3TX47;Q3TK17;Q3TLB1;Q3TJZ1;Q6P9L9;Q8C153;Q8BMA8;Q3TWX1;Q3TW58;Q3TSK4;Q3TPG2;Q99LT6;Q61509;O89070;O89069	Q3UMI7;Q3UDC8;P58252;Q3UZ14;Q3UBL9;Q3TX47;Q3TK17;Q3TLB1;Q3TJZ1;Q6P9L9;Q8C153;Q8BMA8;Q3TWX1;Q3TW58;Q3TSK4	Elongation factor 2	Eef2	1760
30.175	30.234	30.0181	30.3003	30.0541	30.0246				111.34	0	123.67	6007800000	22	22	19	25	21	20	P58281;H7BX01;Q80TX7;E0CXD1	P58281;H7BX01;Q80TX7;E0CXD1	Dynamin-like 120 kDa protein, mitochondrial;Dynamin-like 120 kDa protein, form S1	Opa1;mKIAA0567	1761
29.0968	28.9358	29.0766	28.7579	29.1112	29.1621				36.755	0	66.192	2725500000	7	7	7	7	7	7	Q8C0E1;Q543N6;P58389;A2AWE9;A2AWF0;B7ZDE0;D6RFC2;F6Z6I0	Q8C0E1;Q543N6;P58389;A2AWE9	Serine/threonine-protein phosphatase 2A activator	Ppp2r4	1762
30.9106	30.9135	30.9466	30.8415	30.9664	30.9614				80.964	0	40.018	10082000000	11	11	8	11	11	11	Q3U3S0;P58404;V9GXE7;V9GXT1;V9GXI9	Q3U3S0;P58404;V9GXE7	Striatin-4	Strn4	1763
26.6363	26.6543	26.5338	26.5466	26.5498	26.5381				46.647	0	27.751	496970000	4	4	4	4	4	3	Q3UGC5;Q3TNR7;P59017	Q3UGC5;Q3TNR7;P59017	Bcl-2-like protein 13	Bcl2l13	1765
25.2243	25.3165	25.3009	25.2423	25.3584	25.4269				24.198	0	7.4588	210180000	8	8	8	8	8	8	Q0PD64;P59279;Q3TEG7;Q9DB48;Q5U628;Q6P7T7	Q0PD64;P59279;Q3TEG7;Q9DB48;Q5U628	Ras-related protein Rab-2B	Rab2b	1766
28.4199	28.4394	28.4468	28.3887	28.3946	28.6262				48.968	0	41.55	1835500000	7	8	7	7	8	9	Q3TQR3;P59325;Q05CM5;Q8BVV6;A0A1Y7VNP4;Q05CY6;Q3TT65;A0A1Y7VJG2;Q6PHA6;Q05C65;Q3TKY2;Q05CH7;A0A1Y7VKT5;A0A1Y7VLQ0;A0A1Y7VLL6;A0A1Y7VLK2	Q3TQR3;P59325;Q05CM5;Q8BVV6;A0A1Y7VNP4;Q05CY6;Q3TT65;A0A1Y7VJG2;Q6PHA6;Q05C65;Q3TKY2;Q05CH7	Eukaryotic translation initiation factor 5	Eif5	1767
30.0588	30.1812	30.1336	30.0776	30.3306	30.1355				19.653	0	36.786	5968200000	5	5	5	5	5	6	Q9D3C4;Q7TPD9;P59999;Q8BVW6;Q3TX55;E9PWA7	Q9D3C4;Q7TPD9;P59999;Q8BVW6;Q3TX55;E9PWA7	Actin-related protein 2/3 complex subunit 4	Arpc4	1768
28.2642	28.2383	28.4677	28.1884	28.3143	28.2038				50.213	0	24.613	1600700000	6	6	6	6	7	7	Q3UJN2;Q3U1C2;P60122;D3YW60	Q3UJN2;Q3U1C2;P60122	RuvB-like 1	Ruvbl1	1770
33.0844	33.1155	32.565	30.631	30.2022	29.3236				30.077	0	107.18	24293000000	6	6	6	6	6	6	Q3UYM8;P60202;Q62079	Q3UYM8;P60202;Q62079	Myelin proteolipid protein	Plp1	1771
27.3847	27.3175	26.9322	27.5238	27.0187	27.179				49.567	0	20.951	811220000	6	5	7	7	4	5	Q9CT23;Q3UIG0;P60229;Q6LCK2	Q9CT23;Q3UIG0;P60229	Eukaryotic translation initiation factor 3 subunit E	Eif3e	1772
30.3329	30.1283	30.0398	30.2321	30.0811	30.2714				37.497	0	162.53	6138000000	12	12	10	12	10	11	P60335;A0A087WR61;A0A087WSI1;A0A1L1SUS5;A0A1L1SRP9;A0A1L1SQ99;A0A087WRH3;Q9DB01;Q8BP63;A0A0R4J044;P57724	P60335	Poly(rC)-binding protein 1	Pcbp1	1773
28.819	28.8537	28.897	28.7769	28.8391	28.8276				25.106	0	49.216	2402000000	7	7	5	7	8	8	Q6IS27;P60487;Q5U5Y4	Q6IS27;P60487	Pyridoxal phosphate phosphatase	Pdxp	1774
28.9039	28.9857	29.3923	28.8918	29.3902	29.246				13.667	0	29.579	2949500000	6	6	6	6	6	6	P60521	P60521	Gamma-aminobutyric acid receptor-associated protein-like 2	Gabarapl2	1775
26.6787	26.5953	26.5313	26.4461	26.4623	26.432				68.035	0	12.043	494280000	3	4	2	4	3	4	Q3UE06;Q3UDU9;P60670	Q3UE06;Q3UDU9;P60670	Nuclear protein localization protein 4 homolog	Nploc4	1777
27.7429	28.8713	29.6413	27.9762	29.9023	29.2022				7.4963	0	15.04	2882400000	2	1	2	2	2	1	P60761	P60761	Neurogranin;NEUG(55-78)	Nrgn	1778
27.4185	27.2348	28.0787	27.4258	27.8962	28.1744				21.379	0	6.6089	1111900000	7	7	7	7	7	7	Q14A12;P60764;A2AC13;Q8QZS2	Q14A12;P60764;A2AC13;Q8QZS2	Ras-related C3 botulinum toxin substrate 3	Rac3	1779
30.1203	30.1205	30.5208	29.9227	30.2071	30.2085				21.258	0	53.145	6106700000	6	7	8	7	7	7	P60766	P60766	Cell division control protein 42 homolog	Cdc42	1780
28.6169	28.5548	28.6953	28.8526	28.462	28.5577				13.335	0	210.08	2113800000	6	6	6	7	6	6	P60840	P60840	Alpha-endosulfine	Ensa	1782
31.4884	31.4621	31.3598	31.425	31.4118	31.4567				46.022	0	157.98	14661000000	19	17	16	19	18	17	Q4FZL1;Q5F2A7;Q3UXC2;P60843;Q3TGK7;Q3TFG3;Q3U8I0;Q3TLL6;Q78WR5;Q3TSJ4;Q99LR0	Q4FZL1;Q5F2A7;Q3UXC2;P60843;Q3TGK7;Q3TFG3;Q3U8I0;Q3TLL6;Q78WR5	Eukaryotic initiation factor 4A-I	Eif4a1	1783
30.1145	30.2396	30.0036	30.2568	29.7239	29.9303				13.373	0	20.324	5646200000	4	4	4	4	4	4	Q5BLK2;P60867	Q5BLK2;P60867	40S ribosomal protein S20	Rps20	1784
32.7314	32.9513	32.7108	32.9687	32.7191	32.9088				23.315	0	323.31	38719000000	16	16	16	16	18	18	P60879	P60879	Synaptosomal-associated protein 25	Snap25	1785
30.3622	30.5141	30.7569	30.5845	30.7345	30.7868				22.101	0	254.91	8284200000	5	5	5	5	5	5	P60904;G5E8T0;Q921J3;A2AUE1	P60904;G5E8T0;Q921J3;A2AUE1	DnaJ homolog subfamily C member 5	Dnajc5	1786
31.3662	31.262	31.6505	31.2262	31.3196	31.3236				22.541	0	110.3	15066000000	8	7	7	8	9	9	Q4FJL0;P61027;Q3U621	Q4FJL0;P61027;Q3U621	Ras-related protein Rab-10	Rab10	1787
25.3604	25.234	25.3919	25.1707	25.2165	25.3421				23.603	0	11.786	203280000	3	4	4	4	4	4	Q0PD49;P61028;Q8BKQ0	Q0PD49;P61028;Q8BKQ0	Ras-related protein Rab-8B	Rab8b	1788
28.3511	28.2974	28.5366	28.2406	28.4127	28.391				20.9	0	45.225	1745800000	4	4	3	4	4	4	P61082;F7CDT0;F6WMC0;G5E919;Q8R352	P61082;F7CDT0;F6WMC0	NEDD8-conjugating enzyme Ubc12	Ube2m	1789
30.0439	30.3379	30.2316	30.2605	30.0164	30.1996				44.76	0	109.75	6180400000	9	9	8	9	9	9	Q5SW83;P61161;Q8BMA4	Q5SW83;P61161;Q8BMA4	Actin-related protein 2	Actr2	1790
30.0267	29.9475	30.459	30.0562	30.1734	30.3964				42.613	0	172.23	6205900000	11	10	11	11	11	11	P61164	P61164	Alpha-centractin	Actr1a	1791
28.754	28.6329	28.7621	28.7972	28.8504	28.7878				52.404	0	33.154	2302300000	8	9	9	8	7	8	Q3V3N6;P61202;Q3UK65;A2AQE4	Q3V3N6;P61202;Q3UK65;A2AQE4	COP9 signalosome complex subunit 2	Cops2	1792
32.7158	32.6352	32.5781	32.6725	32.7271	32.7865				20.601	0	211.79	36623000000	10	11	10	10	11	11	Q3U344;P84078;P61205;Q8BSL7;D3YV25;E9Q2C2;A2A6T9	Q3U344;P84078;P61205;Q8BSL7	ADP-ribosylation factor 1;ADP-ribosylation factor 3;ADP-ribosylation factor 2	Arf3;Arf1;Arf2	1793
27.7338	27.7741	28.0588	27.5137	27.8059	27.8586				64.505	0	63.973	1169500000	9	8	7	8	9	9	Q6NXX7;Q3UHY8;Q3TJM9;Q3TIU8;P61222	Q6NXX7;Q3UHY8;Q3TJM9;Q3TIU8;P61222	ATP-binding cassette sub-family E member 1	Abce1	1794
28.1326	28.3668	28.1981	28.562	28.2342	28.2754				20.504	0	137.95	1670100000	7	7	8	6	6	7	Q6ZWR0;P61226	Q6ZWR0;P61226	Ras-related protein Rap-2b	Rap2b	1795
31.7255	31.7267	31.89	31.8993	31.734	31.796				33.244	0	323.31	18807000000	17	17	17	17	16	16	P61264;A0A0U1RNT8	P61264	Syntaxin-1B	Stx1b	1796
31.2782	31.2373	31.3667	31.326	31.6271	31.5391				23.461	0	175.67	16512000000	10	10	11	11	11	11	Q0PD53;P61294;A0A1L1SRS6;Q0PD15;Q8BHD0	Q0PD53;P61294	Ras-related protein Rab-6B	Rab6b	1797
30.1924	30.1487	30.0259	30.1097	29.9701	29.9644				15.798	0	40.385	5684500000	4	5	5	5	5	5	Q5BLJ9;P61358;Q9CSM4;A2A4Q0	Q5BLJ9;P61358	60S ribosomal protein L27	Rpl27	1798
25.7833	24.9933	25.3626	25.43	24.9295	25.3314				11.985	0	6.4836	212030000	1	1	2	1	1	2	P61458;A0A1W2P7A4	P61458;A0A1W2P7A4	Pterin-4-alpha-carbinolamine dehydratase	Pcbd1	1799
28.9469	28.7892	29.036	28.381	28.7093	28.7257				20.396	0	19.401	2284800000	9	8	9	9	9	8	Q14BR4;P61750;Q9DD04;E9Q798;F6UFB9	Q14BR4;P61750;Q9DD04;E9Q798	ADP-ribosylation factor 4	Arf4	1800
26.1763	26.1599	25.7815	26.3993	25.7745	25.8719				12.497	0	6.6801	363650000	1	1	1	2	1	1	P61804	P61804	Dolichyl-diphosphooligosaccharide--protein glycosyltransferase subunit DAD1	Dad1	1801
30.6261	30.4317	30.167	30.7083	29.9723	29.9606				56.465	0	132.45	7022800000	19	18	13	20	15	16	Q3V1S0;P61922;Q3TUE8;F7C9G3;F6RN86;Q3U0M2	Q3V1S0;P61922	4-aminobutyrate aminotransferase, mitochondrial	Abat	1802
27.0971	26.7972	26.7475	26.8289	26.9969	26.5734				20.198	0	25.027	594730000	2	3	3	3	4	3	Q542M2;P61924;Q8R3M1	Q542M2;P61924;Q8R3M1	Coatomer subunit zeta-1	Copz1	1803
25.2827	25.4813	25.2679	25.6236	25.5945	25.8112				38.813	0	11.585	242910000	3	3	2	3	3	3	Q80ZU1;Q3U3H9;P61963	Q80ZU1;Q3U3H9;P61963	DDB1- and CUL4-associated factor 7	Dcaf7	1805
26.2461	26.07	26.3059	26.4409	26.1953	26.1188				18.733	0	65	400450000	4	4	4	4	4	4	P61967;D3Z268;D3Z0D6;D3YXN0;B1B0F6;Q3TIV9;Q8BW87;Q8BLQ6;Q9DB50	P61967;D3Z268;D3Z0D6;D3YXN0	AP-1 complex subunit sigma-1A	Ap1s1	1806
28.3321	28.5105	28.3051	28.2721	28.7032	28.8227				14.379	0	5.3394	1898100000	3	3	3	3	3	3	Q3U8H8;P61971	Q3U8H8;P61971	Nuclear transport factor 2	Nutf2	1807
32.0912	32.0192	31.9254	32.0981	31.827	31.8416				51.006	0	310.93	21186000000	18	18	17	18	17	18	Q3TUA1;Q5FWJ5;P61979;Q3TJ38;Q3TG17;H3BLL4;A0A286YDM3;H3BK96;A0A286YCM2;A0A286YEC4;A0A286YDH1	Q3TUA1;Q5FWJ5;P61979;Q3TJ38;Q3TG17;H3BLL4;A0A286YDM3;H3BK96;A0A286YCM2	Heterogeneous nuclear ribonucleoprotein K	Hnrnpk	1808
28.4014	28.5133	28.6346	28.4131	28.4118	28.3178				23.399	0	58.266	1845200000	6	6	5	6	5	5	P62071;A0A1B0GRT5;Q9CTF6;A0A1B0GRG1	P62071;A0A1B0GRT5;Q9CTF6	Ras-related protein R-Ras2	Rras2	1809
27.8401	27.6287	27.0951	27.3454	27.447	27.6546				10.458	0	12.9	1219900000	5	5	4	5	5	5	P62075;A0A1W2P756;A0A1W2P7H2	P62075;A0A1W2P756;A0A1W2P7H2	Mitochondrial import inner membrane translocase subunit Tim13	Timm13	1810
25.908	25.7335	25.4615	25.7403	25.296	25.4412				9.2864	0	6.2019	259240000	2	2	2	2	2	2	P62077	P62077	Mitochondrial import inner membrane translocase subunit Tim8 B	Timm8b	1811
28.7835	28.6454	28.6928	28.6299	28.5375	28.2557				37.526	0	11.642	2061900000	14	15	15	14	14	14	Q3U8W0;P62137;Q3TYF5	Q3U8W0;P62137;Q3TYF5	Serine/threonine-protein phosphatase PP1-alpha catalytic subunit;Serine/threonine-protein phosphatase	Ppp1ca	1812
30.9686	30.9125	30.9417	31.0285	30.9666	30.962				37.186	0	235.49	10544000000	16	16	16	16	16	15	P62141;A0A0J9YUU8;A0A0J9YUG2	P62141	Serine/threonine-protein phosphatase PP1-beta catalytic subunit	Ppp1cb	1813
29.878	29.8704	29.8189	30.0166	29.6931	29.9304				49.184	0	87.593	5023500000	12	11	11	13	12	12	Q542I9;P62192	Q542I9;P62192	26S protease regulatory subunit 4	Psmc1	1814
29.1656	29.2769	29.49	29.2441	29.3682	29.4085				45.626	0	97.75	3423600000	15	14	13	14	14	14	P62196;A0A1S6GWH1;Q8K1K2;Q99KR1	P62196;A0A1S6GWH1;Q8K1K2;Q99KR1	26S protease regulatory subunit 8	Psmc5	1815
30.6473	30.4745	30.4389	30.497	30.34	30.2778				24.205	0	120.57	7395900000	9	10	10	9	9	8	Q497E9;P62242;Q5M9L9;Q3UJU6;Q9CQW4;Q3UA25;Q9CRJ5	Q497E9;P62242;Q5M9L9;Q3UJU6;Q9CQW4;Q3UA25;Q9CRJ5	40S ribosomal protein S8	Rps8	1816
28.7869	28.7443	28.405	28.9349	28.6475	28.7028				14.839	0	14.728	2238600000	5	5	4	5	5	5	Q5M9M4;P62245;F8WJ41;D3YVB4;D3Z712	Q5M9M4;P62245;F8WJ41;D3YVB4;D3Z712	40S ribosomal protein S15a	Rps15a	1817
25.2775	24.9653	25.3971	25.1544	25.1608	25.0536				19.509	0	5.7027	189030000	2	2	2	2	2	2	Q5F239;P62254;D6RES1	Q5F239;P62254;D6RES1	Ubiquitin-conjugating enzyme E2 G1;Ubiquitin-conjugating enzyme E2 G1, N-terminally processed	Ube2g1	1818
34.7852	34.7372	34.8312	34.7858	35.0662	34.9967				29.174	0	323.31	160000000000	25	24	23	25	25	25	Q5SS40;P62259;Q8BPH1;D6REF3;F6WA09;Q3V453	Q5SS40;P62259;Q8BPH1;D6REF3	14-3-3 protein epsilon	Ywhae	1819
27.511	26.983	26.8445	27.0918	26.9429	26.6617				15.835	0	8.8498	693550000	3	3	4	4	4	4	Q9CWI9;Q497E1;Q9CZI5;P62267;Q9CSN9	Q9CWI9;Q497E1;Q9CZI5;P62267;Q9CSN9	40S ribosomal protein S23	Rps23	1820
26.3736	26.2856	26.0162	26.6303	25.9587	25.8429				6.6767	0	5.3229	398840000	1	1	1	1	1	1	P62274	P62274	40S ribosomal protein S29	Rps29	1821
29.6343	29.7692	29.518	29.7314	29.3446	29.3886				18.431	0	24.286	4054100000	8	8	8	8	7	8	Q3UC02;Q9DB79;P62281;A0A1B0GRR3;Q9D0P6;A0A1B0GSE8;Q9CW75	Q3UC02;Q9DB79;P62281;A0A1B0GRR3;Q9D0P6;A0A1B0GSE8	40S ribosomal protein S11	Rps11	1822
30.2743	30.4418	30.1701	30.2932	30.1241	30.0967				17.222	0	27.187	6378700000	6	6	6	6	7	6	Q5BLJ7;P62301;Q921R2;A0A0U1RQ71	Q5BLJ7;P62301;Q921R2	40S ribosomal protein S13	Rps13	1823
26.0878	26.1777	25.3735	25.9648	25.9956	26.2262				10.803	0	14.448	335210000	3	3	2	2	3	3	P62305;E9Q4F4;E9Q0W8	P62305;E9Q4F4	Small nuclear ribonucleoprotein E	Snrpe	1824
25.6884	25.267	25.3781	25.9014	25.4597	25.8176				9.7251	0	8.4334	256190000	2	2	2	2	2	2	Q497K3;Q6NZQ3;P62307;Q3UX80	Q497K3;Q6NZQ3;P62307;Q3UX80	Small nuclear ribonucleoprotein F	Snrpf	1825
27.8318	27.8491	27.8583	28.0057	27.6907	27.6023				13.281	0	10.93	1187300000	1	2	1	2	1	1	P62315	P62315	Small nuclear ribonucleoprotein Sm D1	Snrpd1	1827
26.4137	26.2151	26.3502	26.4909	26.4172	26.3635				13.527	0	6.5035	449100000	2	2	2	3	1	2	Q14AF6;P62317	Q14AF6;P62317	Small nuclear ribonucleoprotein Sm D2	Snrpd2	1828
28.5037	28.4687	28.6163	28.4519	28.4864	28.5622				13.985	0	32.949	1931700000	4	4	4	4	4	3	Q91VM2;P62320;A0A1W2P7K5	Q91VM2;P62320;A0A1W2P7K5	Small nuclear ribonucleoprotein Sm D3	Snrpd3	1829
27.6653	27.709	27.935	27.7877	27.761	28.1106				20.082	0	15.367	1205400000	4	4	5	5	5	5	Q3U0D7;P62331	Q3U0D7;P62331	ADP-ribosylation factor 6	Arf6	1830
29.3883	29.4485	29.3325	29.4185	29.5364	29.4464				44.172	0	90.584	3679300000	11	11	12	10	11	12	Q14AQ1;P62334;Q8QZS9	Q14AQ1;P62334;Q8QZS9	26S protease regulatory subunit 10B	Psmc6	1831
27.4328	27.2968	27.0843	27.1691	27.5909	26.9174				39.308	0	27.931	827660000	6	6	4	6	3	5	Q3UPV6;P62482;Q3U0B0;E0CXZ9;Q3U7L1;E0CXI4	Q3UPV6;P62482;Q3U0B0;E0CXZ9;Q3U7L1	Voltage-gated potassium channel subunit beta-2	Kcnab2	1833
28.7063	28.7499	28.9252	28.3892	28.7982	29.0688				10.99	0	10.329	2302600000	3	3	3	3	3	3	P62627;A2AVR9	P62627;A2AVR9	Dynein light chain roadblock-type 1	Dynlrb1	1834
31.6055	31.4505	31.3976	31.8134	30.9951	31.2041				50.454	0	193.98	14839000000	15	15	14	15	14	14	P62631	P62631	Elongation factor 1-alpha 2	Eef1a2	1835
30.5668	30.4349	30.1823	30.4863	30.2409	30.3407				27.504	0	127.34	7185100000	12	12	10	12	11	11	Q545F8;Q545X8;Q3UXQ6;P62702;Q3V1Z5;V9GWY0	Q545F8;Q545X8;Q3UXQ6;P62702;Q3V1Z5;V9GWY0	40S ribosomal protein S4;40S ribosomal protein S4, X isoform	Rps4x;Rps4l;Gm15013	1836
25.4516	25.3327	25.6502	25.4602	25.4928	25.4453				35.575	0	10.485	232870000	12	13	12	12	12	12	P62715;Q8BN07;Q8VED4	P62715;Q8BN07;Q8VED4	Serine/threonine-protein phosphatase 2A catalytic subunit beta isoform;Serine/threonine-protein phosphatase	Ppp2cb	1837
29.3299	29.2243	29.2908	29.4424	29.6083	29.4199				17.018	0	14.524	3512300000	5	5	4	3	4	4	Q3UJ76;P62743;Q7TT10;A0A0U1RPS0;A0A0U1RQ06	Q3UJ76;P62743;Q7TT10	AP-2 complex subunit sigma	Ap2s1	1838
29.4596	29.5135	29.6585	29.5586	29.6243	29.674				22.123	0	34.268	4036000000	7	7	7	7	7	6	Q4FJM5;P62746;Q3TIC2	Q4FJM5;P62746;Q3TIC2	Rho-related GTP-binding protein RhoB	Rhob	1839
28.9517	28.9258	28.425	29.0845	28.7352	28.867				28.667	0	35.518	2459500000	4	3	3	3	4	3	Q8BT09;Q5BLK1;P62754;Q3TL53	Q8BT09;Q5BLK1;P62754;Q3TL53	40S ribosomal protein S6	Rps6	1841
32.8331	32.7601	32.9132	32.8304	33.0852	33.0177				22.142	0	271.14	40872000000	16	15	15	16	16	16	Q4W4C9;P62761	Q4W4C9;P62761	Visinin-like protein 1	Vsnl1	1842
30.1075	30.1019	30.2272	30.0492	30.4045	30.4573				12.861	0	125.81	6274900000	7	7	7	7	6	7	P62774;A0A0J9YV46	P62774	Myotrophin	Mtpn	1843
30.2794	30.4715	30.6394	30.3519	30.4331	30.4181				24.351	0	68.42	7271600000	7	7	7	7	6	7	Q3ULW0;P62827;Q14AA6;A6H622;Q61820	Q3ULW0;P62827;Q14AA6	GTP-binding nuclear protein Ran	Ran;1700009N14Rik	1845
29.6743	29.8517	29.5118	29.8877	29.5085	29.489				14.865	0	43.2	4310700000	5	4	6	5	5	5	P62830;A2A6F8	P62830	60S ribosomal protein L23	Rpl23	1846
28.7941	28.6396	28.5889	28.4545	28.643	28.735				13.015	0	21.631	2110700000	3	3	3	3	3	3	Q497N1;P62855	Q497N1;P62855	40S ribosomal protein S26	Rps26	1847
27.2654	27.2984	27.1121	27.252	26.7064	26.8023				14.416	0.00033704	3.7199	726200000	1	1	1	1	1	1	Q642K5;Q3THB2;Q920W8;Q91V99;P62862	Q642K5;Q3THB2;Q920W8;Q91V99;P62862	40S ribosomal protein S30	Fau;fau	1848
29.9194	29.8764	29.9151	29.7592	29.9432	30.0242				13.17	0	40.487	5055500000	8	7	7	8	7	8	P62869	P62869	Transcription elongation factor B polypeptide 2	Tceb2	1849
33.5135	33.4828	33.6182	33.445	33.7129	33.6573				37.377	0	323.31	65775000000	13	15	14	15	16	15	Q3TQ70;P62874;Q3U1B1;H3BKR2;H3BLF7;Q61621	Q3TQ70;P62874;Q3U1B1;H3BKR2;H3BLF7	Guanine nucleotide-binding protein G(I)/G(S)/G(T) subunit beta-1	Gnb1	1850
24.9438	24.7515	24.6714	24.8609	24.9586	24.9515				12.274	0	14.48	151640000	1	1	2	2	2	2	P62878	P62878	E3 ubiquitin-protein ligase RBX1;E3 ubiquitin-protein ligase RBX1, N-terminally processed	Rbx1	1851
32.1658	32.2691	32.3261	32.159	32.387	32.3445				37.331	0	323.31	26607000000	13	13	13	13	14	14	Q3U9V4;P62880;E9QKR0;D3YZX3;D3Z1M1;D3Z1T4;E9PWM7	Q3U9V4;P62880;E9QKR0;D3YZX3;D3Z1M1;D3Z1T4;E9PWM7	Guanine nucleotide-binding protein G(I)/G(S)/G(T) subunit beta-2	Gnb2	1852
28.8481	28.7934	28.5975	28.8515	28.5928	28.6394				12.656	0	63.359	2238000000	3	3	3	3	4	4	Q497D7;Q58DZ3;P62889;Q5PR15	Q497D7;Q58DZ3;P62889;Q5PR15	60S ribosomal protein L30	Rpl30	1853
26.1415	26.4861	26.5739	25.9608	25.4659	25.3356				6.4066	0	5.1429	354760000	1	1	1	1	1	1	Q505A8;P62892	Q505A8;P62892	60S ribosomal protein L39	Rpl39	1854
31.3661	31.5284	31.1604	31.84	31.1954	31.3191				11.605	0	187.39	14766000000	7	7	7	7	7	7	Q56A15;P62897;CON__P62894;P00015	Q56A15;P62897	Cytochrome c, somatic	Cycs	1855
28.6463	28.8138	28.5324	28.5301	28.4531	28.4114				14.411	0	13.641	2004900000	4	4	4	3	4	4	Q9CY93;Q5M9K9;P62900;A0A0A6YX26;A0A0A6YXL3;Q58DZ1	Q9CY93;Q5M9K9;P62900;A0A0A6YX26;A0A0A6YXL3	60S ribosomal protein L31	Rpl31	1856
30.8792	30.8487	30.5869	30.8268	30.6266	30.6278				26.674	0	118.34	9139400000	13	12	11	12	11	13	Q5YLW3;P62908;Q9CZP6;Q9D0A2;Q3UK56;Q3UCL7;D3YV43;A0A140LI77;O89068	Q5YLW3;P62908;Q9CZP6;Q9D0A2;Q3UK56;Q3UCL7;D3YV43;A0A140LI77	40S ribosomal protein S3	Rps3	1857
28.6179	28.8228	28.6494	28.6491	27.8242	28.1346				15.874	0	18.688	1917200000	2	2	2	2	2	2	Q5PR09;P62911	Q5PR09;P62911	60S ribosomal protein L32	Rpl32	1858
29.6813	29.6292	29.5161	29.66	29.3364	29.3873				28.066	0	118.17	4191200000	5	5	4	5	5	5	Q3UJS0;P62918;Q9Z237;Q3THC7	Q3UJS0;P62918;Q9Z237;Q3THC7	60S ribosomal protein L8	Rpl8	1859
29.4017	29.4024	29.3704	29.3428	29.2649	29.4318				35.7	0	323.31	3495200000	11	11	11	11	10	10	Q60951;Q3UBT1;P62960;Q71V06;Q810K5;A2BGG7;Q8BRJ5;A0A0A0MQD2;B2RUF0;Q9Z2C8;Q497N3	Q60951;Q3UBT1;P62960;Q71V06;Q810K5;A2BGG7	Nuclease-sensitive element-binding protein 1	Ybx1	1860
32.4784	32.3933	32.4423	32.3273	32.4946	32.433				17.951	0	152.46	29058000000	9	9	9	8	9	9	Q642L7;P62983;A5JUZ1;A0A0A6YW67;E9Q9J0;Q5M9K3;Q8C2K3;E9Q4P0;E9Q5F6;Q922B0;E9QNP0;Q5SX22;Q3TH47;Q78XY9;Q8R0Z9;Q922Z8;Q8VC46;P62984;P0CG49;P0CG50;B0LAC2;D3YYZ2;Q3TWD1	Q642L7;P62983;A5JUZ1;A0A0A6YW67;E9Q9J0;Q5M9K3;Q8C2K3;E9Q4P0;E9Q5F6;Q922B0;E9QNP0;Q5SX22;Q3TH47;Q78XY9;Q8R0Z9;Q922Z8;Q8VC46;P62984;P0CG49;P0CG50;B0LAC2	Ubiquitin-40S ribosomal protein S27a;Ubiquitin;40S ribosomal protein S27a;Ubiquitin-60S ribosomal protein L40;Ubiquitin;60S ribosomal protein L40;Polyubiquitin-B;Ubiquitin;Polyubiquitin-C;Ubiquitin;Ubiquitin-related 1;Ubiquitin-related 2	Rps27a;Ubc;Gm8797;Uba52;Gm1821;Kxd1;Ubb	1863
30.1701	30.153	30.3557	30.0975	30.3581	30.4267				46.67	0	186.47	6372200000	12	13	12	10	13	13	Q5SW18;Q3UGR6;P63005;Q3UHM0;Q3UH92;Q3TJG1;Q3TIK0;Q5SW16;Q3TUH5	Q5SW18;Q3UGR6;P63005;Q3UHM0;Q3UH92;Q3TJG1;Q3TIK0	Platelet-activating factor acetylhydrolase IB subunit alpha	Pafah1b1	1864
31.3454	31.3861	30.961	31.3765	31.2571	31.2135				24.97	0	182.66	13562000000	8	8	8	8	8	8	Q0PD63;P63011;D3YZP5;Q05D37	Q0PD63;P63011	Ras-related protein Rab-3A	Rab3a	1865
35.0065	35.0016	35.0453	35.0441	35.0844	35.0913				70.898	0	323.31	182000000000	36	35	35	36	35	35	Q3UBA6;Q3TH56;Q3TEK2;P63017;Q504P4;Q3U9L2;Q3TQ13;Q3ULM1;Q3TF16;Q3TZJ3;Q3TRH3;Q3KQJ4;Q3UDS0;Q3TB63;Q3TH04;Q3UXU1;Q3UBR0;D3Z5E2;Q3TU85;Q3TAI8;A1E2B8;Q61696;P17879;Q9QZ38;Q61698;Q9QWU1;O88687;O88688;Q91ZU5;Q91ZU4	Q3UBA6;Q3TH56;Q3TEK2;P63017;Q504P4;Q3U9L2;Q3TQ13;Q3ULM1;Q3TF16;Q3TZJ3;Q3TRH3;Q3KQJ4;Q3UDS0;Q3TB63;Q3TH04;Q3UXU1	Heat shock cognate 71 kDa protein	Hspa8	1866
25.6275	25.4971	25.2341	25.5912	25.2194	25.226				11.48	0	18.18	241120000	3	3	3	3	3	3	P63024	P63024	Vesicle-associated membrane protein 3	Vamp3	1867
30.2672	30.3713	30.3125	30.3072	30.5274	30.6189				19.462	0	66.686	7180900000	2	3	2	3	2	3	P63028;D3YU75	P63028	Translationally-controlled tumor protein	Tpt1	1868
29.1374	29.1038	29.1729	29.123	29.206	29.2445				44.868	0	33.574	3024500000	6	6	6	6	6	6	Q5NTY0;Q3TK61;P63037;B1AXY1;B1AXY0;B1AXX9	Q5NTY0;Q3TK61;P63037;B1AXY1;B1AXY0	DnaJ homolog subfamily A member 1	Dnaja1	1869
31.9147	31.9305	31.6602	32.0016	31.8653	31.8563				60.955	0	323.31	20317000000	24	24	24	27	25	25	P63038;D3Z2F2;D3Z7J9	P63038	60 kDa heat shock protein, mitochondrial	Hspd1	1870
27.1024	27.2384	26.5658	27.4947	26.432	26.865				15.122	0	11.721	689050000	4	4	3	5	5	5	P63040;D3YZ72	P63040	Complexin-1	Cplx1	1871
27.2496	26.9883	27.4687	27.0629	27.3365	27.0484				32.971	0	36.941	776880000	5	4	5	5	5	5	Q8BQV8;P63046	Q8BQV8;P63046	Sulfotransferase;Sulfotransferase 4A1	Sult4a1	1872
31.1137	31.1635	31.3551	31.2936	31.1687	31.1333				41.275	0	138.19	12450000000	16	16	15	15	16	16	P63085;Q3UF82;O35558;Q922X7;F6VEI7	P63085;Q3UF82;O35558	Mitogen-activated protein kinase 1;Mitogen-activated protein kinase	Mapk1;Erk2	1873
28.7493	28.8368	28.7661	28.6493	28.5845	28.6363				36.983	0	45.725	2224200000	15	15	15	15	14	15	Q6ZWM8;Q3U7K1;P63087;A0A0G2JGC1;A0A0G2JFF1	Q6ZWM8;Q3U7K1;P63087;A0A0G2JGC1;A0A0G2JFF1	Serine/threonine-protein phosphatase;Serine/threonine-protein phosphatase PP1-gamma catalytic subunit	Ppp1cc	1874
27.7995	28.0315	28.4532	27.9588	28.5991	28.4696				14.496	0	65.779	1589800000	3	3	3	3	3	3	Q3TSL7;Q3TSS2;Q9CYE5;Q3UZI5;Q9CSX6;P63089;B0LAE3	Q3TSL7;Q3TSS2;Q9CYE5;Q3UZI5;Q9CSX6;P63089	Pleiotrophin	Ptn	1875
28.8873	28.719	28.8114	28.7557	28.7547	28.7964				44.178	0	48.721	2348700000	9	10	8	10	9	9	Z4YKV1;P63094;Q6R0H7	Z4YKV1;P63094;Q6R0H7	Guanine nucleotide-binding protein G(s) subunit alpha isoforms short;Guanine nucleotide-binding protein G(s) subunit alpha isoforms XLas	Gnas	1876
34.5489	34.5273	34.6292	34.5492	34.8223	34.7092				27.771	0	323.31	136000000000	18	17	16	17	18	18	P63101;Q3UA58;D3YXN6;Q8BWN0;D3YXF4;D3YW45	P63101	14-3-3 protein zeta/delta	Ywhaz	1877
26.1574	26.4102	26.2867	26.2879	26.2694	26.289				56.7	0	13.617	465040000	4	4	3	4	4	3	P63141;Q3TZ64;Q8CA58;Q2KHP0;P16388;P16390;Q61762	P63141;Q3TZ64;Q8CA58;Q2KHP0;P16388;P16390	Potassium voltage-gated channel subfamily A member 2;Potassium voltage-gated channel subfamily A member 1;Potassium voltage-gated channel subfamily A member 3	Kcna2;Kcna1;Kcna3	1878
29.9098	29.645	30.2828	29.5612	29.6089	29.5603				83.415	0.0064177	2.2438	4605500000	1	1	1	1	1	1	P63154	P63154	Crooked neck-like protein 1	Crnkl1	1879
30.3054	30.3909	30.166	30.195	29.9878	30.1148				10.366	0	109.14	6146600000	3	3	3	3	4	4	P63168;Q9D6F6;Q80ZS7	P63168;Q9D6F6	Dynein light chain 1, cytoplasmic	Dynll1	1880
30.5147	30.736	30.9033	30.6805	30.7139	30.8936				7.8501	0	111.76	9075000000	4	4	3	4	4	4	P63213	P63213	Guanine nucleotide-binding protein G(I)/G(S)/G(O) subunit gamma-2	Gng2	1881
28.7104	28.9085	28.618	29.1336	28.8608	29.2606				8.3047	0	54.125	2592300000	3	3	3	3	3	3	P63216	P63216	Guanine nucleotide-binding protein G(I)/G(S)/G(O) subunit gamma-3	Gng3	1882
31.5174	31.534	31.5982	31.3815	31.8878	31.823				16.832	0	182.32	16751000000	10	10	10	10	10	10	P63242;A0A0A0MQM0;J3QPS8;Q8BGY2	P63242;A0A0A0MQM0;J3QPS8	Eukaryotic translation initiation factor 5A-1;Eukaryotic translation initiation factor 5A	Eif5a	1883
28.0478	27.9008	28.4979	27.8499	28.6507	28.506				7.9604	0	25.77	1604600000	2	3	3	3	3	3	P63248;A0A0A6YXS7	P63248;A0A0A6YXS7	cAMP-dependent protein kinase inhibitor alpha	Pkia	1884
36.2471	36.2151	36.1416	36.26	36.4049	36.4158				41.792	0	323.31	438000000000	17	19	17	19	20	20	Q4KL81;Q3TSB7;P63260;Q3UD81;G3UYG0;B1ATY1	Q4KL81;Q3TSB7;P63260;Q3UD81	Actin, cytoplasmic 2;Actin, cytoplasmic 2, N-terminally processed	Actg1	1885
27.498	27.6294	27.5092	27.6449	27.6287	27.7483				15.524	0	7.2792	1034800000	3	3	3	3	3	3	Q5M9L7;Q3TK12;Q8BT90;P63276	Q5M9L7;Q3TK12;Q8BT90;P63276	40S ribosomal protein S17	Rps17	1886
31.3841	31.6984	31.4017	31.3565	31.41	31.3683				78.357	0	231.11	14682000000	25	26	24	26	24	25	Q3UN66;P63318;Q2NKI4;Q64493;A0A0N4SWF4	Q3UN66;P63318;Q2NKI4	Protein kinase C;Protein kinase C gamma type	Prkcg	1887
30.1428	30.2589	30.6256	30.213	30.3603	30.4104				23.596	0	70.379	6800700000	6	5	4	5	7	7	Q9CXY0;P63321;Q9JIW9;A0A1Y7VL93;Q8CCG5	Q9CXY0;P63321;Q9JIW9	Ras-related protein Ral-A;Ras-related protein Ral-B	Rala;Ralb	1888
28.7909	28.6835	28.5537	28.5467	28.3722	28.2878				18.916	0	12.172	1999800000	3	3	3	3	3	3	Q5M9K7;Q3U9P0;P63325;Q3UW83	Q5M9K7;Q3U9P0;P63325;Q3UW83	40S ribosomal protein S10	Rps10	1889
31.5567	31.4175	31.5442	31.36	31.5974	31.5206				35.608	0	308.3	15336000000	12	13	12	12	12	12	P63330	P63330	Serine/threonine-protein phosphatase 2A catalytic subunit alpha isoform	Ppp2ca	1890
29.9615	29.9254	29.7753	29.9073	29.9642	30.0061				29.82	0	81.781	5130300000	10	9	10	11	10	10	P67778;Q5SQG5;Q3TV00;Q3V2K0	P67778;Q5SQG5;Q3TV00;Q3V2K0	Prohibitin	Phb;1700071K01Rik	1891
29.3227	29.3964	29.1724	29.4322	28.8042	29.1358				14.759	0	96.317	3192700000	3	3	3	3	3	3	Q4VAG4;P67984	Q4VAG4;P67984	60S ribosomal protein L22	Rpl22	1892
29.5074	29.2797	29.6052	29.2379	29.3199	29.4331				17.861	0	34.215	3573000000	4	5	6	5	5	6	Q561N4;P68037;Q3TIH9;D3YZS3	Q561N4;P68037;Q3TIH9;D3YZS3	Ubiquitin-conjugating enzyme E2 L3	Ube2l3	1893
31.129	31.0264	30.8712	31.0189	30.9268	30.9722				35.076	0	162.76	10837000000	14	13	12	14	12	12	P68040	P68040	Guanine nucleotide-binding protein subunit beta-2-like 1;Guanine nucleotide-binding protein subunit beta-2-like 1, N-terminally processed	Gnb2l1	1894
31.3495	31.2303	31.6325	31.3064	31.5178	31.4739				40.707	0	135.37	14407000000	14	13	14	14	13	14	P68181;Q8C4J3;Q8CBP8;H6TMF6;H6TMF5;A0A0G2JFT9	P68181;Q8C4J3;Q8CBP8	cAMP-dependent protein kinase catalytic subunit beta	Prkacb	1895
37.1641	37.0266	37.5267	37.0471	37.6455	37.4596				50.135	0	323.31	900000000000	26	27	28	27	28	27	P68369;Q52L87;Q3TIZ0;P68373;Q5FW91;P05214	P68369;Q52L87;Q3TIZ0;P68373;Q5FW91;P05214	Tubulin alpha-1A chain;Tubulin alpha-1C chain;Tubulin alpha-3 chain	Tuba1a;Tuba1c;Tuba3a	1896
36.7428	36.7553	36.9954	36.6787	37.1262	37.1453				49.83	0	323.31	695000000000	30	32	31	32	32	31	P68372;Q9DCR1;Q9CVR0	P68372;Q9DCR1;Q9CVR0	Tubulin beta-4B chain	Tubb4b	1897
30.281	30.3778	30.3444	30.0971	30.2892	30.2147				76.75	0	82.505	6534000000	18	18	18	18	18	18	P68404	P68404	Protein kinase C beta type	Prkcb	1898
32.5629	32.3793	32.5307	32.4752	32.5417	32.4759				28.211	0	323.31	30454000000	14	14	12	12	15	15	P68510;Q8BJH3	P68510	14-3-3 protein eta	Ywhah	1899
30.8279	30.7039	30.8189	30.5345	30.7587	30.6507				97.112	0	113.61	8825500000	18	20	21	20	18	19	Q3TFE8;Q7TSZ6;P70168;Q3UHW8	Q3TFE8;Q7TSZ6;P70168;Q3UHW8	Importin subunit beta-1	Kpnb1	1900
25.7624	25.636	25.9745	25.2521	25.958	26.0697				91.29	0	77.132	292130000	3	4	3	4	4	3	P70188;Q3UZA5;Q9CRX5	P70188;Q3UZA5	Kinesin-associated protein 3	Kifap3	1901
26.9539	27.0802	26.6628	27.3483	27.0655	27.2576				29.76	0	14.658	720110000	2	3	2	3	3	2	Q5D098;P70195	Q5D098;P70195	Proteasome subunit beta type;Proteasome subunit beta type-7	Psmb7	1902
29.0596	29.0033	29.117	29.1937	29.4488	29.1772				25.492	0	53.764	3028200000	5	4	4	4	5	5	Q14BZ3;P70202	Q14BZ3;P70202	Latexin	Lxn	1903
29.546	29.7347	30.0154	29.6165	30.0482	29.8682				211.1	0	138.07	4734100000	26	28	26	31	27	29	P70206;Q3U3W7	P70206;Q3U3W7	Plexin-A1	Plxna1	1904
28.2651	28.0531	27.7867	28.6791	28.3655	28.2777				211.53	0	17.756	1732400000	11	10	8	11	10	8	P70207;Q80XE5	P70207	Plexin-A2	Plxna2	1905
30.3275	30.3277	30.9259	30.5174	31.0709	31.2473				135.07	0	242.97	9093800000	22	24	23	27	25	29	P70232;A0A0N4SUM4;A0A0N4SUL1	P70232	Neural cell adhesion molecule L1-like protein;Processed neural cell adhesion molecule L1-like protein	Chl1	1906
25.0418	25.5234	26.1755	25.4146	25.8347	25.6781				37.446	0	24.75	261700000	2	4	4	4	4	3	Q8BP44;Q543Z5;P70236;Q8C371;A2AGS2;Q3UU57;Q60521;P70273	Q8BP44;Q543Z5;P70236;Q8C371;A2AGS2;Q3UU57;Q60521	Dual specificity mitogen-activated protein kinase kinase 6	Map2k6	1907
26.3464	26.2493	25.9011	25.4748	25.5178	25.4252				26.215	0	5.806	311720000	1	3	2	3	1	2	P70245;A2AC29	P70245;A2AC29	3-beta-hydroxysteroid-Delta(8),Delta(7)-isomerase	Ebp	1908
33.746	33.7056	33.9855	33.6996	33.9713	33.8692				20.83	0	323.31	76603000000	12	12	13	12	13	13	Q5EBQ2;Q3TGC5;P70296;D3Z1V4;D6RHS6;E9QLE5;Q8VIN1	Q5EBQ2;Q3TGC5;P70296;D3Z1V4;D6RHS6	Phosphatidylethanolamine-binding protein 1;Hippocampal cholinergic neurostimulating peptide	Pebp1	1910
27.7459	27.7504	27.487	27.7705	27.6092	27.8226				51.144	0	38.666	1111500000	4	5	5	6	4	5	Q3UGN9;Q3TQ49;Q3UMC8;P70297;A2ARJ0;A0A0A6YVP6;Q3TPR2;Q3TGH8;O88811	Q3UGN9;Q3TQ49;Q3UMC8;P70297	Signal transducing adapter molecule 1	Stam	1911
30.9307	30.8969	30.5039	31.1199	30.8147	30.8521				49.279	0	140.91	9830400000	10	10	9	12	10	12	P70333;Q3UR26	P70333;Q3UR26	Heterogeneous nuclear ribonucleoprotein H2	Hnrnph2	1912
27.8782	27.8367	27.7716	27.8359	27.7166	27.9635				160.58	0	44.406	1225000000	11	12	9	11	10	12	P70336;F8VPK5;A0A1Y7VMN0;Q6A035;Q3UMT5;Q8CC95;Q3TR46;Q3UEZ9;A0A1Y7VLD1;Q3UE22;P70335	P70336;F8VPK5;A0A1Y7VMN0;Q6A035;Q3UMT5	Rho-associated protein kinase 2;Rho-associated protein kinase	Rock2	1913
30.4145	30.8759	30.7059	30.3817	30.8312	30.8922				13.777	0	42.86	8651500000	5	7	7	6	7	7	P70349;B0R1E3	P70349;B0R1E3	Histidine triad nucleotide-binding protein 1	Hint1	1914
26.6407	26.5077	26.9819	26.6323	27.0257	26.6675				34.482	0	12.529	565020000	3	3	3	3	3	3	Q9CWQ7;Q8C2D2;P70362;Q9CZJ3	Q9CWQ7;Q8C2D2;P70362;Q9CZJ3	Ubiquitin fusion degradation protein 1 homolog	Ufd1l	1915
28.7011	28.5722	28.3511	28.5691	28.2911	28.4717				36.153	0	48.07	1931800000	7	7	6	7	7	7	Q8BW03;Q8BM84;Q3UFF9;P70372;Q8BTQ1;Q8BVF8;Q3TT05	Q8BW03;Q8BM84;Q3UFF9;P70372;Q8BTQ1;Q8BVF8;Q3TT05	ELAV-like protein;ELAV-like protein 1	Elavl1	1916
29.8725	29.8757	30.0902	29.8814	29.8867	29.8923				290.21	0	121.94	5084000000	34	36	34	34	36	34	Q4FE56;P70398;E9PWA9;Q8C7T5;Q91XW2;F8VPU6;Q8BS89;G3UZS3;Q8BR77	Q4FE56;P70398	Ubiquitin carboxyl-terminal hydrolase;Probable ubiquitin carboxyl-terminal hydrolase FAF-X	Usp9x	1917
25.6231	25.4819	25.3623	25.7492	25.5959	25.6507				212.73	0	14.29	254260000	5	4	3	4	3	5	P70399;Q8BLA0;A2AU90;F7CE65;F6QNC8;Q3UG49	P70399;Q8BLA0;A2AU90	Tumor suppressor p53-binding protein 1	Tp53bp1;Trp53bp1	1918
29.4274	29.5851	29.1504	29.6601	29.2798	29.2976				42.314	0	118.18	3654900000	9	10	10	11	8	11	Q3TKM5;Q3TGZ3;P70404;Q684I8;Q9CW65	Q3TKM5;Q3TGZ3;P70404;Q684I8	Isocitrate dehydrogenase [NAD] subunit, mitochondrial;Isocitrate dehydrogenase [NAD] subunit gamma 1, mitochondrial	Idh3g	1919
24.462	24.6881	24.548	24.075	24.4973	24.312				88.253	0.00035174	4.3099	115640000	1	2	1	1	1	1	Q8VI68;P70408;Q7TNR7;H3BKV8	Q8VI68;P70408;Q7TNR7;H3BKV8	Cadherin-10	Cdh10	1920
26.2663	26.1067	26.3715	26.2769	26.1729	26.18				42.092	0	64.919	396770000	3	4	3	3	4	3	Q6PB99;P70429;F8WJB9;E9PVP4;A0A1Y7VJA2;A0A1Y7VNI5	Q6PB99;P70429;F8WJB9;E9PVP4;A0A1Y7VJA2	Ena/VASP-like protein	Evl	1921
27.9244	28.0484	27.8834	28.1659	28.0956	27.9623				38.6	0	35.283	1363700000	5	6	7	7	7	7	Q3TG37;P70441;Q9R1A1	Q3TG37;P70441	Na(+)/H(+) exchange regulatory cofactor NHE-RF;Na(+)/H(+) exchange regulatory cofactor NHE-RF1	Slc9a3r1	1922
24.2452	24.3148	24.8411	24.4853	24.1564	24.5818				39.666	0	7.5303	116090000	2	2	2	2	2	2	P70460	P70460	Vasodilator-stimulated phosphoprotein	Vasp	1923
29.3078	29.0358	28.8356	29.4688	29.49	29.5789				72.299	0	59.241	3360000000	12	11	11	11	10	11	Q3UYK7;Q3TYD5;P70663;A0A0G2JFH7	Q3UYK7;Q3TYD5;P70663	SPARC-like protein 1	Sparcl1	1924
28.5556	28.4324	28.2894	28.5619	28.2862	28.3692				220.5	0	96.839	1817500000	5	5	5	5	5	5	P70670;Q3UK68;Q60817	P70670;Q3UK68;Q60817	Nascent polypeptide-associated complex subunit alpha, muscle-specific form;Nascent polypeptide-associated complex subunit alpha	Naca	1925
27.1286	26.7915	27.6584	27.0079	27.2107	27.6077				31.474	0	14.236	808040000	2	3	2	3	3	2	P70677;Q8BNT4;A0A1B0GRX1	P70677;Q8BNT4	Caspase-3;Caspase-3 subunit p17;Caspase-3 subunit p12	Casp3	1926
24.1536	24.2275	24.3562	23.7664	24.2087	24.2523				40.691	0.00036049	4.6911	94578000	2	2	2	2	2	2	P70697;A0A0A0MQG7	P70697;A0A0A0MQG7	Uroporphyrinogen decarboxylase	Urod	1927
28.0112	27.8511	28.252	27.5119	27.8679	27.9225				66.682	0	32.553	1278900000	8	8	8	7	7	7	P70698;Q3TPP2	P70698	CTP synthase 1	Ctps1	1928
28.7589	28.807	28.8034	28.9489	28.7222	28.8571				134.68	0	39.154	2372500000	11	11	12	11	13	11	Q5DTG0;P70704;A1L332;A0A0M3HEP7;Q8CA15;Q52KQ7;A0A0J9YV34;Q3TRP7;F6Q8P7;E9Q4J5;Q3U9N5	Q5DTG0;P70704;A1L332;A0A0M3HEP7;Q8CA15;Q52KQ7	Phospholipid-transporting ATPase;Phospholipid-transporting ATPase IA	Atp8a1	1930
30.6241	30.6602	30.6935	30.7151	30.711	30.865				59.648	0	156.72	8817100000	13	13	14	14	13	14	Q3UIJ0;Q3TIJ7;Q3TET0;P80313;Q8C5Q5;Q3TJN2;Q3THH8;Q3UDB1;A0A0N4SV00;A0A0N4SV22;A0A0N4SUI8	Q3UIJ0;Q3TIJ7;Q3TET0;P80313;Q8C5Q5;Q3TJN2;Q3THH8;Q3UDB1;A0A0N4SV00	T-complex protein 1 subunit eta	Cct7	1931
31.37	31.2825	31.3237	31.2348	31.4429	31.3989				57.477	0	185.27	13660000000	22	22	21	21	24	23	Q542X7;P80314;Q9JJD8;A0A1W2P7B7;A0A1W2P6Q3;A0A1W2P828;A0A1W2P871;A0A1W2P8B6	Q542X7;P80314;Q9JJD8	T-complex protein 1 subunit beta	Cct2	1932
31.1641	31.1763	31.2059	31.181	31.2063	31.1894				58.066	0	191.09	12238000000	19	19	19	19	19	19	Q564F4;Q3UJZ8;Q3TII0;P80315;G5E839;G3UYW5	Q564F4;Q3UJZ8;Q3TII0;P80315;G5E839	T-complex protein 1 subunit delta	Cct4	1933
31.2907	31.1958	31.1955	31.2149	31.2979	31.3092				59.623	0	323.31	13229000000	18	17	16	18	19	20	P80316;E0CZA1	P80316	T-complex protein 1 subunit epsilon	Cct5	1934
30.9522	31.0092	30.8968	31.0377	31.0526	31.1308				58.076	0	98.789	10928000000	16	15	17	16	17	17	Q52KG9;Q3TIX8;Q3TI05;P80317;Q3TW97;Q3TI62;Q8VEI1;Q497N0;Q61390;Q8BVT1;B1AT05	Q52KG9;Q3TIX8;Q3TI05;P80317;Q3TW97;Q3TI62;Q8VEI1	T-complex protein 1 subunit zeta	Cct6a	1935
25.1164	24.7491	24.0261	25.1314	25.0443	24.6779				50.353	0	5.1288	152520000	2	2	1	2	2	2	Q3UKN6;P81117;Q3TV28	Q3UKN6;P81117;Q3TV28	Nucleobindin-2;Nesfatin-1	Nucb2	1936
25.4809	25.338	25.4963	25.3731	25.538	25.4189				12.405	0	11.186	230370000	3	3	2	3	2	3	P83870	P83870	PHD finger-like domain-containing protein 5A	Phf5a	1938
26.9333	26.8755	26.6242	26.9693	26.6364	26.6759				12.441	0.00066203	3.5157	589280000	1	1	1	1	1	1	Q5M9P1;P83882	Q5M9P1;P83882	60S ribosomal protein L36a	Rpl36a	1939
25.5716	25.4824	25.6954	25.5193	25.2891	25.3458				51.1	0	6.5721	235080000	2	3	2	2	3	3	Q6F4J1;Q6F4J0;Q8VCK3;P83887	Q6F4J1;Q6F4J0;Q8VCK3;P83887	Tubulin gamma chain;Tubulin gamma-2 chain;Tubulin gamma-1 chain	Tubg1;Tubg2	1940
31.1855	31.7238	31.1752	31.2192	31.2893	31.0828				22.427	0	94.406	13353000000	7	11	9	10	10	10	P84075;E9PV73;A2A7R5;A2A7R6	P84075;E9PV73;A2A7R5	Neuron-specific calcium-binding protein hippocalcin	Hpca	1941
29.2056	28.9333	29.4151	28.735	29.4736	29.2642				20.529	0	89.57	3443000000	9	9	9	9	9	9	P84084	P84084	ADP-ribosylation factor 5	Arf5	1942
30.9944	31.0737	30.6895	31.1473	30.91	30.9537				15.394	0	78.088	10580000000	5	5	5	5	5	5	P84086	P84086	Complexin-2	Cplx2	1943
28.7052	28.5177	28.3694	28.7794	28.359	28.3613				12.259	0	88.131	1989600000	3	3	2	3	3	3	Q4FZH7;P84089;A0A1W2P7H9;A0A1W2P7T3;G3UW85	Q4FZH7;P84089;A0A1W2P7H9;A0A1W2P7T3;G3UW85	Enhancer of rudimentary homolog	Erh	1944
31.0455	31.1842	31.2376	31.1734	31.1317	31.1631				49.389	0	169.03	12097000000	12	12	12	12	12	12	Q3TWV4;Q5FWI9;P84091;Q3TH69;Q6A0C9;Q3UCW9	Q3TWV4;Q5FWI9;P84091;Q3TH69;Q6A0C9;Q3UCW9	AP-2 complex subunit mu	Ap2m1	1945
27.4963	27.4861	27.5581	26.4356	26.4862	26.1104				21.308	0	29.116	694610000	5	7	5	5	5	4	Q3UDZ1;P84096;A0A1B0GSL4;B2KKU6	Q3UDZ1;P84096	Rho-related GTP-binding protein RhoG	Rhog	1946
25.4514	24.1066	25.287	25.2999	24.8448	23.2258				139.12	0	5.9269	156690000	2	2	2	2	2	2	P84309	P84309	Adenylate cyclase type 5	Adcy5	1948
30.3912	30.6635	30.3045	30.8356	30.2143	30.3064				44.373	0	69.496	8130500000	11	11	7	11	8	10	P97300;H3BIX4;Z4YLB7;H3BKA7;A0A0A0MQN8	P97300;H3BIX4;Z4YLB7	Neuroplastin	Nptn	1949
28.4491	28.4676	28.5631	27.9664	27.5453	27.9213				20.583	0	43.35	1533700000	4	6	6	5	4	3	Q4FJX4;P97315	Q4FJX4;P97315	Cysteine and glycine-rich protein 1	Csrp1	1950
23.2942	23.3608	23.8509	23.2258	23.4411	23.3855				48.343	0.0045018	2.485	56463000	1	1	1	1	1	1	P97346	P97346	Nucleoredoxin	Nxn	1951
30.2868	30.2562	29.9771	30.1519	29.9787	29.9978				29.885	0	45.976	5872500000	11	11	10	11	10	11	Q564F3;Q3UAC2;P97351;Q9D1S3;Q3UJU5;Q3U5P8	Q564F3;Q3UAC2;P97351;Q9D1S3;Q3UJU5;Q3U5P8	40S ribosomal protein S3a	Rps3a1;Rps3a	1952
27.5311	27.7432	27.9749	27.7206	27.8827	27.9136				41.313	0	24.89	1158300000	5	6	4	5	6	6	P97355;E9PZ58;A2AC81	P97355;E9PZ58	Spermine synthase	Sms	1953
27.8544	27.8815	28.0628	27.7687	27.6083	27.6079				31.775	0	11.933	1177700000	4	3	4	4	4	3	Q544Q7;P97370;Q3UFH4;Q1WWL1;Q71VC6;Q3U9D4	Q544Q7;P97370;Q3UFH4;Q1WWL1	Sodium/potassium-transporting ATPase subunit beta-3	Atp1b3	1954
29.0561	29.1009	28.3257	29.2087	28.8284	28.9697				54.087	0	40.539	2618200000	7	7	6	7	8	8	Q3U541;P97379;Q3U931;Q542W3;Q3U6B1;A0A0J9YTQ8;A0A0J9YUY8	Q3U541;P97379;Q3U931;Q542W3;Q3U6B1;A0A0J9YTQ8	Ras GTPase-activating protein-binding protein 2	G3bp2	1955
27.2779	25.9337	26.1376	26.296	26.3278	25.8492				65.038	0	9.3333	445440000	5	6	5	5	5	5	Q3THX4;P97390	Q3THX4;P97390	Vacuolar protein sorting-associated protein 45	Vps45	1956
25.7885	25.731	25.6402	25.6934	26.0027	25.8323				36.699	0	11.874	291080000	2	2	2	3	2	1	S4R169;Q6NZC3;Q3TMQ7;P97441;S4R2S4;Q3UN07;S4R166;S4R2M0	S4R169;Q6NZC3;Q3TMQ7;P97441;S4R2S4;Q3UN07	Zinc transporter 3	Slc30a3	1957
29.6336	29.8692	29.4543	29.6936	29.4783	29.5294				12.496	0	84.836	4188000000	5	5	5	5	5	5	P97450;E9QAD6	P97450	ATP synthase-coupling factor 6, mitochondrial	Atp5j	1958
26.3525	26.3294	26.6983	25.8495	26.1071	26.421				72.571	0	6.2234	416340000	3	3	3	3	2	3	Q3TEF1;P97494;Q3UNA7	Q3TEF1;P97494;Q3UNA7	Glutamate--cysteine ligase catalytic subunit	Gclc	1959
23.6138	23.6501	22.6831	22.9574	23.1612	23.4986				9.8361	0.0022006	2.9465	52146000	1	1	1	1	1	1	P97506;Q923F1	P97506;Q923F1		Icln;Clns1a	1960
26.3046	25.8212	25.9486	25.8391	26.2413	26.399				28.032	0	5.2347	364150000	2	2	2	2	2	2	Q544A1;Q3TRG5;Q9DBP6;P97765	Q544A1;Q3TRG5;Q9DBP6;P97765	WW domain-binding protein 2	Wbp2	1961
30.4818	30.6395	31.1443	30.7818	31.0089	31.1365				39.947	0	120.25	9896700000	13	13	12	13	13	13	P97792;Q3TV22	P97792;Q3TV22	Coxsackievirus and adenovirus receptor homolog	Cxadr	1963
27.2532	27.2347	27.2568	26.9591	27.4101	27.2445				56.424	0	5.1375	789170000	7	7	7	7	7	7	P97797	P97797	Tyrosine-protein phosphatase non-receptor type substrate 1	Sirpa	1964
30.1321	30.2114	30.0682	30.2087	29.9539	30.0663				54.356	0	88.336	5878800000	11	11	10	11	11	11	P97807;H3BKG7	P97807	Fumarate hydratase, mitochondrial	Fh	1965
28.0727	27.7591	28.227	28.0922	28.0559	28.0199				29.623	0	112.21	1385900000	4	5	5	5	5	5	Q3TX26;P97822;E9Q5H2;E9PZF5;E9Q0X5;E9Q2G1	Q3TX26;P97822;E9Q5H2;E9PZF5	Acidic leucine-rich nuclear phosphoprotein 32 family member E	Anp32e	1966
29.1946	28.9374	29.8954	29.1641	29.6441	29.7176				16.08	0	82.621	3610300000	6	5	5	5	5	5	P97825	P97825	Hematological and neurological expressed 1 protein;Hematological and neurological expressed 1 protein, N-terminally processed	Hn1	1967
27.2329	26.9171	26.9038	27.0301	26.8071	26.7153				51.828	0	48.415	659060000	6	7	5	6	6	6	P97855;Q3UR88;Q571F9	P97855;Q3UR88;Q571F9	Ras GTPase-activating protein-binding protein 1	G3bp1	1968
23.9209	23.845	24.034	24.4696	24.2161	24.601				129.42	0.00036311	4.8113	94382000	3	3	3	3	3	3	P98200	P98200	Phospholipid-transporting ATPase IB	Atp8a2	1970
24.7789	24.7568	25.117	24.4538	25.1489	25.0821				105.06	0	13.943	154260000	3	4	4	3	3	4	P98203;Q80WW5	P98203	Armadillo repeat protein deleted in velo-cardio-facial syndrome homolog	Arvcf	1971
34.1526	34.0623	34.6657	34.0398	34.7365	34.4988				49.67	0	229.05	113000000000	27	28	27	28	28	27	P99024;Q80ZV2	P99024	Tubulin beta-5 chain	Tubb5	1972
28.9004	28.9402	28.7356	29.2457	29.2496	29.3446				29.116	0	51.547	2870100000	7	7	7	7	7	7	P99026	P99026	Proteasome subunit beta type-4	Psmb4	1973
31.1938	31.1016	30.8599	31.0359	30.824	30.9				11.651	0	73.874	10800000000	5	5	5	5	6	5	P99027	P99027	60S acidic ribosomal protein P2	Rplp2	1974
30.0003	29.8063	29.765	29.9858	29.5427	29.5002				10.435	0	165.65	4654900000	2	2	2	2	2	2	P99028;Q8BMU6	P99028;Q8BMU6	Cytochrome b-c1 complex subunit 6, mitochondrial	Uqcrh	1975
31.708	31.6184	31.422	31.8732	31.6083	31.6009				20.713	0	126.55	17037000000	10	9	9	10	10	10	Q3UWS9;Q3U7H9;P99029;G3UZJ4;H3BJQ7;Q9D6X2;Q9JHL8;Q91YU9	Q3UWS9;Q3U7H9;P99029;G3UZJ4;H3BJQ7;Q9D6X2;Q9JHL8	Peroxiredoxin-5, mitochondrial	Prdx5	1976
29.9147	30.1104	29.8076	30.3907	30.1059	30.1488				53.255	0	88.949	5773900000	12	12	12	12	12	11	Q543R4;Q00493	Q543R4;Q00493	Carboxypeptidase E	Cpe	1977
25.1228	25.1686	25.2114	25.1251	25.0493	25.0735				40.473	0.0022054	2.9801	183330000	2	2	2	2	2	2	Q9JJQ6;Q3TLS9;Q8CCG9;Q00558	Q9JJQ6;Q3TLS9;Q8CCG9;Q00558	Factor VIII intron 22 protein	F8a;F8a1	1978
26.8368	26.9697	27.2131	26.8316	27.0822	26.7192				59.262	0	30.675	648090000	5	7	5	6	7	5	Q790Y8;Q00612;Q3TNL1;A3KG36;G3UWD6;P97324	Q790Y8;Q00612;Q3TNL1;A3KG36	Glucose-6-phosphate 1-dehydrogenase;Glucose-6-phosphate 1-dehydrogenase X	G6pdx	1979
27.895	27.8828	28.0277	27.9022	28.1647	28.1188				30.684	0	18.318	1339900000	7	6	6	7	7	7	Q3V2G1;Q00623;Q58EV2;A0A1L1STX7;CON__P15497	Q3V2G1;Q00623;Q58EV2	Apolipoprotein A-I;Proapolipoprotein A-I;Truncated apolipoprotein A-I	Apoa1	1980
28.8305	28.7548	28.4945	28.9228	28.4367	28.6622				84.939	0	62.637	2226600000	12	12	9	13	12	11	Q00PI9;Q8BIQ7	Q00PI9	Heterogeneous nuclear ribonucleoprotein U-like protein 2	Hnrnpul2	1982
28.8939	28.2557	28.5833	28.6847	28.0529	27.7935				61.225	0	31.509	1840700000	12	11	12	13	8	7	Q01065;Q6PDS5;Q9DBS6	Q01065;Q6PDS5;Q9DBS6	Calcium/calmodulin-dependent 3,5-cyclic nucleotide phosphodiesterase 1B	Pde1b	1983
25.567	24.7117	24.9948	25.7396	23.5315	24.1724				134.84	0	6.7965	164330000	3	3	3	4	3	4	Q9EP98;Q01279;Q9ERV6;Q9WVF5	Q9EP98;Q01279;Q9ERV6;Q9WVF5	Receptor protein-tyrosine kinase;Epidermal growth factor receptor	Egfr	1984
33.2901	33.2065	33.3323	33.2529	33.3318	33.2318				89.321	0	323.31	51892000000	33	35	36	34	34	34	Q01853;Q8BNF8	Q01853;Q8BNF8	Transitional endoplasmic reticulum ATPase	Vcp	1985
23.969	23.8479	23.9916	25.3204	25.4183	25.5025				25.991	0.00035474	4.4219	152420000	1	1	1	1	1	1	Q02105	Q02105	Complement C1q subcomponent subunit C	C1qc	1986
30.7176	30.763	30.9598	30.8605	30.6889	30.7767				85.496	0	161.37	9417400000	21	21	20	20	20	21	Q3UZT7;Q02248;E9Q6A9;Q80VE7;F7CRC6;F7BAC9;D3YUH4;F6QZ47;D3Z5Q1;E9PW26	Q3UZT7;Q02248;E9Q6A9;Q80VE7	Catenin beta-1	Ctnnb1	1987
28.1662	27.9195	27.4593	27.7216	27.753	27.6582				53.457	0	30.559	1169700000	6	5	3	7	7	7	Q8BRD3;Q02819;A0A1C7CYU3;A0A1B0GR41;Q3TCI1;A0A1B0GR92;A0A1B0GS16;A0A1B0GT83	Q8BRD3;Q02819;A0A1C7CYU3;A0A1B0GR41;Q3TCI1	Nucleobindin-1	Nucb1	1988
29.6874	29.9251	30.1789	29.8704	30.0907	30.0398				109.81	0	134.05	5251900000	19	18	18	20	20	20	Q03137;Q99KA8;Q3V1W9;Q8CCR7;A0A087WRH4;A0A087WQW6	Q03137;Q99KA8	Ephrin type-A receptor 4;Receptor protein-tyrosine kinase	Epha4	1989
33.886	33.8244	33.6176	33.9841	33.6912	33.7282				59.752	0	323.31	76628000000	21	20	20	21	20	20	Q03265;D3Z6F5;Q3U452;D6RJ16	Q03265;D3Z6F5	ATP synthase subunit alpha, mitochondrial;ATP synthase subunit alpha	Atp5a1	1990
26.4167	26.5523	25.9167	26.044	26.5154	26.2282				66.365	0	23.185	408410000	4	5	4	3	5	5	Q4W8U9;Q03517	Q4W8U9;Q03517	Secretogranin-2;Secretoneurin;Manserin	Scg2	1991
34.425	34.3615	34.3125	34.5023	34.3884	34.3764				42.713	0	323.31	123000000000	17	19	16	18	18	18	Q04447	Q04447	Creatine kinase B-type	Ckb	1992
26.3531	26.3546	26.7743	26.1174	26.313	26.4242				319.59	0	15.158	457070000	5	7	5	6	5	4	Q04690;A0A1W2P863;Q8CCE8;Q5SYH9;Q3TYD2;Q8BQG3	Q04690;A0A1W2P863	Neurofibromin	Nf1	1993
25.9544	26.2771	26.413	26.2597	25.7347	25.8119				90.875	0	9.0788	360280000	3	3	4	3	3	3	Q04750;Q6LBJ1;Q3TSR2	Q04750	DNA topoisomerase 1	Top1	1994
27.7277	27.5022	27.8716	27.7711	27.6055	27.3913				38.113	0	17.629	1058000000	5	5	5	5	5	5	Q05186	Q05186	Reticulocalbin-1	Rcn1	1995
31.8757	31.9275	31.939	32.3886	32.3426	32.4271				15.137	0	323.31	23968000000	8	9	9	8	8	8	Q497I3;Q05816;Q3TLH6	Q497I3;Q05816;Q3TLH6	Fatty acid-binding protein, epidermal	Fabp5	1996
24.7073	24.1384	24.8531	24.636	24.3141	24.2271				58.353	0.00033344	3.5866	119340000	1	1	1	1	1	1	Q8BTJ0;Q059T9;Q9DAW6	Q8BTJ0;Q059T9;Q9DAW6	U4/U6 small nuclear ribonucleoprotein Prp4	Prpf4	1997
28.727	28.5935	28.8776	27.6438	28.0203	27.7758				89.679	0	25.732	1699500000	8	8	9	7	8	9	Q05BC3;D3Z4J9;B9EKL9;D6RII3	Q05BC3;D3Z4J9;B9EKL9;D6RII3	Echinoderm microtubule-associated protein-like 1	Eml1	1998
26.3743	26.2601	26.5484	26.2355	26.6063	26.1808				31.292	0	15.713	433570000	3	3	4	3	2	4	Q05BD4;Q8BK37;Q5SWZ0;Q8R574	Q05BD4;Q8BK37;Q5SWZ0;Q8R574	Phosphoribosyl pyrophosphate synthase-associated protein 2	Prpsap2	1999
29.9088	29.9773	30.0715	29.9131	30.1681	30.1567				76.616	0	78.381	5527800000	15	15	13	14	12	13	Q05C56;Q9QYB5;Q8BM29;Q05DT0;Q3UNK1;Q8BJH2;Q9JLE2	Q05C56;Q9QYB5;Q8BM29;Q05DT0;Q3UNK1;Q8BJH2	Gamma-adducin	Add3	2000
26.3223	26.2417	26.4104	26.2745	26.0598	25.9659				137.61	0	12.921	391660000	5	5	5	5	5	4	Q05D44;Q8BYX3;Q7TPC0;Q6A002;Q8BYY7	Q05D44	Eukaryotic translation initiation factor 5B	Eif5b	2001
23.7933	23.5999	23.6199	23.6845	23.4704	23.2664				27.312	0.0045167	2.5109	66098000	2	2	2	2	2	2	Q05DC5;Q91XB2;Q99N95;F6W7C7;D3Z456	Q05DC5;Q91XB2;Q99N95;F6W7C7;D3Z456	39S ribosomal protein L3, mitochondrial	Mrpl3	2002
24.2584	24.2843	24.1743	23.8067	24.3461	24.1332				120.16	0.0012962	3.3317	94431000	1	2	2	2	2	2	Q05DE7;Q6PGB8;Q3U0F8;Q91ZW3	Q05DE7;Q6PGB8;Q3U0F8;Q91ZW3	Probable global transcription activator SNF2L1;SWI/SNF-related matrix-associated actin-dependent regulator of chromatin subfamily A member 5	Smarca1;Smarca5	2003
28.7393	28.8101	28.9239	28.7259	28.8232	28.8608				39.842	0	27.092	2364500000	8	8	7	8	8	8	Q06138;Q8K312;Q9DB16	Q06138;Q8K312	Calcium-binding protein 39	Cab39	2004
29.1565	29.2608	29.0213	29.29	29.0614	29.0396				8.2364	0	11.753	2987400000	2	2	2	2	2	2	Q5EBI8;Q06185;Q8BTB6	Q5EBI8;Q06185;Q8BTB6	ATP synthase subunit e, mitochondrial	Atp5k;Atp5i	2005
28.9568	28.8919	28.8965	29.066	29.0125	29.1057				51.655	0	90.545	2670600000	8	8	9	8	9	9	Q549A5;Q06890;Q9JK98;E9PUU2;E9PXG5;E9Q8Y5;E9Q9B8;E9Q2G2;Q3V245	Q549A5;Q06890;Q9JK98;E9PUU2;E9PXG5;E9Q8Y5;E9Q9B8	Clusterin;Clusterin;Clusterin beta chain;Clusterin alpha chain	Clu	2006
24.6502	24.7667	25.0109	25.5114	24.6829	25.1699				44.207	0	5.6235	169450000	1	1	2	3	2	2	Q543R5;Q4FJU1;Q3TWH7;Q07235;A0A087WQ70;A0A087WQM1	Q543R5;Q4FJU1;Q3TWH7;Q07235;A0A087WQ70	Glia-derived nexin	Serpine2	2007
25.3236	25.2329	25.994	25.1936	25.4067	25.4762				113.23	0	17.162	228680000	1	4	3	3	4	4	Q07409;Q3US71;Q3TQK2;F8WH58;Q69Z26	Q07409;Q3US71	Contactin-3	Cntn3	2008
29.5941	28.934	28.7722	28.9184	29.1019	29.4323				31.372	0	23.133	2974500000	7	7	6	6	6	7	Q08331;Q8CCS7	Q08331;Q8CCS7	Calretinin	Calb2	2009
28.5703	28.6285	28.724	28.7087	28.7198	28.8139				347.86	0	64.968	2184600000	17	19	15	17	18	17	Q0KL02	Q0KL02	Triple functional domain protein	Trio	2011
27.4834	27.655	27.7659	27.9058	27.6944	27.6474				37.131	0	15.756	1096000000	4	4	3	4	4	4	Q0P5W2;Q8C0L0;A2ARI0	Q0P5W2;Q8C0L0;A2ARI0	Thioredoxin-related transmembrane protein 4	Tmx4	2012
22.59	22.406	22.3989	22.3204	22.5003	22.4963				50.078	0.00035587	4.4806	28751000	1	1	1	1	1	1	Q0P6I6;Q9D8L5	Q0P6I6;Q9D8L5	Coiled-coil domain-containing protein 91	Ccdc91	2013
25.3088	25.3926	25.5697	25.1126	25.7125	25.7412				24.636	0.0028011	2.8221	233430000	2	2	2	2	2	2	Q0PD14;Q8BHC1	Q0PD14;Q8BHC1	Ras-related protein Rab-39B	Rab39b	2014
24.5744	24.8316	25.0228	25.055	25.1541	24.7747				24.332	0	7.4699	158300000	2	3	3	3	3	3	Q3TYH2;Q0PD40;Q8K386;D3Z1A7;D3YTZ8;Q91YW0;D3YWS1;Q3TYB1;D3YYX5	Q3TYH2;Q0PD40;Q8K386;D3Z1A7;D3YTZ8;Q91YW0;D3YWS1;Q3TYB1	Ras-related protein Rab-15	Rab15	2015
26.3466	26.4334	25.6019	26.4179	26.4567	26.6305				24.757	0	13.429	434680000	2	2	2	2	2	2	Q0PD62;Q9CZT8	Q0PD62;Q9CZT8	Ras-related protein Rab-3B	Rab3b	2016
29.0866	29.2632	28.9365	29.1505	29.0395	29.2665				22.187	0	14.751	2973200000	8	8	7	7	8	8	Q0PD66;Q9D1G1;Q3V3C2	Q0PD66;Q9D1G1;Q3V3C2	Ras-related protein Rab-1B	Rab1b	2017
29.0659	29.1823	28.9612	29.2111	28.8275	28.9156				27.208	0	48.017	2794700000	7	7	6	7	7	7	Q0QEZ4;Q3TE45;Q9CQA3;Q9Z1Z5	Q0QEZ4;Q3TE45;Q9CQA3;Q9Z1Z5	Succinate dehydrogenase [ubiquinone] iron-sulfur subunit, mitochondrial	Sdhb	2018
28.6314	28.5714	28.5951	28.3857	28.5002	28.3556				29.639	0	38.308	1904600000	5	5	5	5	4	5	Q0VB06;Q571F3;Q9CR95	Q0VB06;Q571F3;Q9CR95	Adaptin ear-binding coat-associated protein 1	Necap1	2019
26.906	25.7661	25.8998	26.6772	24.6801	25.5185				14.467	0	11.46	368410000	1	1	1	1	1	1	Q0VBA4;Q9D7S7	Q0VBA4;Q9D7S7	60S ribosomal protein L22-like 1	Rpl22l1	2020
24.8169	25.0063	24.9117	24.863	24.978	25.068				55.843	0.0022047	2.9784	166330000	2	2	1	2	1	2	Q0VBU4;Q9D024	Q0VBU4;Q9D024	Coiled-coil domain-containing protein 47	Ccdc47	2021
24.0931	23.9979	24.0347	24.2047	24.0041	24.2055				55.41	0.0012924	3.3075	90085000	1	1	1	1	1	1	Q0VDP2;Q0VDP1;Q3UHK1	Q0VDP2;Q0VDP1;Q3UHK1	Proton myo-inositol cotransporter	Slc2a13	2022
24.1068	24.0398	24.5356	23.7869	24.2487	24.0356				37.345	0.0042283	2.5282	91719000	2	2	2	2	2	2	Q8BIJ1;Q0VE82;Q8C019	Q8BIJ1;Q0VE82;Q8C019	Copine-7	Cpne7	2023
26.1737	25.9674	26.1396	26.4002	26.2605	25.8654				119.27	0	16.113	377410000	5	6	4	6	4	4	Q0VF59;Q8BJ42;Q3V2X4	Q0VF59;Q8BJ42;Q3V2X4	Disks large-associated protein 2	Dlgap2	2025
25.5429	25.6884	24.9141	25.2886	25.3307	25.4428				100.49	0	13.664	215150000	4	4	3	5	6	6	Q0VGS8;Q9Z2W9;C9K0Y5;B0QZW1;A2VDF5;C9K0Y6;F2Z488;Q9Z2W8;C9K0Y9;Q3UY17;Q3TZK0;Q3TTV2;Q8C0E4;G5E863;C9K0Y7	Q0VGS8;Q9Z2W9;C9K0Y5;B0QZW1;A2VDF5;C9K0Y6;F2Z488;Q9Z2W8	Glutamate receptor 3;Glutamate receptor 4	Gria3;Gria4	2026
26.5049	26.3006	26.7287	26.2341	26.6112	26.6169				22.31	0	7.5844	457110000	6	5	6	5	5	4	Q3U281;Q0VGU0;Q9CQC9;A0A1W2P720	Q3U281;Q0VGU0;Q9CQC9	GTP-binding protein SAR1b	Sar1b	2027
27.3265	27.4449	26.6939	26.8326	26.9666	26.9698				68.231	0	23.879	718500000	6	4	3	5	4	5	Q0VGU4;A0A087WQ93	Q0VGU4		Vgf	2028
31.7557	31.8125	32.0709	31.7934	31.9512	31.9508				103.32	0	255.2	19949000000	30	32	29	31	33	33	Q11011;F6QYF8;E9Q039;E9Q6F4;F6V7K3;F7ANF4;F2Z3V5	Q11011;F6QYF8;E9Q039;E9Q6F4	Puromycin-sensitive aminopeptidase	Npepps	2029
25.8302	25.7779	26.1486	25.7149	25.8688	25.6382				64.074	0.0036585	2.6132	299200000	2	2	2	2	2	2	Q14B57;Q8BH24	Q14B57;Q8BH24	Transmembrane 9 superfamily member 4	Tm9sf4	2031
29.9146	30.0729	30.2608	30.2288	30.2389	30.1915				122.7	0	158.67	6026600000	22	23	24	22	24	23	Q14BH8;E9Q1X8;O08532;Q8C6Y3	Q14BH8;E9Q1X8;O08532	Voltage-dependent calcium channel subunit alpha-2/delta-1;Voltage-dependent calcium channel subunit alpha-2-1;Voltage-dependent calcium channel subunit delta-1	Cacna2d1	2032
26.9352	26.7829	27.3173	26.7748	26.7993	26.6136				95.886	0	20.697	618200000	8	7	7	9	9	8	Q14BI2;A0A0J9YVF0;Q80T43;A0A0J9YU95;A0A140T8R6;G3XA00;Q68EF4	Q14BI2;A0A0J9YVF0	Metabotropic glutamate receptor 2	Grm2	2033
26.8617	26.679	26.8083	26.8264	26.7739	26.8185				26.31	0	8.4632	568640000	3	2	2	1	2	3	Q14C26;Q9EP72	Q14C26;Q9EP72	ER membrane protein complex subunit 7	Emc7	2034
27.6379	27.6011	26.7402	27.7669	27.1034	27.277				22.038	0	30.941	904060000	4	4	3	4	4	4	Q14C38;Q8CCT4	Q14C38;Q8CCT4	Transcription elongation factor A protein-like 5	Tceal5	2035
23.7875	23.7486	23.1984	23.7022	23.3624	23.3784				106.78	0.0003413	3.8868	62985000	2	2	2	2	1	2	Q14CH7	Q14CH7	Alanine--tRNA ligase, mitochondrial	Aars2	2036
26.0814	25.9081	25.3816	26.0603	25.8436	25.7402				39.091	0	11.292	309450000	2	2	1	2	2	2	Q1XID4;Q9CYN9	Q1XID4;Q9CYN9	Renin receptor	Atp6ap2	2039
29.5202	29.3076	29.6747	29.4487	29.4015	29.4347				29.922	0	91.076	3706400000	8	9	8	8	9	9	Q9D6G1;Q544Z3;Q80XR6;Q3TMZ8;Q20BD0;Q99020;Q8CIR3	Q9D6G1;Q544Z3;Q80XR6;Q3TMZ8;Q20BD0;Q99020	Heterogeneous nuclear ribonucleoprotein A/B	Hnrnpab	2040
26.8554	27.1177	27.1088	27.2422	26.9833	27.0974				19.094	0	5.7152	707200000	1	1	1	1	1	2	Q2KHK7;Q8BI08	Q2KHK7;Q8BI08	Protein MAL2	Mal2	2041
27.8867	27.8696	27.9109	28.2151	27.9009	27.8163				66.285	0	17.743	1292400000	6	8	6	6	7	5	Q2M3X8;B1B1B8;Q3TLK1;Q80ZP7;Q501J7	Q2M3X8;B1B1B8	Phosphatase and actin regulator 1;Phosphatase and actin regulator	Phactr1	2042
28.0311	27.6954	27.8841	28.2405	28.1407	28.1789				14.665	0	10.147	1380200000	3	3	3	3	3	3	Q2TBF9;Q9CQV6;M0QWC2	Q2TBF9;Q9CQV6;M0QWC2	Microtubule-associated proteins 1A/1B light chain 3B	Map1lc3b	2044
30.3917	30.2175	30.4133	30.103	30.1235	29.9532				31.966	0	52.665	6172900000	12	12	12	11	12	13	Q2UZW7;Q6PER3	Q2UZW7;Q6PER3	Microtubule-associated protein RP/EB family member 3	Mapre3	2046
27.1256	26.822	27.1411	26.8086	27.0493	27.0776				25.276	0	12.386	679420000	3	3	4	4	3	3	Q2YDW1;Q3UGC7;Q66JS6;Q99JK5;Q66JW9	Q2YDW1;Q3UGC7;Q66JS6;Q99JK5;Q66JW9	Eukaryotic translation initiation factor 3 subunit J-A;Eukaryotic translation initiation factor 3 subunit J-B	Eif3j;Eif3j1;Eif3j2	2048
24.6765	24.8998	24.7366	25.0052	25.0177	25.3974				21.151	0	5.1332	164180000	2	2	2	2	1	3	Q32MD7;Q9CQE5;D3Z1B6;A0A0U1RPU5	Q32MD7;Q9CQE5	Regulator of G-protein signaling 10	Rgs10	2050
27.3116	27.2241	27.2297	27.2503	26.9926	27.248				53.663	0	12.07	786590000	3	3	3	5	4	3	Q32P16;Q91V09;S4R225;Q8K412;A2AC24	Q32P16;Q91V09;S4R225;Q8K412	WD repeat-containing protein 13	Wdr13	2051
27.7493	27.624	27.711	27.9324	27.6649	27.6784				88.796	0	48.799	1132400000	7	7	6	7	7	7	Q3B7Z2	Q3B7Z2	Oxysterol-binding protein 1	Osbp	2052
26.4646	26.4371	26.5256	26.4035	26.4999	26.6217				63.312	0	27.54	470750000	7	6	5	6	8	8	Q3KN99;Q8JZP2;Q9QZA3;D3Z620	Q3KN99;Q8JZP2;Q9QZA3	Synapsin-3	Syn3	2053
26.4573	26.6348	27.2815	26.5738	26.9781	26.5876				22.704	0	9.1305	561730000	2	2	4	2	3	3	Q3KNA5;Q8BHH2	Q3KNA5;Q8BHH2	Ras-related protein Rab-9B	Rab9b	2054
28.0672	28.3189	28.2025	28.4406	27.9934	28.2731				18.826	0	26.87	1616600000	4	4	4	4	4	4	Q3KNM9;Q9DCZ4	Q3KNM9;Q9DCZ4	Apolipoprotein O	Apoo	2055
29.57	29.3841	29.7908	29.4131	29.8752	29.7417				40.594	0	174.53	4181100000	9	12	10	10	13	10	Q3KQQ1;Q3UVN5;Q9CZ44;A2AT02	Q3KQQ1;Q3UVN5;Q9CZ44;A2AT02	NSFL1 cofactor p47	Nsfl1c	2056
27.061	27.3124	27.6321	27.5971	27.4469	27.301				22.753	0	10.825	878970000	3	3	4	3	4	4	Q3SXD3;E0CYK6	Q3SXD3	HD domain-containing protein 2	Hddc2	2057
27.4989	27.5316	27.5373	27.0746	27.3145	27.2106				58.678	0	47.206	874110000	5	6	5	7	6	6	Q3TN93;Q3T992;Q8R317;Q66K07	Q3TN93;Q3T992;Q8R317;Q66K07	Ubiquilin-1	Ubqln1	2058
28.6704	28.4556	28.5164	28.5901	28.6372	28.5535				36.388	0	50.864	2069900000	10	8	9	8	9	10	Q3T9Y8;Q9QZD9;A2AE03	Q3T9Y8;Q9QZD9;A2AE03	Eukaryotic translation initiation factor 3 subunit I	Eif3i	2060
26.2225	26.1591	26.2646	25.7608	26.3934	26.277				35.328	0	6.1485	380300000	3	3	2	2	3	3	Q3T9Z2;Q91Z53;D6REG4	Q3T9Z2;Q91Z53;D6REG4	Glyoxylate reductase/hydroxypyruvate reductase	Grhpr	2061
25.9343	25.851	25.639	26.2704	25.5072	25.7479				45.218	0	17.554	317020000	3	3	2	4	2	3	Q3TA40;Q8R0A7;D3YUS2;Q8BQB5	Q3TA40;Q8R0A7;D3YUS2;Q8BQB5	Uncharacterized protein KIAA0513	6430548M08Rik;Kiaa0513	2062
25.9583	25.8675	25.5722	25.832	25.6971	25.6122				70.528	0	15.398	288030000	5	5	5	4	5	5	Q3TA75;Q6P5B5;Q9WVR4	Q3TA75;Q6P5B5;Q9WVR4	Fragile X mental retardation syndrome-related protein 2	Fxr2	2063
23.2469	23.0273	23.3231	25.2851	22.9994	23.2333				49.367	0	8.9877	78684000	1	1	1	1	1	1	Q3TRB7;Q3TAA8;Q8K358	Q3TRB7;Q3TAA8;Q8K358	Phosphatidylinositol glycan anchor biosynthesis class U protein	Pigu	2064
23.6802	23.7339	23.4395	23.7071	23.1399	23.7346				43.363	0.00034376	3.9765	64109000	1	1	1	1	1	1	Q3TN25;Q3TGI9;Q3TAJ5;Q3TS64;Q3TLJ3;Q3TH37;Q3UL54;Q8BVY0	Q3TN25;Q3TGI9;Q3TAJ5;Q3TS64;Q3TLJ3;Q3TH37;Q3UL54;Q8BVY0	Ribosomal L1 domain-containing protein 1	Rsl1d1	2065
24.9716	24.9	25.0984	24.7208	24.5967	24.7605				68.83	0.0042411	2.5601	151130000	3	3	3	2	2	2	Q8CDS4;Q3UKB4;Q3TYS4;Q3TIS3;Q3TAW4;Q9D662	Q8CDS4;Q3UKB4;Q3TYS4;Q3TIS3;Q3TAW4;Q9D662	Protein transport protein Sec23B	Sec23b	2066
25.4319	25.8024	25.6883	25.553	25.8914	25.8219				41.779	0	6.4142	272680000	3	4	3	2	3	3	Q3TCD4;Q9WUR2;E9PYC6;E9Q858;E9PUY9;E9PYA9;E9PVM6;E9Q7A8;E9PY42;Q78JN3	Q3TCD4;Q9WUR2;E9PYC6;E9Q858;E9PUY9;E9PYA9;E9PVM6;E9Q7A8;E9PY42;Q78JN3	Enoyl-CoA delta isomerase 2, mitochondrial	Eci2;Eci3	2068
25.1433	24.9859	25.6943	24.9602	25.406	24.6806				41.064	0.00034771	4.1156	191080000	3	3	3	2	3	3	Q3U094;Q3TCE7;Q91Z25;Q9WV32;Q3TBA2;D3Z6S0;F6THG2	Q3U094;Q3TCE7;Q91Z25;Q9WV32;Q3TBA2	Actin-related protein 2/3 complex subunit 1B	Arpc1b	2069
22.472	22.5577	23.2032	22.1549	22.4316	22.2744				69.035	0.0064271	2.2589	30582000	3	2	2	2	2	3	Q8R1T2;Q3TCH7;Q3UD60;F6UV36;Q3TLY0;E9PXT5	Q8R1T2;Q3TCH7;Q3UD60	Cullin-4A	Cul4a	2070
24.095	24.2512	24.0827	24.0057	24.106	24.1948				72.752	0.0024953	2.8415	91001000	2	2	2	1	2	2	Q3TCI2;Q3U007;Q9R049	Q3TCI2;Q3U007;Q9R049	E3 ubiquitin-protein ligase AMFR	Amfr	2071
25.1746	24.8041	24.6332	25.0047	24.9484	24.9846				47.932	0.00034235	3.9276	162780000	2	2	2	2	2	2	Z4YJY0;Q3TCJ1;Q6A0B5;D3Z4D8	Z4YJY0;Q3TCJ1;Q6A0B5;D3Z4D8	BRISC complex subunit Abro1	Fam175b	2072
26.3753	26.1821	25.9969	26.1465	25.7469	25.7525				54.8	0	20.457	349600000	3	2	2	3	3	4	Q8CD55;Q7TQE2;Q8CBM0;Q3TCR9;Q62523	Q8CD55;Q7TQE2;Q8CBM0;Q3TCR9;Q62523	Zyxin	Zyx	2074
24.3438	24.354	25.0384	24.262	24.8297	24.7753				63.823	0.00033568	3.6733	128800000	2	2	2	2	2	2	Q3TD49;A0A1W2P794;Q8BXJ5	Q3TD49;A0A1W2P794;Q8BXJ5	Signal peptide peptidase-like 2B	Sppl2b	2075
27.4509	26.9885	26.7275	27.3502	27.1237	27.0432				64.647	0	27.356	797970000	5	5	5	5	5	4	Q3TD51;Q570Z8;A0A140LHG9;A0A140LHQ8	Q3TD51;Q570Z8;A0A140LHG9		Picalm	2076
28.782	28.881	28.5474	28.9408	28.6439	28.7328				38.028	0	47.437	2338100000	5	5	5	5	5	5	Q3TD71;Q8K021;Q9D577;Q3TSA8;Q3UY11;D3YTP4	Q3TD71;Q8K021;Q9D577;Q3TSA8;Q3UY11	Secretory carrier-associated membrane protein 1	Scamp1	2077
26.295	25.804	26.2779	25.8294	26.1662	25.9295				55.372	0	5.6141	348610000	2	2	2	2	2	2	Q3TDA1;Q8BX94;Q571D2	Q3TDA1;Q8BX94;Q571D2	Oxysterol-binding protein;Oxysterol-binding protein-related protein 2	Osbpl2	2078
26.0109	26.3613	26.1907	25.8984	26.1671	25.7546				55.832	0	12.443	356280000	4	5	5	3	3	4	Q3TDA7;Q9WVE8;Q3UP40;Q8BNK9	Q3TDA7;Q9WVE8	Protein kinase C and casein kinase substrate in neurons protein 2	Pacsin2	2079
27.8287	27.5162	27.7025	27.73	27.2948	27.5004				68.709	0	32.841	1094500000	6	5	4	6	6	7	Q3TDD8;Q3UGC0;Q3TSY9;Q3TLQ9;Q3THB0;Q8BGD9;Q922K6;B2RWE8	Q3TDD8;Q3UGC0;Q3TSY9;Q3TLQ9;Q3THB0;Q8BGD9;Q922K6	Eukaryotic translation initiation factor 4B	Eif4b	2080
26.7914	26.9395	26.5266	26.7846	26.5835	26.8344				88.337	0	27.495	571800000	6	6	2	4	5	5	Q3TDD9	Q3TDD9	Protein phosphatase 1 regulatory subunit 21	Ppp1r21	2081
28.319	28.3908	28.5876	28.2123	28.303	28.1213				43.571	0	28.066	1694800000	9	8	8	8	8	9	Q3U6V5;Q3TL10;Q3TF02;Q3TDF8;Q8BWY3;P70199	Q3U6V5;Q3TL10;Q3TF02;Q3TDF8;Q8BWY3;P70199	Eukaryotic peptide chain release factor subunit 1	Etf1	2082
29.572	29.6018	29.8726	29.6744	29.9655	29.9021				31.179	0	213.24	4564600000	5	5	5	5	5	5	Q3TDG9;Q9ER00;Q3TIL5	Q3TDG9;Q9ER00;Q3TIL5	Syntaxin-12	Stx12	2083
26.7483	26.7528	27.0842	26.7393	26.8664	27.0268				32.723	0	21.046	611110000	5	5	5	4	5	5	Q3TDI5;Q8VCI5	Q3TDI5;Q8VCI5	Peroxisomal biogenesis factor 19	Pex19	2084
26.4383	26.7929	26.3503	26.3603	26.1774	25.8695				32.1	0	7.3209	430640000	3	3	2	2	3	3	Q3TDK6;A0A0J9YUG1	Q3TDK6;A0A0J9YUG1	Protein rogdi homolog	Rogdi	2085
27.2911	27.2605	27.459	27.2411	27.1597	26.9637				52.471	0	21.092	794500000	6	5	6	6	6	7	Q3TDN2;D3YUP4;D3Z2H4;D6RE51	Q3TDN2	FAS-associated factor 2	Faf2	2086
26.386	26.6614	26.4027	26.5006	26.4569	26.5409				33.705	0	5.5848	490400000	3	2	3	3	3	3	Q3TDN8;Q8R164	Q3TDN8;Q8R164	Valacyclovir hydrolase	Bphl	2087
26.8729	26.9904	27.2212	26.9047	26.9203	26.8368				48.834	0	9.2014	653020000	5	5	4	4	5	5	Q3TDX2;Q8VEJ9;Q8BPY9	Q3TDX2;Q8VEJ9	Vacuolar protein sorting-associated protein 4A	Vps4a	2088
27.6003	27.5108	27.393	28.0125	27.4636	27.5511				41.039	0	27.05	1015500000	6	5	4	5	6	5	Q3TE95;Q8BP92;Q8BP39	Q3TE95;Q8BP92	Reticulocalbin-2	Rcn2	2089
28.1425	28.1703	28.4062	28.309	27.9044	28.095				60.85	0	18.503	1524700000	5	7	5	8	8	8	Z4YKB8;Q3TEA8;Z4YKA3;A2AM65;A2AM70;A2AM63;A2AM69;A2AM62	Z4YKB8;Q3TEA8;Z4YKA3;A2AM65	Heterochromatin protein 1-binding protein 3	Hp1bp3	2090
30.2224	30.2022	30.3747	30.1156	30.2556	30.2807				119.62	0	87.33	6380500000	25	24	25	25	24	25	Q3TED3;Q3V117;Q91V92;Q3UEA1;Q3TS02;Q3UVY4;Q99K05;Q6P063	Q3TED3;Q3V117;Q91V92;Q3UEA1	ATP-citrate synthase	Acly	2091
26.8173	26.2515	26.3577	26.6513	26.422	26.3877				53.741	0	24.134	472840000	4	1	2	1	2	3	Q3TET5;Q9CXT8	Q3TET5;Q9CXT8	Mitochondrial-processing peptidase subunit beta	Pmpcb	2092
29.5784	29.5674	29.615	29.6746	29.4445	29.5595				53.092	0	84.434	4027500000	8	9	9	9	9	9	Q5PPQ7;Q499X7;Q3TEU8;Q9WUM4;Q3TF74;E9PX03;E9PZJ0;E9PVJ1;Q3U8F0;A1ILN2;B9EIZ7;Q920M5	Q5PPQ7;Q499X7;Q3TEU8;Q9WUM4;Q3TF74	Coronin;Coronin-1C	Coro1c	2093
25.2211	25.4676	25.6477	25.0571	24.893	25.1076				107.91	0	5.7896	200190000	3	3	3	2	3	2	Q3U868;Q921K2;Q3UJ03;Q3TX36;Q3TIV3;Q3TF18;Q3TM68;P11103;Q3UX06	Q3U868;Q921K2;Q3UJ03;Q3TX36;Q3TIV3;Q3TF18;Q3TM68;P11103	Poly [ADP-ribose] polymerase 1	Parp1	2094
28.2636	28.4468	27.9641	28.6517	28.4753	28.3904				54.54	0	107.98	1808700000	9	9	7	11	8	10	Q4FK11;Q3UM20;Q3TF40;Q99K48;Q3TTV7;Q3TFC2;Q3TMM5;B1AXT0	Q4FK11;Q3UM20;Q3TF40;Q99K48;Q3TTV7;Q3TFC2;Q3TMM5	Non-POU domain-containing octamer-binding protein	Nono	2095
28.4546	28.3438	28.326	28.3856	28.106	28.0348				20.408	0	15.774	1648500000	8	8	8	7	6	6	Q3TF84;Q922Q8;Q3UBL0	Q3TF84;Q922Q8	Leucine-rich repeat-containing protein 59	Lrrc59	2096
29.3088	29.3632	29.3393	29.2266	29.1256	29.1342				57.181	0	54.076	3225300000	13	12	12	14	12	11	Q3TMC5;Q3TF87;Q922B2;Q8BK18;Q3UJQ3;Q8BJY7	Q3TMC5;Q3TF87;Q922B2;Q8BK18;Q3UJQ3	Aspartate--tRNA ligase, cytoplasmic	Dars	2097
25.796	25.0492	25.7126	25.6393	24.914	24.9387				55.42	0	12.581	223840000	4	4	2	3	4	5	Q3TFD0;Q9CZN7;Q99K87	Q3TFD0;Q9CZN7;Q99K87	Serine hydroxymethyltransferase	Shmt2	2098
25.8602	25.8251	26.3089	25.343	25.8055	25.9712				59.743	0.00034305	3.9629	307610000	2	2	2	2	2	2	Q3TFD2;Q8BJT4	Q3TFD2;Q8BJT4	Lysophosphatidylcholine acyltransferase 1	Lpcat1	2099
24.6767	25.2081	24.7346	25.0962	24.6817	25.2347				50.483	0	6.1027	169220000	2	2	1	2	1	2	Q3UGJ7;Q5FWJ9;Q3UDG5;Q3U2X1;Q3THR9;Q3TFE2;Q63850	Q3UGJ7;Q5FWJ9;Q3UDG5;Q3U2X1;Q3THR9;Q3TFE2;Q63850	Nuclear pore glycoprotein p62	Nup62	2100
26.8014	26.7939	27.234	26.7758	26.9538	27.0524				54.989	0	28.53	645310000	7	6	5	7	6	6	Q8BWW3;Q3U5N1;Q8BZ65;Q3TFH8;Q9CYR6;Q8BLS4;Q8BME1	Q8BWW3;Q3U5N1;Q8BZ65;Q3TFH8;Q9CYR6;Q8BLS4;Q8BME1	Phosphoacetylglucosamine mutase	Pgm3	2101
31.7201	31.7827	31.8857	31.8618	31.9326	31.8537				96.715	0	251.04	19290000000	30	31	29	30	31	30	Q3V3U0;Q3UYH9;Q3TFQ8;Q8CI94;Q3UGT5;Q3UZL2;Q9WUB3;E9PUM3;Q3UEJ6;Q91WP9;Q3TJQ7;Q9ET01	Q3V3U0;Q3UYH9;Q3TFQ8;Q8CI94;Q3UGT5;Q3UZL2	Alpha-1,4 glucan phosphorylase;Glycogen phosphorylase, brain form	Pygb	2103
28.6023	28.6632	28.2046	28.6041	28.2864	28.2575				65.565	0	24.872	1876000000	10	10	9	11	8	9	Q3TG12;Q3TI98;Q9WUA2;Q9CZU5;Q8C644;Q3UYC2;Q3TMX6;A0A087WPV4;A0A087WS80;A0A087WQ15	Q3TG12;Q3TI98;Q9WUA2;Q9CZU5;Q8C644;Q3UYC2;Q3TMX6	Phenylalanine--tRNA ligase beta subunit	Farsb	2105
30.2573	30.2778	30.0544	30.3648	30.2327	30.3554				43.961	0	207.32	6557300000	13	13	13	13	13	13	Q9D9Z4;Q3TG21;Q9Z1G3;D3Z5W3;Q99L60	Q9D9Z4;Q3TG21;Q9Z1G3	V-type proton ATPase subunit C 1	Atp6v1c1	2106
28.6553	28.5973	28.699	28.464	28.585	28.7273				28.526	0	22.595	2089100000	6	6	4	6	5	6	Q3TG45;Q99JB5;Q9CPS5;Q8BKP5;Q3TW90;Q3TVY0;Q9CX56;Q3U617;Q3TI95	Q3TG45;Q99JB5;Q9CPS5;Q8BKP5;Q3TW90;Q3TVY0;Q9CX56;Q3U617;Q3TI95	26S proteasome non-ATPase regulatory subunit 8	Psmd8	2107
24.4694	24.2303	25.2218	24.2395	25.2654	23.7192				39.4	0	5.1105	125360000	1	1	1	1	2	2	Q5DTH9;Q3TGB1;Q9CQ26	Q5DTH9;Q3TGB1;Q9CQ26	STAM-binding protein	Stambp	2108
25.9032	25.8627	26.0872	25.9387	25.8801	26.27				74.827	0	7.1028	336050000	3	3	2	3	3	3	Q3TGM7;Q69ZS7;J3KMK0;Q5U477;L7N209;Q3UJ02;A0A1W2P6V8	Q3TGM7;Q69ZS7;J3KMK0;Q5U477;L7N209;Q3UJ02	HBS1-like protein	Hbs1l;Gm9923	2110
31.2315	31.2554	31.2125	31.2417	31.3037	31.3535				47.357	0	218.86	13036000000	17	16	17	18	17	17	Q3ULF7;Q3TWJ4;Q3TGW0;Q99JY9;Q3TGE1;A0A087WRA1;A0A087WQ14;Q9ERF8;Q3UGH0;A0A087WP86;A0A087WS98;A0A087WQ83;A0A087WPR6	Q3ULF7;Q3TWJ4;Q3TGW0;Q99JY9;Q3TGE1	Actin-related protein 3	Actr3	2113
24.6626	24.6328	24.8269	24.6528	24.3021	24.8682				123.79	0.00034341	3.9742	134660000	2	2	1	2	2	2	Q3TH57;Q8CGF7	Q3TH57;Q8CGF7	Transcription elongation regulator 1	Tcerg1	2115
28.0083	27.6956	27.3821	28.072	27.9256	27.8473				35.638	0	48.422	1221400000	3	3	2	3	3	3	Q544H0;Q3THA0;Q9Z1D1	Q544H0;Q3THA0;Q9Z1D1	Eukaryotic translation initiation factor 3 subunit G	Eif3g	2116
29.6556	29.4503	29.4591	29.5757	29.3083	29.2755				27.377	0	12.991	3716800000	3	3	3	3	3	3	Q3THA6;Q8BL97;A2A4X6	Q3THA6;Q8BL97	Serine/arginine-rich splicing factor 7	Srsf7	2117
28.8688	28.7529	28.9052	28.6263	28.6855	28.6014				73.769	0	44.123	2336900000	10	8	9	10	9	9	Q3TW40;Q3THB3;Q9D0E1;B8JK33;Q3TL61;B8JK32;Q570Z0;A0A1S6GWJ8;Q3TQ66;F6W322;Q3UCL9	Q3TW40;Q3THB3;Q9D0E1;B8JK33;Q3TL61;B8JK32;Q570Z0;A0A1S6GWJ8;Q3TQ66	Heterogeneous nuclear ribonucleoprotein M	Hnrnpm	2118
26.9699	26.9281	27.0277	26.5515	27.0861	26.812				24.692	0	11.369	620470000	4	4	5	4	5	5	Q3THC1;Q9CR00;Q3ULI3;Q9CZZ4;A0A0G2JGN6	Q3THC1;Q9CR00;Q3ULI3;Q9CZZ4	26S proteasome non-ATPase regulatory subunit 9	Psmd9	2119
29.5423	29.5478	29.5934	29.7072	29.5915	29.7471				19.779	0	120.77	4183200000	5	5	4	5	4	4	Q3THE2;Q922W7;Q9CQ19;D3Z249	Q3THE2;Q922W7;Q9CQ19	Myosin regulatory light chain 12B;Myosin regulatory light polypeptide 9	Myl12b;Myl12a;Myl9	2120
25.6122	25.8393	26.0627	25.4254	27.1073	25.881				20.695	0	5.7494	347470000	2	2	2	2	2	2	Q3THE6;Q9CZE7;A0A1B0GR60;Q9CPX4;Q3ULW5;Q3UCL5;Q3TJJ6;P49945;P29391	Q3THE6;Q9CZE7;A0A1B0GR60;Q9CPX4;Q3ULW5;Q3UCL5;Q3TJJ6;P49945;P29391	Ferritin;Ferritin light chain 2;Ferritin light chain 1	Ftl1;Ftl2	2121
27.4002	27.4438	28.0006	27.4413	27.9203	27.7185				44.97	0	20.054	1060800000	5	5	5	5	5	5	Q3THG9;A2A4P3;A2A4P4	Q3THG9;A2A4P3;A2A4P4	Alanyl-tRNA editing protein Aarsd1	Aarsd1;Gm27029	2122
30.2121	29.9924	30.0937	29.9018	29.8334	29.8783				48.657	0	94.584	5344400000	11	11	10	11	11	11	Q3THH1;Q922R8;Q3TML0;Q3TJL8;Q9DAB4	Q3THH1;Q922R8;Q3TML0;Q3TJL8;Q9DAB4	Protein disulfide-isomerase A6	Pdia6	2123
31.8304	32.1073	31.9678	32.1772	31.8949	32.0296				30.795	0	241.26	25320000000	13	13	13	13	13	13	Q3TIG8;Q3THL7;F2Z471	Q3TIG8;Q3THL7;F2Z471		Vdac1	2125
29.7809	29.6142	29.8921	29.6151	29.7755	29.7699				82.882	0	185.07	4481000000	17	16	15	18	18	17	Q8BU29;Q3THP1;Q3UDF3;Q99KK7;Q6NXZ0;Q3UDD5;Q3UDY7;Q8BYF3	Q8BU29;Q3THP1;Q3UDF3;Q99KK7;Q6NXZ0;Q3UDD5;Q3UDY7;Q8BYF3	Dipeptidyl peptidase 3	Dpp3	2126
31.0528	31.0297	31.1009	30.9751	31.1239	31.1115				62.5	0	183.68	11330000000	22	20	19	21	21	19	Q3THQ5;Q60864	Q3THQ5;Q60864	Stress-induced-phosphoprotein 1	Stip1	2127
28.4836	28.2075	28.6998	28.5404	28.2958	28.4377				43.688	0	51.098	1858900000	7	7	6	7	7	6	Q99J57;Q3THS6;Q3TSS0;A0A0U1RNT6;Q3UZA2;A0A0U1RNK6;Q3UAP7;Q3TED1;Q6PE05;A0A0U1RQ95;A0A0U1RQB0;Q91X83	Q99J57;Q3THS6;Q3TSS0;A0A0U1RNT6;Q3UZA2;A0A0U1RNK6;Q3UAP7;Q3TED1;Q6PE05	S-adenosylmethionine synthase;S-adenosylmethionine synthase isoform type-2	Mat2a	2128
27.6665	27.5104	27.0895	27.9511	27.4113	27.7545				39.846	0	12.897	1026300000	3	3	3	3	3	3	Q8BTX5;Q5M9L0;Q3TIK5;Q3TII2;Q3THW7;Q91WK2	Q8BTX5;Q5M9L0;Q3TIK5;Q3TII2;Q3THW7;Q91WK2	Eukaryotic translation initiation factor 3 subunit H	Eif3h	2129
27.6901	27.8141	27.4116	28.132	27.6367	27.6399				41.856	0	16.061	1144800000	6	6	4	6	5	5	Q3UWN7;Q3UCY7;Q3TWN7;Q3THZ3;Q571E2;Q9R1Q9;Q3TT23;Q3TKX1;Q8K567;B7FAU3;B7FAU7	Q3UWN7;Q3UCY7;Q3TWN7;Q3THZ3;Q571E2;Q9R1Q9;Q3TT23;Q3TKX1	V-type proton ATPase subunit S1	Atp6ap1	2130
30.7457	30.6291	30.7551	30.6186	30.8015	30.7358				100.14	0	192.01	8881900000	23	22	22	23	23	23	Q3TXV1;Q3TW71;Q3TKV1;Q3TI61;Q8VDM4;Q3TIP0;Q3U9Y8;Q3TWL6;Q80V77;Q99JX8;Q9CRK7;E9Q2S8	Q3TXV1;Q3TW71;Q3TKV1;Q3TI61;Q8VDM4;Q3TIP0;Q3U9Y8;Q3TWL6;Q80V77	26S proteasome non-ATPase regulatory subunit 2	Psmd2	2131
25.3182	25.1158	25.6696	25.5749	24.5568	25.3239				58.878	0	6.5345	216280000	3	2	2	3	1	2	Q6NZD2;Q3U4S1;Q3TI63;Q9WV80;Q3UDY9	Q6NZD2;Q3U4S1;Q3TI63;Q9WV80;Q3UDY9	Sorting nexin-1	Snx1	2132
26.3168	26.2594	26.2785	25.9088	26.2096	26.2066				64.286	0	7.0554	386560000	3	2	3	3	3	3	Q3TV20;Q3TIA9;Q61024;D3Z0C2;D3Z028;D3YYR0	Q3TV20;Q3TIA9;Q61024;D3Z0C2	Asparagine synthetase [glutamine-hydrolyzing]	Asns	2135
31.6465	31.8125	31.5331	31.8899	31.5489	31.5583				52.752	0	318.3	17486000000	15	15	12	17	16	16	Q3TIC8;Q9CZ13;Q3THM1;Q8VEJ2;Q8K2S8;A0A0A6YW82;A0A0A6YWX6;A0A0A6YVZ0	Q3TIC8;Q9CZ13;Q3THM1	Cytochrome b-c1 complex subunit 1, mitochondrial	Uqcrc1	2136
26.4304	26.059	26.8873	26.2398	26.7538	26.4899				27.013	0	8.1507	465360000	3	3	3	2	2	3	Q542F1;Q3TIP8;Q9Z1Q5	Q542F1;Q3TIP8;Q9Z1Q5	Chloride intracellular channel protein;Chloride intracellular channel protein 1	Clic1	2137
26.6207	26.5166	26.684	26.5691	26.6267	26.6077				59.846	0	16.271	507780000	4	5	5	4	5	5	Q3TIR3;A0A1B0GSI8;A0A1B0GS30;Q80XE1	Q3TIR3;A0A1B0GSI8	Synembryn-A	Ric8a	2138
24.2449	24.5161	24.5546	24.6373	24.694	24.7657				27.123	0	6.736	127150000	2	1	1	2	1	2	Q3TYL7;Q3TU79;Q3TIT6;Q9QYJ3	Q3TYL7;Q3TU79;Q3TIT6;Q9QYJ3	DnaJ homolog subfamily B member 1	Dnajb1	2139
31.3328	31.3597	31.0563	31.5014	31.2078	31.2188				79.662	0	224.51	13291000000	22	23	21	23	22	22	Q3TIU7;Q91VD9;Q3UIQ2;A0A087WQ77;A0A087WQR0;A0A087WSU3;A0A087WP77	Q3TIU7;Q91VD9;Q3UIQ2	NADH-ubiquinone oxidoreductase 75 kDa subunit, mitochondrial	Ndufs1	2140
25.2989	25.3409	24.8542	25.4956	24.8341	25.33				48.327	0.0033742	2.6965	198280000	2	1	1	1	1	1	Q3TIV5	Q3TIV5	Zinc finger CCCH domain-containing protein 15	Zc3h15	2141
27.823	27.7432	27.6351	27.9578	27.7062	27.6978				67.883	0	26.862	1153300000	6	7	6	7	6	7	Q8C292;Q8C1V4;Q3TIV6;Q8CFK5;Q8R2P8;Q99MN1	Q8C292;Q8C1V4;Q3TIV6;Q8CFK5;Q8R2P8;Q99MN1	Lysine--tRNA ligase	Kars	2142
29.3188	29.1581	29.2231	29.1813	29.1889	29.0903				55.253	0	48.739	3075100000	11	11	12	11	10	12	Q3TJ01;Q99LF4	Q3TJ01;Q99LF4	tRNA-splicing ligase RtcB homolog	Rtcb	2143
26.126	26.3286	26.2425	26.4671	26.2252	26.3262				49.486	0	8.9966	414060000	3	3	3	3	3	3	Q3TJA9;Q99M87	Q3TJA9;Q99M87	DnaJ homolog subfamily A member 3, mitochondrial	Dnaja3	2146
27.7603	27.5856	28.4537	27.7829	28.0939	28.0557				25.853	0	64.977	1317000000	5	5	5	5	4	5	Q3TJC2;Q61205;D3Z2X5;D3Z7E6;Q8CA83	Q3TJC2;Q61205;D3Z2X5;D3Z7E6	Platelet-activating factor acetylhydrolase IB subunit gamma	Pafah1b3	2147
27.6336	27.8219	27.8448	27.4305	27.4456	27.573				40.539	0	74.344	1036000000	9	9	9	8	9	9	Q3TJH1;Q9DC51	Q3TJH1;Q9DC51	Guanine nucleotide-binding protein G(k) subunit alpha	Gnai3	2148
23.7602	23.8899	23.6529	24.8947	24.2221	24.8802				70.191	0.0022229	3.0679	105990000	5	4	4	4	3	4	Q3U9M7;Q3U6Z1;Q3U6N7;Q3TJX0;Q61233;D3YZ25;D3YVW8;D3Z7D9;D3Z311	Q3U9M7;Q3U6Z1;Q3U6N7;Q3TJX0;Q61233	Plastin-2	Lcp1	2149
23.9689	23.6209	23.8264	23.7564	22.6089	22.6122				35.093	0.0030817	2.7408	59792000	2	2	2	2	2	2	Q3TJY5;Q8CDT0;Q8C7D0;Q8C2T9;Q9Z1M8	Q3TJY5;Q8CDT0;Q8C7D0;Q8C2T9;Q9Z1M8	Protein Red	Ik	2150
25.4759	25.3912	26.0309	24.9903	25.1221	25.3248				18.424	0.0022307	3.1235	223830000	2	2	2	2	2	2	Q3TJZ7;Q3U7P4;Q3TM10;Q6PGH2	Q3TJZ7;Q3U7P4;Q3TM10;Q6PGH2	Hematological and neurological expressed 1-like protein	Hn1l	2151
28.2264	28.0398	27.8398	28.2099	27.7204	27.8127				80.077	0	39.922	1364800000	7	8	8	8	8	7	Q922Z3;Q3UPJ8;Q3TSG8;Q3TK29;Q9CQN1;Q922R9	Q922Z3;Q3UPJ8;Q3TSG8;Q3TK29;Q9CQN1;Q922R9	Heat shock protein 75 kDa, mitochondrial	Trap1	2153
28.7037	28.764	28.6518	28.3228	28.7051	28.7846				10.123	0	26.171	2135800000	1	2	1	2	2	3	Q3TK56;Q3TKM9;Q9CPW4;Q3UA72	Q3TK56;Q3TKM9;Q9CPW4	Actin-related protein 2/3 complex subunit 5	Arpc5	2154
27.6488	27.6162	27.7195	27.4697	27.6897	27.7499				50.31	0	16.697	1036400000	5	6	7	6	5	5	Q3TKJ1;Q3TJN1;Q9CXX6;Q8CBC8;P24288;E9Q4K3;B2KFA8;B2KFA9;A0A0N4SV61	Q3TKJ1;Q3TJN1;Q9CXX6;Q8CBC8;P24288;E9Q4K3;B2KFA8	Branched-chain-amino-acid aminotransferase;Branched-chain-amino-acid aminotransferase, cytosolic	Bcat1	2156
26.9286	26.6113	26.9085	26.6223	26.8433	26.6926				49.957	0	12.464	607050000	4	2	3	2	3	3	Q3TL72;Q8C878;Q66JT6	Q3TL72;Q8C878;Q66JT6	NEDD8-activating enzyme E1 catalytic subunit	Uba3	2157
28.7048	28.575	28.8838	28.7722	28.7016	28.6931				38.145	0	33.911	2242000000	9	8	8	9	10	9	Q3TL79;Q8BK64;A0A1Y7VM19	Q3TL79;Q8BK64	Activator of 90 kDa heat shock protein ATPase homolog 1	Ahsa1	2158
28.062	28.0099	28.1564	27.7004	27.7706	27.8405				77.8	0	42.72	1287100000	7	8	6	7	7	8	Q3TLE2;Q8CIB5;Q3UMA4;A6X941;A6X940	Q3TLE2;Q8CIB5;Q3UMA4	Fermitin family homolog 2	Fermt2	2159
22.0973	22.0265	21.964	21.7454	22.3562	21.9578				54.959	0.0078238	2.1916	21372000	2	2	2	2	2	2	Q3TLE4;Q8BQ46;Q3V452;Q3V2Z2	Q3TLE4;Q8BQ46;Q3V452;Q3V2Z2		Taf15	2160
23.8928	23.6233	23.8634	23.8577	23.7317	23.5262				55.118	0.0045126	2.5072	72014000	2	2	2	2	1	1	Q3TSS9;Q3U506;Q3TLJ5;Q99LM2;A2A6E1;A2A6D9;B0QZI8;I7CPP0	Q3TSS9;Q3U506;Q3TLJ5;Q99LM2;A2A6E1;A2A6D9;B0QZI8;I7CPP0	CDK5 regulatory subunit-associated protein 3	Cdk5rap3;Prdm1	2161
29.7012	29.7691	29.7212	29.5281	29.5891	29.7689				51.105	0	113.99	4324500000	12	13	13	13	10	10	Q3UIJ2;Q3TML6;Q9Z0N1;Q3UDF8;A2AAW9;Q9CRE9;Q9Z0N2;Q3U5H6;Q9D791;Q6NY07;Q9CZT2	Q3UIJ2;Q3TML6;Q9Z0N1;Q3UDF8;A2AAW9;Q9CRE9;Q9Z0N2;Q3U5H6;Q9D791	Eukaryotic translation initiation factor 2 subunit 3, X-linked;Eukaryotic translation initiation factor 2 subunit 3, Y-linked	Eif2s3x;Eif2s3y	2163
30.143	30.1173	30.2377	30.1343	30.1623	30.1232				27.855	0	92.306	5972100000	9	9	8	9	9	9	Q542H2;Q3UIT9;Q3TN31;Q9Z2U0;Q3THL2;Q9CWH6;B7ZMS3;B7ZMS4;Q8VEB8	Q542H2;Q3UIT9;Q3TN31;Q9Z2U0;Q3THL2	Proteasome subunit alpha type;Proteasome subunit alpha type-7	Psma7	2165
28.5771	28.7585	29.4042	28.7684	28.8373	28.7324				46.049	0	63.021	2445700000	9	9	9	9	8	9	Q3TNH0;Q3UR33;Q61029;Q3U955;Q3U7B3;Q78WP6;Q3TXQ1	Q3TNH0;Q3UR33;Q61029;Q3U955;Q3U7B3;Q78WP6	Lamina-associated polypeptide 2, isoforms beta/delta/epsilon/gamma	Tmpo	2166
25.2748	25.1669	26.0277	25.1806	25.3374	25.4806				35.021	0	6.3466	225750000	1	1	1	1	1	1	Q8BSI4;Q3V1C9;Q3TP69;Q8R3X6;Q9R087	Q8BSI4;Q3V1C9;Q3TP69;Q8R3X6;Q9R087	Glypican-6;Secreted glypican-6	Gpc6	2167
28.5352	28.9601	28.8577	28.8963	28.7235	28.8188				58.786	0	29.505	2390500000	7	8	7	7	6	6	Q3TPD9;Q3U2X5;Q64133;Q3UJ53	Q3TPD9;Q3U2X5;Q64133;Q3UJ53	Amine oxidase [flavin-containing] A	Maoa	2168
27.1175	27.0142	27.1839	27.0034	26.9022	26.7077				81.748	0	15.443	674140000	5	5	5	5	5	4	Q3U8A5;Q3TPX4;E9PZ92;E0CYX2	Q3U8A5;Q3TPX4;E9PZ92	Exocyst complex component 5	Exoc5	2170
31.4592	31.2255	31.2877	31.3074	31.4	31.3956				44.116	0	209.6	13851000000	14	14	14	14	15	15	Q3TPZ5;Q99KJ8;Q8BW43	Q3TPZ5;Q99KJ8	Dynactin subunit 2	Dctn2	2171
27.4472	27.3109	27.529	27.3492	27.7884	27.5384				103.61	0	28.788	1131700000	8	8	8	6	7	9	Q3TQK9;E9PXB7;Q8CFI0;A0A286YCM8;Q641N8;G3X9H8;Q80U03;A0A286YDR6	Q3TQK9;E9PXB7;Q8CFI0;A0A286YCM8;Q641N8;G3X9H8	E3 ubiquitin-protein ligase NEDD4-like	Nedd4l	2172
31.8345	31.8128	31.6278	31.8327	31.7727	31.7651				44.802	0	202.5	18567000000	11	11	12	12	12	12	Q3TQP7;Q8QZT1	Q3TQP7;Q8QZT1	Acetyl-CoA acetyltransferase, mitochondrial	Acat1	2173
29.1853	29.3145	29.518	29.1357	29.2584	29.3361				52.241	0	99.059	3292600000	11	10	11	8	10	9	Q3TQY2;Q8CBY8;Q3TRR2;Q9CRP9	Q3TQY2;Q8CBY8	Dynactin subunit 4	Dctn4	2174
27.1898	27.1695	26.4	27.5201	26.926	27.1771				19.822	0	12.623	739330000	4	3	4	4	4	4	Q3TR90;Q9JMG7	Q3TR90;Q9JMG7	Hepatoma-derived growth factor-related protein 3	Hdgfrp3	2175
30.8271	30.811	30.8345	30.8626	30.7684	30.7625				91.712	0	232.33	9460500000	20	20	20	20	20	20	Q3TRJ1;Q9EQH3;Q3TKU6;Q3TJ43;Q3UQJ1;Q3TUV7	Q3TRJ1;Q9EQH3;Q3TKU6;Q3TJ43;Q3UQJ1	Vacuolar protein sorting-associated protein 35	Vps35	2176
26.9361	27.035	26.9122	26.7483	27.2496	27.1146				41.532	0	43.22	673980000	9	9	6	8	8	8	Q3U3C4;Q3TRJ7;Q62419;Q3TJB4	Q3U3C4;Q3TRJ7;Q62419;Q3TJB4	Endophilin-A2	Sh3gl1	2177
27.9805	27.8185	28.4665	28.0855	28.2494	28.5082				72.416	0	16.984	1536200000	22	21	19	21	20	21	Q3TRK3	Q3TRK3		Dbn1	2178
29.7061	29.8346	29.4244	29.5933	29.5178	29.4666				102.09	0	150.15	4104200000	14	16	13	14	15	15	Q3UZI3;Q3TW51;Q3TRW3;Q78PY7;Q3TJ56;E9Q3E9	Q3UZI3;Q3TW51;Q3TRW3;Q78PY7;Q3TJ56	Staphylococcal nuclease domain-containing protein 1	Snd1	2179
30.6902	30.7796	31.0707	30.7675	30.9681	30.9545				36.721	0	272.36	10086000000	12	13	12	14	12	12	Q542N8;Q3TRX4;Q9Z0P4;Q6ZQE7;Q91WF5;Q8CB16;Q3UZP7;A0A1W2P879;A0A1W2P831	Q542N8;Q3TRX4;Q9Z0P4;Q6ZQE7;Q91WF5;Q8CB16;Q3UZP7	Paralemmin-1	Palm	2180
29.9096	29.8085	29.8427	29.8945	30.0052	29.9578				29.466	0	47.293	5053200000	9	9	9	9	8	9	Q8BTU5;Q3TS44;Q9R1P4;A0A1B0GS70;Q9JHS5	Q8BTU5;Q3TS44;Q9R1P4;A0A1B0GS70	Proteasome subunit alpha type;Proteasome subunit alpha type-1	Psma1	2181
25.346	25.4087	25.4676	25.0644	25.3795	25.3447				43.735	0	10.096	211850000	3	2	3	3	2	3	Q3TSR1;Q91XD6;Q3UBB2	Q3TSR1;Q91XD6;Q3UBB2	Vacuolar protein-sorting-associated protein 36	Vps36	2183
29.8388	29.9194	29.7	30.1104	29.6698	29.6428				67.571	0	74.263	4849700000	14	15	15	17	13	13	Q3TSX8;Q80TT4;Q9CZW5	Q3TSX8;Q80TT4;Q9CZW5	Mitochondrial import receptor subunit TOM70	Tomm70a	2184
[truncated: 1,154 more rows]
